# Supplementary material for: Transcriptomic signatures responding to PKM2 activator TEPP-46 in the hyperglycemic human renal proximal epithelial tubular cells
Source: Front Endocrinol (Lausanne). 2022 Aug 31;13:965379. doi: 10.3389/fendo.2022.965379 (PMC9471676; doi:10.3389/fendo.2022.965379)
Supplement: Supplementary File S1 — Fragments per kilobase million mapped reads for each gene (n = 29,483) along six different samples. [file Table_2.xlsx]

## Sheet: All (n = 29483)
Ensembl gene ID	HG1	HG2	HG3	HGTEPP1	HGTEPP2	HGTEPP3
ENSG00000235621	0	0	0	0	0	0
ENSG00000242493	0	0	0	0	0.405967	0
ENSG00000235629	0	0	0	0	0	0
ENSG00000264004	0	0	0	0	0.8655	0.904033
ENSG00000167037	0.162104	0.298174	0.153765	0.187709	0.188244	0.249562
ENSG00000167034	8.67857	8.25523	9.25311	9.16496	10.4781	8.77556
ENSG00000230054	0	0	0	0	0	0.226008
ENSG00000271614	0.26595	0.337941	0.237645	0.230651	0.223047	0.322584
ENSG00000170927	0.00307453	0	0.00329676	0.0034283	0	0
ENSG00000170921	1.39402	1.48835	1.51743	0.58618	1.13371	0.643332
ENSG00000279463	0.359349	0	0	0	0	0
ENSG00000148950	3.36568	3.36232	3.44766	3.48039	3.4062	4.83502
ENSG00000279464	0.0654957	0	0.0936398	0.0973759	0.101409	0.211848
ENSG00000189007	1.14431	1.11193	1.1388	0.867331	1.27672	1.13398
ENSG00000242321	0	0	0	0	0	0
ENSG00000105810	1.24309	1.19227	1.47374	0.624731	1.28088	1.01936
ENSG00000242325	0.269662	0.280357	0.289154	0.451036	0	0.163544
ENSG00000189001	0.189144	0.168553	0.0579473	0.150648	0.156888	0.196648
ENSG00000130413	0.642626	0.616719	0.461908	0.559082	0.811855	0.796605
ENSG00000105819	29.989	29.9437	29.5028	27.128	30.9969	32.2557
ENSG00000130414	8.62145	8.93407	8.04749	9.98444	9.90691	10.4916
ENSG00000240790	0.10841	0.450836	0.232492	0.725303	0.125891	0.131496
ENSG00000113327	0	0	0	0	0	0
ENSG00000207245	0.646539	0	0	0	1.50159	0
ENSG00000207248	0	1.04282	0.537773	0	0	0.608321
ENSG00000198589	2.34364	2.66828	2.38585	0.861749	1.95351	1.3516
ENSG00000198585	5.0693	5.80214	4.91998	3.51585	4.30866	3.6578
ENSG00000198586	4.15951	4.78717	4.23379	2.42404	4.65134	3.66804
ENSG00000198580	0.164863	0	0.0883897	0.0919163	0.0957235	0.399941
ENSG00000169504	49.0068	52.5639	50.4626	35.5298	50.8371	42.0083
ENSG00000169508	0	0	0.033848	0	0	0.0382885
ENSG00000116138	1.82991	1.45292	1.73371	1.2718	1.51369	1.6647
ENSG00000231010	0.363507	0.519645	0.487228	0.760002	0.263827	0.661376
ENSG00000248795	0.0433463	0.0450654	0.185918	0	0	0.052577
ENSG00000185634	0.0354034	0.0184038	0.0189813	0.069085	0.0205562	0.0429427
ENSG00000185631	0	0.134436	0	0	0.150159	0
ENSG00000185630	0.255068	0.336075	0.3737	0.163329	0.214084	0.177667
ENSG00000185633	0.822345	0.954372	1.16888	1.68466	1.26586	1.18304
ENSG00000157734	0.241934	0.251529	0.209533	0.280148	0.378197	0.248307
ENSG00000149600	11.5882	11.5727	12.8489	14.7278	11.841	13.1239
ENSG00000149609	0.351599	0.205618	0.14138	0.122517	0.280703	0.2932
ENSG00000126243	5.7856	5.60118	5.83385	5.82986	4.76153	4.23313
ENSG00000126247	154.014	158.534	154.261	186.601	147.942	169.332
ENSG00000126246	0.0974358	0.0759751	0.0522394	0	0.113148	0
ENSG00000126249	4.05002	4.24963	4.26235	6.23046	5.57404	6.50449
ENSG00000122550	5.10351	4.69794	4.61734	4.51364	4.69178	5.36125
ENSG00000122557	8.01801	8.81725	8.57984	8.95903	9.04216	9.34446
ENSG00000274139	0	0	0	0	0	0.126144
ENSG00000165672	86.7211	76.7718	77.9684	78.505	88.9786	87.0539
ENSG00000241678	0	0	0	0	0	0
ENSG00000241679	0	0	0.385668	0	0	0
ENSG00000133142	14.7264	15.8643	17.4362	15.1376	14.4035	14.6828
ENSG00000071909	0	0	0	0	0	0.00790315
ENSG00000255284	5.32067	4.2673	5.10757	6.61094	6.47286	6.39226
ENSG00000255286	0	0	0	0	0.353065	0
ENSG00000255282	0	0	0	0.0179638	0.0374158	0
ENSG00000236545	0.0914187	0	0	0	0.10616	0
ENSG00000141956	1.01515	1.02109	1.01331	0.6258	0.785898	0.645698
ENSG00000236540	2.43814	2.73172	1.80214	1.68928	1.75925	2.21083
ENSG00000182118	4.23654	4.19481	4.5668	5.99874	6.16913	6.25346
ENSG00000182117	345.612	324.575	325.516	437.224	406.291	460.215
ENSG00000141959	31.8033	30.6644	30.2858	28.1423	23.9881	23.8018
ENSG00000172432	45.8756	46.2592	44.2389	54.6612	53.9201	48.1843
ENSG00000271615	0.0946433	0	0	0	0	0
ENSG00000248423	0	0	0	0	0.192037	0
ENSG00000240230	4.11524	3.12075	4.04931	6.22992	6.65664	6.15434
ENSG00000277125	0	0	0	0	0	0
ENSG00000139151	0	0	0	0.0176616	0	0.0576361
ENSG00000166851	39.0183	38.1747	37.9461	41.2954	35.1902	33.1605
ENSG00000166856	0.0621997	0	0	0.0173392	0	0.0377226
ENSG00000139155	0	0	0	0	0	0.0133931
ENSG00000142606	0	0	0	0	0	0
ENSG00000142609	0.0360429	0.0321192	0.0662541	0	0.0298964	0.0499638
ENSG00000112739	8.82885	9.69013	9.48899	5.58097	9.1345	8.80406
ENSG00000080031	3.63187	3.8016	3.73544	2.82382	2.76864	2.53229
ENSG00000175787	0.629416	0.781032	0.468084	0.30564	0.577655	0.320157
ENSG00000175785	0.234395	0.344035	0.162631	0.230617	0.336237	0.217414
ENSG00000123200	5.88644	6.06011	5.82984	2.68729	4.11595	3.95678
ENSG00000123201	0.132174	0.137416	0.311802	0.103168	0.230232	0.144289
ENSG00000172785	0.848304	0.677209	0.877135	0.679875	1.05106	1.01976
ENSG00000172782	0.0375133	0	0	0	0.0871248	0
ENSG00000172780	0.709626	0.603629	0.991501	0.767301	0.561855	0.378205
ENSG00000161082	0.267245	0.120399	0.171937	0.139065	0.13448	0.0756362
ENSG00000224781	0	0	0	0	0	0.16327
ENSG00000279461	0	0	0	0	0	0
ENSG00000250321	0	0	0	0	0	1.37515
ENSG00000173786	19.0053	18.8575	19.209	19.363	17.7734	18.5121
ENSG00000279467	0	0	0	0	0.0077604	0.0081059
ENSG00000187672	0.081174	0.119557	0.130562	0.128229	0.0785529	0.106665
ENSG00000047056	2.85582	3.08744	2.94016	2.13705	2.12641	2.34767
ENSG00000202360	0	0	0	0	0	0
ENSG00000187676	2.30353	2.54151	2.62126	2.63411	2.41567	2.22385
ENSG00000178809	0.0290383	0.0100633	0	0.0215864	0.044961	0.0352221
ENSG00000224785	0.0595261	0.0309434	0.0319144	0.0995632	0	0.0361012
ENSG00000187678	1.31216	1.19485	1.40701	2.35112	2.97393	2.44775
ENSG00000178802	8.86705	8.34103	8.91295	7.62286	6.19047	7.10337
ENSG00000178803	0.0266647	0.0970279	0.0285921	0	0	0
ENSG00000175832	14.1187	11.5696	13.1929	16.5229	15.2205	15.4651
ENSG00000250325	0.1221	0.63471	0.196388	0.272298	0.283577	0.370252
ENSG00000163902	78.8945	80.1367	77.318	92.7091	85.9499	90.3471
ENSG00000163900	2.74876	2.40079	2.39646	2.27808	2.94757	2.68832
ENSG00000174946	0	0	0	0	0.0347164	0.036262
ENSG00000163904	5.85358	5.74331	6.15629	4.07319	5.40669	4.84841
ENSG00000163909	4.35341	4.49559	4.66809	3.05644	3.50645	3.50254
ENSG00000250327	0.124219	0	0.0665992	0	0	0
ENSG00000250328	0	0	0	0	0	0
ENSG00000143552	0.0364495	0.00947377	0.0390842	0.0304827	0.0846541	0.110529
ENSG00000143553	59.7798	57.2002	63.8027	72.084	69.2579	70.36
ENSG00000174945	0.0382704	0.0716188	0.0656587	0.0085348	0.0888832	0.0185681
ENSG00000259706	0	0.0234023	0.120683	0	0.0522785	0.027303
ENSG00000143554	2.05037	2.57026	2.1039	2.38475	2.14176	2.27281
ENSG00000114423	0.616397	0.631419	0.617212	0.4599	0.636844	0.423307
ENSG00000201183	0.999928	0	0	0	0.387056	0
ENSG00000259708	0.235019	0	0	0	0	0
ENSG00000170142	31.0036	32.8684	34.1806	28.6145	33.2055	31.5712
ENSG00000170145	4.20713	4.72139	4.14704	2.52886	3.46059	2.5781
ENSG00000170144	51.5636	53.6826	55.2621	33.5637	40.5317	39.639
ENSG00000187097	2.28528	2.59631	2.38948	1.54509	2.04738	1.62428
ENSG00000187094	0	0	0	0	0.0298878	0
ENSG00000187091	2.81126	2.61237	2.49427	1.63672	1.63229	1.49373
ENSG00000005961	1.25674	1.46739	1.10916	1.01328	0.83073	0.949797
ENSG00000247950	0.207673	0.151137	0.200416	0.0926277	0.265277	0.251898
ENSG00000065882	7.65253	8.35753	7.96995	7.55919	7.7274	7.82641
ENSG00000205352	17.1713	15.888	15.6119	19.5603	17.7892	23.5691
ENSG00000205356	4.14931	4.43694	3.91608	3.1351	2.92128	2.30466
ENSG00000165507	1.80137	2.07882	2.37584	1.3257	0.962248	1.46393
ENSG00000165506	26.0436	22.5198	27.9843	21.1441	24.2492	23.9888
ENSG00000165501	16.3104	15.349	15.6599	17.2993	16.9593	20.9426
ENSG00000170498	0.983944	0.472138	0.649271	0.928367	0.351571	1.19348
ENSG00000165502	500.013	457.845	503.605	623.481	630.01	716.954
ENSG00000112081	67.4743	66.4899	65.6984	74.8011	80.4207	83.5165
ENSG00000086475	27.5905	26.7045	27.9272	28.626	29.4911	29.8163
ENSG00000253284	0	0	0.032021	0	0	0
ENSG00000253282	0	0	0.157433	0	0	0.0890429
ENSG00000118816	41.3552	44.0243	46.1748	45.266	45.9249	47.9
ENSG00000108448	37.0272	36.5754	35.1444	44.9645	44.1639	42.2057
ENSG00000108443	4.09783	3.79585	3.98233	1.76702	3.58315	2.95519
ENSG00000123983	11.2217	11.0118	10.8964	8.66156	13.0571	11.7235
ENSG00000129925	14.0703	13.8129	13.1465	13.8728	11.9531	11.4314
ENSG00000280182	0	0	0.0796241	0	0	0
ENSG00000174498	0	0.0100488	0	0.0215553	0.0224481	0.0234475
ENSG00000069943	3.31996	2.96029	2.62244	2.68755	2.89491	2.76584
ENSG00000123989	32.9592	30.1411	31.1384	36.5733	32.3843	32.2541
ENSG00000281490	1.94459	2.08297	2.0009	0.766586	1.75634	0.857706
ENSG00000281491	0.0716459	0	0	0	0.166398	0
ENSG00000253535	0	0.20802	0.257457	0	0	0
ENSG00000253537	0.41408	0.502252	0.454582	0.25285	0.286221	0.203295
ENSG00000225080	0	0	0	0	0	0
ENSG00000008118	0.0802134	0.0416973	0.0215029	0.0670824	0.023287	0.0486475
ENSG00000225084	0	0	0	0	0.087769	0.0916766
ENSG00000260161	0	0	0	0	0	0.115001
ENSG00000260163	0	0	0	0	0	0.0145421
ENSG00000260165	0.304902	0	0	0	0	0
ENSG00000169084	6.59667	6.51923	6.3264	7.45489	7.36775	9.02635
ENSG00000169085	0.67448	0.86453	0.822307	0.947839	0.987099	0.896562
ENSG00000169087	0.799905	0.58522	0.889492	0.869923	0.905956	0.898377
ENSG00000280184	0	0.0807395	0.0555154	0.0577303	0.0901823	0.0627982
ENSG00000102401	3.25344	3.17189	3.05423	2.87965	3.79276	3.53168
ENSG00000102409	1.98003	1.63844	1.25656	1.57704	2.15854	1.27436
ENSG00000052850	0.382639	0.17465	0.260188	0.23935	0.162563	0.192441
ENSG00000205978	0.0742037	0.0981866	0.0217002	0.007522	0	0.0490939
ENSG00000280187	1.1794	1.00979	1.15307	0.831613	1.12789	1.24122
ENSG00000224020	0.648493	1.01132	1.73842	0.994278	0.847196	0.786591
ENSG00000224023	0.015636	0.0325122	0.0167662	0.0174352	0.054472	0
ENSG00000269949	0.240102	0.249624	0.257457	0.401594	0.139409	0.291232
ENSG00000125970	31.0777	28.872	33.6075	41.7023	33.5675	35.4172
ENSG00000125971	23.7338	20.9556	22.1746	31.1349	27.0289	29.37
ENSG00000269946	0.228352	0.712226	0.244858	0	0.530349	0.830941
ENSG00000269947	0.398092	0.910536	0.0853734	0.976576	0.462285	1.06231
ENSG00000269940	0.439139	0.365244	1.31847	0.587602	0.20398	0.319593
ENSG00000125975	0	0	0	0	0	0
ENSG00000125977	109.326	104.314	112.744	124.474	142.205	159.246
ENSG00000038295	0	0	0.00764978	0	0	0
ENSG00000280721	0.218289	0.0756488	0.0390113	0.0811356	0.211241	0.0882581
ENSG00000004766	3.55898	3.34014	3.17106	2.27856	3.82307	3.26347
ENSG00000268015	0.0478705	0	0	0.106757	0.111179	0
ENSG00000250397	0.130186	0.541398	0.251274	0.319365	0.393066	0.126328
ENSG00000207721	1.24797	0	0	0	0.724605	1.51373
ENSG00000163017	0	0	0	0.0314025	0	0
ENSG00000163013	3.4498	3.3359	2.9306	1.74784	2.16251	1.3569
ENSG00000223908	0	0	0	0	0	0
ENSG00000223901	0.432377	0.34963	0.618174	0.160709	0.44631	0.116545
ENSG00000127220	27.3656	25.1186	26.766	26.1011	20.3584	19.7038
ENSG00000281420	1.0841	1.12709	1.16246	1.81326	4.40618	1.31496
ENSG00000261216	0	0	0.149848	0.311654	0.324563	0
ENSG00000088881	2.22332	1.90623	2.01249	1.75472	1.22385	1.43595
ENSG00000007237	0.217839	0.270669	0.290557	0.159962	0.148078	0.103113
ENSG00000223271	0	0	0	0	0.62316	0
ENSG00000156587	20.1999	19.5535	18.648	22.4425	20.9895	20.7981
ENSG00000179818	0.547049	0.642682	0.486871	0.436147	0.721022	0.64032
ENSG00000276156	0	0	0	0	0	0
ENSG00000157181	4.98024	5.28734	4.85989	4.7012	6.18111	5.86501
ENSG00000157184	1.03198	0.827364	0.9304	0.790047	0.786999	0.566707
ENSG00000167874	0.429302	0.191283	0.526095	0.615471	0.569746	0.520723
ENSG00000127191	25.696	23.4405	23.1392	31.6912	28.1383	26.8145
ENSG00000213423	0	0	0	0	0	0.137612
ENSG00000213420	0.602795	0.335212	0.541144	0.40642	0.455812	0.493109
ENSG00000213424	0.0169337	0	0.0181577	0.0377643	0	0.0205397
ENSG00000248790	0	0	0	0	0	0
ENSG00000055609	1.27527	1.13169	1.21583	0.359965	0.817909	0.763713
ENSG00000248792	0	0	0	0	0	0.143371
ENSG00000091010	0.1816	0	0	0.101248	0.105442	0
ENSG00000233747	0	0	0	0	0	0
ENSG00000248794	0	0	0	0	0.4616	0.241075
ENSG00000159788	2.18838	2.72855	2.38907	2.06001	2.25122	2.13025
ENSG00000159784	0.0250371	0.0607367	0.0447447	0.027918	0.0193829	0
ENSG00000213790	0.631858	0.750762	0.919505	1.1575	1.04821	0.985388
ENSG00000213791	0	0	0	0.292842	0	0
ENSG00000213793	1.07131	0.101254	0.939882	0.434392	0.90477	0.118131
ENSG00000156639	32.2695	33.1069	34.1885	40.2524	39.5265	36.3835
ENSG00000213799	1.47138	1.5803	1.78636	1.2339	2.31585	1.68146
ENSG00000227591	4.61252	3.74279	4.58403	4.64148	3.00475	5.04894
ENSG00000206549	0.163219	0.131983	0.116678	0.0404444	0.105299	0.0439948
ENSG00000153037	1.20808	1.16296	1.02353	0.947953	1.19505	1.3568
ENSG00000180370	30.4945	32.5047	31.3955	18.9151	26.1191	23.9184
ENSG00000227598	0	0.144912	0.298918	0.155422	0.16186	0.169066
ENSG00000228614	0.333309	0.231019	0.953071	0.495548	0.258037	0.134763
ENSG00000228613	0	0	0	0.0761291	0	0
ENSG00000158186	3.3555	3.45352	3.84214	2.29385	2.59446	2.49522
ENSG00000108946	16.0571	16.3177	15.9693	12.7026	16.1705	15.335
ENSG00000108947	0.882721	1.1082	0.803655	0.612861	0.831654	0.666661
ENSG00000257800	0.322945	0.419692	0.634863	0.150044	0.593783	0.848721
ENSG00000257802	0	0.0464538	0	0	0.103774	0
ENSG00000257803	0	0	0.0791495	0.123461	0.171433	0.134299
ENSG00000081277	0.907196	0.934192	1.11174	0.520242	0.481592	0.544952
ENSG00000257809	0	0.103317	0	0	0	0
ENSG00000258725	0.0298292	0	0.0639707	0.0997846	0.138557	0.144726
ENSG00000156463	3.50975	3.40979	3.33379	3.39233	3.73103	3.15912
ENSG00000156467	11.1247	11.6636	13.3978	11.3208	10.2566	12.5223
ENSG00000156469	16.3581	15.4579	17.3488	13.8214	16.643	18.3959
ENSG00000268931	0	0	0	0	0.121949	0
ENSG00000258729	0	0	0	0	0	0
ENSG00000172992	10.1872	9.72504	9.36017	9.58582	10.1368	7.37262
ENSG00000228409	1.78667	2.11823	1.5461	1.04855	1.52878	1.06456
ENSG00000228407	0.157832	0.328182	0.676961	0.351985	0.733129	0.957211
ENSG00000228404	0	0	0.103306	0	0.111878	0
ENSG00000007372	0.373919	0.332134	0.350342	0.352176	0.480586	0.449142
ENSG00000007376	26.531	24.3192	25.6018	29.7567	25.1379	25.693
ENSG00000002822	7.60779	7.26904	8.02241	9.9067	6.52465	6.94117
ENSG00000122026	278.216	290.838	279.367	297.298	282.237	353.091
ENSG00000122025	0.0129028	0.0134145	0.0138355	0.0575499	0.0149834	0.031301
ENSG00000185345	0.0219076	0	0.0234912	0	0	0
ENSG00000185344	2.49767	2.44637	2.76622	2.2882	2.9322	2.41795
ENSG00000185347	9.41382	8.60438	9.09773	13.5255	9.62	11.2047
ENSG00000185340	16.4785	15.5632	17.6953	18.7885	16.6602	16.6466
ENSG00000110921	8.08299	8.3777	7.92054	10.5661	9.16497	9.78417
ENSG00000110925	5.81774	5.41909	5.65515	6.12104	6.73203	4.84133
ENSG00000224382	0	0	0	0.0729133	0	0
ENSG00000154734	0	0	0	0.00847196	0	0.00921568
ENSG00000180644	0.0211771	0.022017	0.0227078	0.0944554	0.0737758	0.0256868
ENSG00000206838	0	0.416351	0	0	0	0
ENSG00000252546	0	0	0	0	0	0
ENSG00000252544	0	0	0	0	0	0
ENSG00000124098	7.20104	6.89394	6.82071	7.66161	7.97896	6.87844
ENSG00000124097	0.0843754	0	0	0	0	0
ENSG00000124091	0.0519988	0	0.195151	0.028991	0.0905756	0.0946081
ENSG00000007952	0.360723	0.286787	0.295786	0.189284	0.147843	0.669177
ENSG00000179335	3.13424	3.01839	3.13843	3.01192	2.92635	2.91017
ENSG00000159023	2.18869	2.10924	2.56658	1.32613	2.22246	1.76379
ENSG00000216990	0	0	0	0	0	0.0388367
ENSG00000205622	0.00682733	0.00709809	0.0292833	0	0	0.00828122
ENSG00000139428	5.91229	5.65893	6.0652	8.14322	6.25141	8.07162
ENSG00000153179	8.72369	8.79243	9.61297	5.98941	8.5526	7.39313
ENSG00000227653	0	0	0	0	0	0
ENSG00000006025	0.79204	0.899855	0.647913	0.664659	0.587887	0.653677
ENSG00000182809	1.3424	1.51098	1.60598	1.83088	1.35274	1.62827
ENSG00000213613	0.102606	0	0.110022	0	0.119151	0.124456
ENSG00000213612	0.129152	0.0671372	0.0692439	0.0720066	0.0749892	0.0783278
ENSG00000213614	0.45531	0.561848	0.657045	0.773413	0.686855	0.789694
ENSG00000213619	17.8242	16.3117	16.1493	19.435	16.3855	19.7045
ENSG00000281538	0	0.176834	0.638339	0	0.296273	0.103154
ENSG00000273384	0.186006	0	0.199451	0.207409	0	0.338425
ENSG00000164128	0.012838	0	0	0.0572607	0.0298163	0.0311437
ENSG00000164124	0.37157	0.356126	0.242792	0.394903	0.323614	0.366191
ENSG00000164125	0.01362	0.0354004	0	0.00759359	0	0
ENSG00000164120	0.0291171	0	0	0	0.0112708	0
ENSG00000164122	0.0264088	0.0823686	0.0283178	0	0.0306673	0.0640653
ENSG00000269918	0.879281	0.581734	0.599988	0.742769	1.11389	0.969569
ENSG00000262708	0.180683	0.0939243	0.0968715	0	0	0
ENSG00000204574	32.6983	32.3546	30.9527	31.7114	30.1316	31.9767
ENSG00000204576	5.28981	4.60038	4.54312	6.31781	6.27381	6.84202
ENSG00000204577	0.0287274	0	0.0462058	0.0160165	0.0500396	0
ENSG00000259542	0	0	0	0.147383	0	0
ENSG00000259547	0	0	0	0.596387	0	0.216247
ENSG00000259545	0	0	0	0.100063	0.104207	0
ENSG00000083123	5.31223	4.64583	5.30045	3.11608	4.25543	3.46957
ENSG00000120645	0.0139638	0.0217764	0.00748656	0.00778526	0.0162155	0
ENSG00000181467	5.6548	5.45818	5.31249	6.27681	6.9099	7.12401
ENSG00000253633	0.0435928	0	0	0	0	0
ENSG00000250432	0	0	0	0.0532362	0	0
ENSG00000085982	5.3307	5.8404	5.10688	3.81342	4.9509	4.24563
ENSG00000099917	19.9567	18.9251	19.3525	20.3669	18.9159	18.8231
ENSG00000226525	2.93677	3.97846	4.29415	6.84707	3.61701	5.93693
ENSG00000226523	0	0	0	0	0	0.678025
ENSG00000112530	0	0	0	0.0229087	0	0
ENSG00000112531	3.96106	4.19846	4.13473	2.91815	3.53416	2.95695
ENSG00000269210	0.152451	0.264162	0	0.113329	0	0.0616386
ENSG00000225246	0	0	0	0	0	0.158564
ENSG00000223886	1.73853	1.92798	0.86996	1.29239	2.01888	1.68701
ENSG00000084636	0.248948	0.216688	0.260735	0.213037	0.194969	0.231738
ENSG00000261766	0	0	0	0	0.114551	0
ENSG00000261762	0.498262	0.569825	0.908271	0.97229	0.549677	1.42026
ENSG00000158089	14.0414	14.0485	14.9429	17.0066	15.1185	15.1217
ENSG00000211448	0.0358038	0.0372238	0.0230351	0.0319389	0.00831545	0.0434283
ENSG00000115163	21.9468	21.6355	26.8122	31.5633	26.4285	29.6731
ENSG00000211445	15.1165	15.8571	14.7174	12.6372	12.8651	14.6932
ENSG00000048991	7.51469	7.91868	7.59888	4.18968	6.39887	5.38162
ENSG00000128891	0.744627	0.645132	0.525647	0.685004	0.727789	0.617184
ENSG00000151151	2.01246	2.19234	2.46755	1.35617	2.23537	1.6132
ENSG00000151150	0.0251407	0.0108907	0.013479	0.00700837	0.0194631	0.00762361
ENSG00000140279	0.0436549	0.0340397	0.0877695	0.0365085	0.0823783	0.0132378
ENSG00000264270	0.168486	0	0	0	0.391309	0.102183
ENSG00000250551	0.152451	0	0	0	0.088517	0
ENSG00000266680	0	0.27816	0.20492	0.0852386	0.310692	0.231803
ENSG00000264279	0	0	0.719271	1.49594	0	0
ENSG00000264278	0.497261	0.560064	0.666506	0.739305	0.529325	0.653417
ENSG00000106683	17.0971	15.6897	15.5234	13.8713	13.1097	13.0615
ENSG00000106682	189.459	195.994	193.038	166.667	172.848	159.819
ENSG00000131931	8.36982	6.82092	6.56751	7.1455	7.64396	7.34977
ENSG00000275709	0	0	0.105003	0	0.113715	0
ENSG00000106686	0.0874818	0.0757927	0.140708	0.0650319	0.0677256	0.132639
ENSG00000106689	0.949963	0.525339	0.671861	0.518366	0.445953	0.809033
ENSG00000106688	1.03353	1.00474	0.734023	0.673508	1.12225	0.87916
ENSG00000275703	0.465621	0.363065	0.249638	0.519197	0.135176	0.141194
ENSG00000275700	44.2712	43.7073	45.5793	54.1635	49.1628	49.6532
ENSG00000158815	0.0816288	0.118813	0.0875292	0	0.151667	0.0198024
ENSG00000258870	0.157369	0.16361	0	0	0.36549	0.190881
ENSG00000155100	10.6732	10.1706	10.7357	6.15377	8.83737	7.74145
ENSG00000105486	6.44671	6.34606	6.88645	5.67801	4.96557	5.14705
ENSG00000266357	0	0	0	0.067613	0	0
ENSG00000105483	0.780429	0.88475	0.703302	0.578609	0.737553	0.805636
ENSG00000157224	8.52586	8.15223	7.40931	6.58647	10.6772	8.80617
ENSG00000197798	5.41372	6.5133	6.20899	6.41005	6.27049	7.58203
ENSG00000258876	0	0	0	0	0.107441	0
ENSG00000266934	0.0403783	0.0419797	0.129891	0.180098	0.187558	0
ENSG00000266936	0.14662	0.152434	0	0.16349	0.170262	0.177843
ENSG00000114738	50.7477	50.9817	50.5856	48.7429	43.2128	44.041
ENSG00000266932	0	0	0	0.181693	0.126146	0
ENSG00000266933	0.252531	0	0.406176	0.140794	0.0733129	0
ENSG00000158813	0.98907	0.789157	0.912577	0.495867	0.516406	0.455698
ENSG00000150281	0.161246	0.134113	0.103741	0.14384	0.074899	0.0391168
ENSG00000105339	2.84958	2.78004	2.73784	1.94156	2.31508	2.04988
ENSG00000187747	0	0	0	0	0.123643	0.129148
ENSG00000197822	2.88117	2.85515	3.35326	1.88513	3.62227	2.71491
ENSG00000189339	4.27001	4.17353	3.83154	2.50897	3.71149	2.63618
ENSG00000064787	0	0	0	0	0	0
ENSG00000168497	13.5113	12.8031	13.882	4.78107	5.63527	5.66441
ENSG00000212932	0	0	0	0.129239	0	0
ENSG00000239672	6.85223	5.09551	7.41447	10.0773	6.23523	9.40952
ENSG00000218839	0.392017	0.543419	0.420353	0.0971388	0.404649	0.211332
ENSG00000236060	0.20962	0	0	0	0	0.254259
ENSG00000236065	0	0	0	0	0.111279	0.0774885
ENSG00000236064	0.12838	0.0533885	0.0550638	0.0858911	0	0.218006
ENSG00000236548	0.0119065	0.0618937	0.0510687	0.0265531	0.0967854	0
ENSG00000237452	0.0195208	0.020295	0	0.021767	0	0
ENSG00000236549	0	0	0	0.394533	0.136958	0.286112
ENSG00000235241	0.633812	1.3179	1.69907	0.706742	1.10402	1.6657
ENSG00000156853	6.92881	7.49872	7.09759	6.47436	6.33798	6.5732
ENSG00000117281	0.351355	0.393389	0.565128	0.10548	0.266777	0.196697
ENSG00000117280	11.7638	11.2099	13.296	8.50858	11.2207	10.6137
ENSG00000137478	3.62027	3.57028	3.92632	2.53744	3.5314	3.45024
ENSG00000137474	1.35942	1.52882	1.44634	1.30351	1.1548	1.31528
ENSG00000183604	0.336022	0.291124	0.33629	0.149875	0.572303	0.271719
ENSG00000137473	0	0	0.0172694	0	0	0.0195349
ENSG00000249852	0.0267778	0	0	0.0895771	0	0
ENSG00000249853	0.156909	0.0135943	0.0841252	0.116642	0.121474	0.0475807
ENSG00000249855	0.155319	0.201849	0.249819	0.129893	0.360729	0.0941974
ENSG00000249856	0	0	0	0	0	0
ENSG00000249859	2.39348	2.8642	2.76552	2.78871	3.34666	3.56676
ENSG00000101307	0.0264305	0.0183192	0.056682	0.0196478	0.0102308	0.0106863
ENSG00000101306	0.0180318	0.018747	0.0580057	0.100533	0.0628185	0.109359
ENSG00000273951	0	0.0851771	0.0878499	0.639485	0.285417	0.198749
ENSG00000146197	0.0656559	0.0682598	0.0860465	0.016269	0.194843	0.123881
ENSG00000146192	0	0	0	0.0470837	0.0122585	0.00640212
ENSG00000248896	0.0526622	0.0547508	0	0	0.0611541	0.127753
ENSG00000188064	18.9748	18.5565	19.6514	13.9317	14.4964	11.5851
ENSG00000248893	0	0	0.047204	0	0	0
ENSG00000188060	1.30465	1.33079	1.82127	1.01559	1.42927	0.955455
ENSG00000227356	0	0	0	0	0	0
ENSG00000227355	0	0.0333878	0.103306	0.0358094	0.0745853	0.0779059
ENSG00000227354	0.0859292	0.238232	0.276421	0.239542	0.299356	0.191085
ENSG00000227351	0	0	0	0	0.0735726	0
ENSG00000233503	0	0	0.0383356	0	0	0
ENSG00000241913	0	0	0	0	0	0
ENSG00000237087	0	0	0	0	0	0
ENSG00000227359	1.14787	0.696145	0.410279	0.533311	0.777562	1.27628
ENSG00000183726	20.5838	20.9748	20.2999	20.2851	22.2583	24.0701
ENSG00000183723	11.1398	12.1727	10.8391	6.33981	8.40656	6.39116
ENSG00000183722	4.0126	5.17871	3.85754	3.78002	4.55252	4.95101
ENSG00000183729	1.39799	0.519083	0.792349	1.13573	0.997242	0.557156
ENSG00000269951	0.319421	0.830223	0.171255	0.267132	0.556393	0.484303
ENSG00000166477	15.9045	18.243	19.202	13.5801	15.6313	17.2019
ENSG00000102763	3.02952	3.54699	3.07713	1.58833	3.2679	2.08175
ENSG00000102760	0.935979	1.35153	0.557574	0.811749	0.664221	0.693793
ENSG00000259426	0.118461	0.369477	0.177833	0.184928	0.192588	0.2299
ENSG00000107223	252.528	241.668	272.652	368.599	255.807	315.471
ENSG00000175782	1.03468	1.14723	1.0652	1.07395	1.34532	0.914556
ENSG00000272163	0.39937	0.0655594	0.338083	0.187505	0.146454	0.0764869
ENSG00000272161	0	0	0	0	0	0.132029
ENSG00000265656	0.240102	0	0.772371	0	0.139409	0
ENSG00000272168	0.060572	0.0713709	0.0173201	0.00450278	0	0.0293884
ENSG00000116883	0.671515	0.637438	0.500907	0.781338	0.440755	0.95617
ENSG00000090615	3.65212	3.55899	3.97065	3.73772	4.26466	4.22008
ENSG00000090612	0.818552	0.795601	0.832813	0.581606	1.18929	0.969775
ENSG00000116885	1.11637	0.880489	0.371503	0.879963	0.670545	0.630359
ENSG00000239264	0.0366967	0.0127174	0.236095	0.0409192	0.0284094	0.0593484
ENSG00000228369	0.137245	0.285376	0.147165	0	0.637504	0.332943
ENSG00000228368	0	0	0	0	0	0
ENSG00000136709	4.10752	3.88012	4.30971	3.46384	4.31254	4.11614
ENSG00000100065	8.90582	7.68953	8.46021	7.31559	6.8358	6.35702
ENSG00000143217	0.0459704	0.0159312	0	0.0170867	0	0.0371733
ENSG00000234579	0	0	0	0	0	0
ENSG00000263489	0	0	0	0	0	0
ENSG00000234572	0	0	0.0291055	0.0605336	0	0
ENSG00000234571	0	0	0.0162547	0.0169032	0	0.0183871
ENSG00000070770	15.4033	16.1434	13.8333	13.666	17.2373	16.7604
ENSG00000132716	5.22694	5.14745	5.52133	5.16588	5.61805	5.62795
ENSG00000273618	0	0	0	0	0.110883	0
ENSG00000132718	0.235543	0.22359	0.120794	0.17129	0.178385	0.173906
ENSG00000184182	1.40551	1.30328	1.64288	1.539	1.80861	1.53587
ENSG00000228285	0.0771017	0	0.0826748	0	0	0.0935207
ENSG00000152348	1.17193	1.27985	1.28833	1.26286	1.22368	1.06314
ENSG00000283544	0.0640367	0.266306	0	0	0.0743628	0
ENSG00000103415	26.9233	27.5646	26.8214	32.2141	26.7468	28.6926
ENSG00000261559	0.0724683	0.0376712	0	0.0404034	0	0.0439503
ENSG00000166073	9.42886	9.14551	8.5208	7.96131	8.07589	7.95946
ENSG00000131165	75.7937	72.3475	68.9316	78.4528	68.8623	72.5165
ENSG00000199638	0	0	0	0	0	0.546978
ENSG00000171320	3.41913	3.66669	3.67349	1.83122	3.03256	2.66958
ENSG00000199636	0	0	0	0	0	0
ENSG00000273958	0	0	0	0.137874	0	0
ENSG00000262772	0.240102	0.031203	0.0643643	0.468526	0.0348523	0.072808
ENSG00000280348	0.0251938	0	0	0	0	0
ENSG00000266107	0	0	0	0	0	0
ENSG00000134419	1.30963	1.29475	1.69722	1.89932	1.49282	1.91012
ENSG00000198326	0.0413639	0.0286696	0.0295692	0	0	0.0167241
ENSG00000100941	27.0166	27.6498	26.2437	19.6135	25.8402	24.4186
ENSG00000270141	0	0.103126	0	0	0	0
ENSG00000236935	0.0798553	0.415112	0	0.0890439	0	0.0968607
ENSG00000236936	0	0	0	0	0.0861909	0
ENSG00000100949	5.1922	5.00467	4.4962	4.37177	4.6759	4.9208
ENSG00000247081	0.470605	0.54683	0.341361	0.555623	0.321465	0.369355
ENSG00000135778	3.42204	3.29735	3.0669	3.52895	3.59651	4.23289
ENSG00000135776	6.68263	6.31844	6.02998	4.5553	5.98854	5.97987
ENSG00000135775	4.57738	4.33046	4.31378	3.87866	3.96525	3.874
ENSG00000135773	0	0	0	0	0	0
ENSG00000262402	0	0	0.242281	0	0	0
ENSG00000196497	0	0	0.0344767	0	0	0
ENSG00000196498	14.5648	14.5356	14.7158	9.68104	11.0452	8.77032
ENSG00000107185	13.0236	14.5279	14.3369	8.67795	9.90436	6.4944
ENSG00000107187	0	0	0	0.0193711	0	0.0842867
ENSG00000107186	2.29922	2.79128	2.49094	0.912982	1.85185	1.43773
ENSG00000006555	1.9409	2.0363	1.91964	1.15623	1.27617	0.924488
ENSG00000265751	0	0	0	0	0	0
ENSG00000265750	0.657095	0.607249	0.861168	0.732704	1.27176	0.708467
ENSG00000265753	0	0	0	0	0.62316	0
ENSG00000265752	0.252888	0.525834	0.271167	0.225589	0	0.552133
ENSG00000142864	51.0342	51.5682	51.6046	44.3714	50.926	50.5646
ENSG00000142867	6.18673	7.63935	7.36876	7.62031	8.59912	8.79725
ENSG00000172789	0.14865	0.525456	0.573823	0.397811	0.103572	0.360612
ENSG00000131469	459.127	409.235	493.222	629.593	452.391	523.454
ENSG00000131467	65.7661	65.9703	66.2422	54.5065	56.1473	48.7041
ENSG00000266315	0	0	0	0	0	1.85973
ENSG00000131462	64.1906	63.1265	60.883	72.4701	62.8071	69.5449
ENSG00000266313	1.3002	1.10599	0.760463	0.527202	0.6863	1.57708
ENSG00000137880	0.280406	0.218645	0.150337	0.625343	0.0814056	0.127545
ENSG00000196811	0	0	0.0220045	0.114412	0.166811	0.0248912
ENSG00000196810	4.13107	4.40906	4.90797	3.22908	3.77721	3.07972
ENSG00000228667	0	0	0.214708	0	0	0
ENSG00000278611	1.24076	1.48346	1.72958	1.24517	0.720416	1.95647
ENSG00000124493	0.0131688	0	0	0.00367101	0.00382307	0
ENSG00000071082	77.5798	79.8184	83.118	84.2436	73.701	86.1315
ENSG00000226723	0.137597	0.0715269	0.368857	0	0	0.0834492
ENSG00000273406	0	0	0	0	0.261832	0
ENSG00000273402	0	0.0892656	0	0.09574	0	0
ENSG00000122643	7.78901	7.81042	8.33555	8.78804	10.0441	9.41043
ENSG00000166130	15.4298	16.4304	17.7891	13.7556	16.1216	16.9488
ENSG00000166133	17.102	16.499	17.2486	16.2974	15.3154	14.1615
ENSG00000166135	6.72035	7.17085	6.43064	5.50762	6.55323	5.54318
ENSG00000254317	0	0.121682	0.0627499	0.0652535	0	0
ENSG00000237453	0	0	0	0	0	0
ENSG00000166136	0.429517	0.139547	0.259067	0.269403	0.249389	0.325615
ENSG00000232559	16.4974	9.92483	11.0313	16.0187	14.7449	11.4667
ENSG00000232553	0	0	0.133404	0	0	0.100603
ENSG00000261838	2.3802	2.36212	1.27613	1.2064	1.88456	3.14953
ENSG00000261839	0.0379242	0.0591424	0.0406655	0	0	0
ENSG00000029993	45.5329	46.1995	46.6193	40.1531	46.9373	45.3024
ENSG00000156574	0.0950906	0.0659079	0.067976	0	0.0736161	0
ENSG00000146521	0.025006	0	0.0268135	0.0557665	0.0290382	0.030331
ENSG00000264148	0.969809	0.672181	0	0	1.50159	0
ENSG00000184445	4.8332	5.32539	4.47631	2.94828	4.30847	4.04624
ENSG00000164318	0	0	0	0	0	0
ENSG00000202368	0	0	0	0	0	0
ENSG00000227494	0	0	0	0	0	0
ENSG00000227495	0	0	0.0986993	0	0	0.111647
ENSG00000227496	0.455958	0.6199	0.188045	0.195547	0.407294	0.723226
ENSG00000227492	0	0	0.0680162	0.0707299	0.0736596	0.153878
ENSG00000099219	5.67208	6.23034	6.05563	4.35398	5.82303	4.59661
ENSG00000275576	0.233825	0	0	0.130365	0.135765	0.567236
ENSG00000282988	0	0	0	0.0365531	0.190336	0
ENSG00000246792	0.0563685	0.029302	0	0.0157136	0.0490935	0.0341861
ENSG00000280852	0.647096	0.720814	0.792995	0.154619	0.214698	0.224256
ENSG00000151718	2.69768	2.55275	2.6213	1.23085	2.08846	1.72425
ENSG00000151715	2.41101	2.63565	2.56628	2.05586	2.47041	2.58039
ENSG00000230155	0	0	0	0.3566	0.0742741	0
ENSG00000230157	0	0.294412	0	0.315765	0	0.171742
ENSG00000233205	0.62837	0.130658	0.269516	0.420404	0.145939	0.457309
ENSG00000233203	0.28059	0.218788	0.0752179	0.234657	0.0814588	0.595598
ENSG00000198420	7.05015	7.39165	6.87582	3.69835	5.45142	5.8798
ENSG00000270421	0	0	0	0	0.3462	0.180807
ENSG00000270179	0.167696	0	0.0899089	0.0934961	0.194738	0.305111
ENSG00000270178	0	0.183523	0.378564	0.393668	0	0
ENSG00000270177	0.643348	0.708208	0.568112	0.253191	0.48341	0.229515
ENSG00000096070	6.51614	6.71551	6.51727	4.66901	6.39839	4.18319
ENSG00000270175	0.761665	1.00784	0.668226	0.386048	0.72367	0.33595
ENSG00000270174	0	0	0	0	0	0.242272
ENSG00000124225	8.2323	8.23114	8.131	8.73229	8.00715	7.79602
ENSG00000270171	0.0311812	0	0.06687	0	0.0362092	0
ENSG00000270170	51.3245	48.1334	58.9207	66.5513	49.9614	56.3691
ENSG00000128309	14.2254	12.9409	16.3517	16.8005	12.7582	14.9631
ENSG00000263069	0	0.0700364	0	0	0.031291	0.016342
ENSG00000104375	1.64513	1.82752	1.70605	1.44744	1.76909	1.75491
ENSG00000104371	0	0	0	0.0669323	0	0
ENSG00000270424	0.084243	0	0.270997	0.0939364	0	0
ENSG00000277235	0.835869	0.695215	0.71703	1.11846	0.776523	0.608321
ENSG00000101935	1.993	2.10629	2.19005	1.24891	1.82664	1.47842
ENSG00000269621	0	0.177396	0	0	0	0.103482
ENSG00000260807	0.123679	0.10001	0.117883	0.122586	0.047874	0.0833424
ENSG00000255741	0.754485	0.784408	0.707894	0.8413	1.31422	0.228789
ENSG00000100324	10.0317	11.043	10.3823	10.4474	8.72648	8.66216
ENSG00000161544	0.0363939	0	0	0.0202908	0	0.022072
ENSG00000161547	28.9747	27.5719	26.835	29.3535	28.132	35.8569
ENSG00000105135	23.539	21.9686	20.8544	23.5087	19.8657	20.6689
ENSG00000100320	12.1162	13.0926	12.6989	7.89946	11.1888	8.43042
ENSG00000100321	3.5734	3.4423	4.07997	3.38216	2.90384	2.67738
ENSG00000258245	0.177105	0	0.189907	0	0.411327	0
ENSG00000161542	7.93457	7.54172	7.27252	8.14907	8.19924	7.90765
ENSG00000231203	0	0	0	0	0	0
ENSG00000231201	0	0.27083	0	0	0	0.0789932
ENSG00000231205	1.8221	2.17295	1.96339	1.80269	1.5662	2.47014
ENSG00000241738	0	0	0	0	0	0.0333626
ENSG00000133878	0.0261515	0	0.112167	0	0.0303684	0
ENSG00000261070	0	0.0563546	0	0	0	0
ENSG00000241735	0.052252	0	0	0	0	0.126758
ENSG00000169710	93.4056	90.3536	85.6058	54.2205	55.761	42.0126
ENSG00000169714	140.047	131.878	123.504	142.591	182.227	189.124
ENSG00000169715	247.196	221.785	219.555	544.225	548.404	677.262
ENSG00000169718	26.0218	25.1473	25.5911	28.9961	23.1023	27.8742
ENSG00000133874	1.86728	2.24	2.31029	1.85791	1.90151	1.95132
ENSG00000112379	1.49334	1.48131	1.52392	0.510813	0.867071	0.529403
ENSG00000257956	0	0.434735	0	0	0	0
ENSG00000141753	181.527	175.564	176.941	151.198	124.405	134.234
ENSG00000141750	0.287308	0.165946	0.325191	0.0177982	0.0185354	0.0193606
ENSG00000137040	7.99731	7.43799	7.11895	4.54363	7.7912	6.54738
ENSG00000074047	1.65937	1.64158	1.81851	1.01074	1.15447	1.08174
ENSG00000267374	2.19898	2.72738	2.56476	2.21541	2.30717	2.78424
ENSG00000181873	0.682666	0.813471	0.906567	0.761217	0.987885	0.656063
ENSG00000259709	0.0348913	0.108825	0	0	0.121553	0
ENSG00000014164	11.1468	10.572	9.87046	10.4246	9.50357	8.35655
ENSG00000179674	1.03676	0.776073	0.933829	0.971087	0.529734	1.55935
ENSG00000179673	0.245484	0	0.473811	0	0.171041	0.119104
ENSG00000168148	0	0.579948	0	0	0	0.405969
ENSG00000132478	4.61067	4.59338	4.70655	4.17521	4.10224	4.61178
ENSG00000168143	0.762496	0.77512	0.63592	0.415669	0.70836	0.637133
ENSG00000168140	0.66935	0.974255	1.02533	0.725044	0.732868	0.835087
ENSG00000132170	6.57853	7.0049	5.84519	6.59602	6.93085	6.83722
ENSG00000265195	2.11827	0.734092	1.51425	0	0	0.856452
ENSG00000175970	14.1723	14.1652	14.0891	11.668	11.7315	10.863
ENSG00000244510	0	0	0	0	0	0
ENSG00000244515	0.0422542	0.0439299	0.0453084	0	0.0981354	0
ENSG00000106443	5.35768	5.53183	5.35624	4.24768	6.17167	7.2364
ENSG00000241587	0.180076	0	0	0	0	0
ENSG00000171084	2.49248	2.2591	2.1244	2.1379	1.88012	2.24806
ENSG00000172197	3.64931	4.6337	3.91309	1.93455	3.61252	2.64861
ENSG00000172243	0.0128073	0	0	0	0	0
ENSG00000186153	1.76826	1.94115	1.90785	1.94723	1.86208	1.49204
ENSG00000248610	0	0.0290578	0.0299696	0	0.0973688	0
ENSG00000240463	0.365053	0.25302	0.13048	0	0.989143	1.18078
ENSG00000251259	0.0977464	0.203246	1.04812	0.762955	0.908066	0.71137
ENSG00000148303	780.36	758.604	779.148	914.59	769.055	939.049
ENSG00000132823	30.5928	31.8387	32.2664	45.2626	46.373	49.6542
ENSG00000132821	4.62941	3.27512	5.52212	3.63484	3.91264	2.22616
ENSG00000132824	31.352	30.9871	28.6664	25.5424	35.9019	29.8835
ENSG00000132825	2.39487	1.93655	2.56798	2.85176	2.91838	2.54624
ENSG00000204231	17.2898	16.8227	15.4276	20.8057	18.6789	16.6047
ENSG00000076555	1.13208	1.36929	1.12267	0.849812	0.859235	0.587855
ENSG00000076554	7.5941	8.48062	8.3115	6.69403	8.01282	9.56067
ENSG00000119950	2.83049	2.95485	3.37231	2.22101	2.9758	2.92462
ENSG00000119953	9.53983	11.1644	11.6103	10.9689	11.6878	12.3644
ENSG00000162728	0.0257375	0.0535166	0	0	0	0
ENSG00000102218	3.25956	3.44751	3.64647	1.80944	2.01548	2.27637
ENSG00000005379	0	0	0	0	0	0.0114656
ENSG00000273284	0.160507	0.278121	0.0573696	0.298293	0.807685	0
ENSG00000178107	0	0	0	0	0.348134	0
ENSG00000175354	8.34289	7.99663	8.0397	8.37777	10.4625	11.0694
ENSG00000178105	5.53055	6.21146	5.17542	6.13156	7.08521	7.98532
ENSG00000187098	4.52847	4.30474	4.33582	2.74522	3.56933	3.33913
ENSG00000175352	3.01959	3.34232	3.3495	2.40917	2.84148	2.05233
ENSG00000236262	0.150738	0	0	0.504248	0	0
ENSG00000141854	6.51978	5.02451	6.47772	6.73616	5.18859	4.59006
ENSG00000236269	1.15404	1.12482	0.696069	0	1.34013	1.66225
ENSG00000141858	25.3019	23.1497	25.9611	27.4993	23.1035	25.0237
ENSG00000232969	0	0	0.453084	0	0.490677	0.512523
ENSG00000188883	0.781615	0.888796	1.33574	0.27236	0.453826	0.325896
ENSG00000138709	2.51468	2.47481	2.45429	2.00093	2.44529	2.71703
ENSG00000019102	0.824428	1.05193	0.562558	1.00286	1.08792	0.318179
ENSG00000273366	1.8729	0.846601	1.65902	1.90681	2.4586	1.77789
ENSG00000273365	0.0736115	0	0	0	0.0854815	0
ENSG00000273363	0.0990088	0.102935	0.106165	0	0	0
ENSG00000273369	0	0.632551	0.26096	0.407058	0.141306	0
ENSG00000273368	0.104606	0	0	0	0.364421	0
ENSG00000047634	5.0861	4.60781	4.54304	3.28741	4.68192	3.86019
ENSG00000103160	5.29841	5.59519	5.56649	4.11574	5.95922	5.9068
ENSG00000225125	0	0.255531	0.1757	0	0	0
ENSG00000225123	0.470726	0	0.504751	0	0	0.285484
ENSG00000103168	6.72589	6.02227	6.41759	6.14791	5.39692	5.7189
ENSG00000130559	7.52595	7.16594	7.82359	6.46012	7.50647	6.65817
ENSG00000124875	2.90069	2.42792	1.92421	1.61723	1.82695	1.4014
ENSG00000171502	0.0168257	0.005831	0.0120279	0.00625392	0	0.0136058
ENSG00000171503	1.38546	1.40316	1.45999	1.2652	1.53952	1.26037
ENSG00000229848	0.785035	0.757872	0.360763	0.0625261	0.130232	0.13603
ENSG00000201558	0	0	0	0.364863	0.379976	0
ENSG00000201555	0	0.626865	1.93961	0.672331	3.5009	0
ENSG00000188266	0.60179	0.537674	0.675537	0.555701	0.655153	0.764159
ENSG00000157765	0.548162	0.379935	0.379611	0.331086	0.808954	0.443263
ENSG00000246922	0.0754397	0.0915035	0.0808927	0.0490701	0.0365019	0.0457524
ENSG00000224797	0	0	0	0	0	0
ENSG00000088247	110.735	112.471	112.729	103.282	98.0843	86.89
ENSG00000072071	5.3745	4.94342	5.46466	3.81431	3.87685	3.47425
ENSG00000229152	0.536628	1.18556	1.72625	0.747968	1.40211	0.650904
ENSG00000212257	0	0	0	0	0	1.21664
ENSG00000229154	0	0	0	0	0.0565995	0.118239
ENSG00000180398	29.0696	29.5709	30.4316	25.3166	30.555	29.1245
ENSG00000120555	0.0891408	0	0	0.0993978	0.258787	0.0540618
ENSG00000177225	10.0411	9.66977	10.8504	10.3928	10.0769	9.87578
ENSG00000224655	0	0	0	0	0	0
ENSG00000250050	0.0398683	0	0.12825	0	0.0462972	0.193434
ENSG00000224650	0.0914187	0	0	0	0.10616	0
ENSG00000166272	12.51	13.1756	13.0245	12.4399	13.1444	11.8139
ENSG00000166275	3.54713	4.01745	3.80353	3.71222	3.68189	4.73516
ENSG00000166278	0.106628	0.0100779	0.103941	0.054044	0.067539	0.164607
ENSG00000111319	2.42925	2.6965	2.07604	1.39512	1.46351	1.35143
ENSG00000172974	86.4939	84.6048	80.0097	106.77	102.563	100.258
ENSG00000172977	9.217	8.1175	9.71363	8.99486	7.96483	7.02878
ENSG00000126653	6.18585	7.37147	6.84849	4.02154	5.82187	6.71761
ENSG00000155463	18.7945	18.1876	17.9778	18.4822	17.4463	17.6151
ENSG00000155465	0.135961	0.0869866	0.145789	0.0816337	0.060725	0.0380571
ENSG00000280303	0.294703	0.529221	0.459644	0.627353	0.342225	0.45495
ENSG00000280300	0	0.406492	0	0	0.227016	0.118562
ENSG00000280308	0.143101	0	0.460333	0	0	0
ENSG00000102934	5.13243	5.95659	5.25926	6.42978	5.15965	5.79245
ENSG00000102931	0.298818	0.258891	0.480626	0.333202	0.433754	0.151022
ENSG00000279718	0.141404	0.294024	0.6065	0.0788373	0.410514	0
ENSG00000260038	0.149896	0.155841	0	0.334288	0.174067	0.181817
ENSG00000276757	0.358948	0	0.192447	0	0.416829	0.217694
ENSG00000187837	350.48	339.091	363.534	444.494	364.772	463.541
ENSG00000279713	0	0	0	0	0	0
ENSG00000187833	0.0176232	0.0366443	0.0377942	0.0393021	0	0.0213762
ENSG00000269506	0	0.0345669	0	0	0	0
ENSG00000102007	121.549	123.011	118.413	151.255	131.307	147.128
ENSG00000171735	2.86686	2.61355	3.25762	3.69176	3.29188	3.34762
ENSG00000247240	2.2281	2.93637	2.22091	2.20454	1.45768	2.01742
ENSG00000253283	0	0	0	0	0.108944	0
ENSG00000199200	0	0	0	1.24661	1.29825	0
ENSG00000260032	22.3536	23.1043	23.1503	12.5077	23.297	18.0922
ENSG00000184602	1.19899	1.58344	1.47676	0.957544	0.696163	0.74681
ENSG00000188386	0	0	0	0	0	0.0191049
ENSG00000188385	0.69124	0.57199	0.484052	0.314603	0.393161	0.24811
ENSG00000165874	0.206964	0.153694	0.269479	0.148357	0.240337	0.14345
ENSG00000233953	0	0	0	0	0	0
ENSG00000165879	1.15469	1.15836	1.21643	1.49085	1.41146	0.933724
ENSG00000233956	0	0	0.115314	0.359744	0	0.260883
ENSG00000148498	11.9223	12.4637	12.1745	13.092	15.213	15.5006
ENSG00000223619	0	0	0	0	0	0
ENSG00000223612	1.55095	0.322491	0.665222	0.92235	0.360208	0.877905
ENSG00000270773	0	0	0	0.0793601	0	0.0863268
ENSG00000160961	0.466794	0.350766	0.520358	0.422588	0.509863	0.431656
ENSG00000160963	0.119024	0.106067	0.182325	0.0189599	0.078981	0.0206243
ENSG00000081248	0	0	0	0.00970128	0	0.0105529
ENSG00000099904	10.9901	11.9797	11.0473	10.0305	9.32154	8.58554
ENSG00000120693	0.637615	0.662902	0.532886	0.418225	0.511769	0.489059
ENSG00000120690	5.53175	6.29109	6.26833	4.40397	5.82065	4.68803
ENSG00000154102	5.14238	4.3231	6.67494	6.33767	4.14297	5.78979
ENSG00000118307	0.0181784	0.0188994	0.0584773	0.0405403	0.0422195	0.0440992
ENSG00000120697	12.6452	12.5364	13.7166	14.7003	17.0986	17.0291
ENSG00000120694	7.66885	9.44923	8.67583	5.23489	6.7738	5.997
ENSG00000172831	9.5213	9.24107	9.00334	7.07791	6.42637	5.20187
ENSG00000172830	23.7289	24.3176	24.6381	17.4862	16.8412	15.3564
ENSG00000126752	0.0413427	0	0	0.0460998	0	0
ENSG00000198156	0.0251348	0.0783949	0.0269516	0.0280269	0	0.213411
ENSG00000198157	5.97487	7.41263	7.38324	2.72439	4.15268	4.98416
ENSG00000126756	8.46171	7.58542	8.61042	13.4791	8.5227	11.4157
ENSG00000126759	0.046908	0.0243842	0.0125747	0.0392291	0	0.0426729
ENSG00000169826	6.12878	5.80346	6.18612	5.00517	7.93568	7.31176
ENSG00000229474	0.134972	0.0350813	0.108546	0.175587	0.0391842	0.0409288
ENSG00000252414	0	0	0	0	0	1.22812
ENSG00000277747	0	0	0	0	0	0
ENSG00000273888	0.938918	0.725859	0.438855	0.832195	0.754837	0.90525
ENSG00000229473	0	0.201776	0	0	0	0
ENSG00000133639	7.51765	6.90779	7.05342	13.4246	13.2489	14.469
ENSG00000207696	0	1.7255	0	0	0	2.0131
ENSG00000207697	1.62614	0	2.90614	0.604419	1.88836	1.31496
ENSG00000120341	0	0	0	0.00811136	0	0
ENSG00000133636	0	0	0.0370043	0	0	0
ENSG00000181722	0.038725	0.033259	0.0649944	0.00750972	0.0215072	0.0204224
ENSG00000206120	0	0.0119775	0	0	0	0
ENSG00000206127	0	0.0257576	0.0531317	0.0552516	0.0287701	0
ENSG00000207034	0	0	0.983618	0	1.06523	0.556328
ENSG00000207036	0	0.546971	0	0	0	0
ENSG00000207032	0	0	0	0	1.14341	0
ENSG00000163705	0	0	0	0	0.0328844	0
ENSG00000163704	0.817407	0.67986	1.08101	0.698788	0.965036	0.495738
ENSG00000163701	0.700049	0.739744	0.713733	0.678226	0.626358	0.626404
ENSG00000163703	3.9061	3.36695	3.65537	3.10433	3.38136	3.79033
ENSG00000163702	10.6262	10.6175	9.22695	8.93608	8.70228	8.30117
ENSG00000167468	224.884	214.929	206.455	261.074	221.331	260.071
ENSG00000204314	0.491164	0.340429	0.486154	0.533636	0.467992	0.397172
ENSG00000234149	0	0	0	0	0.989143	0
ENSG00000185158	1.61475	1.51891	1.20928	1.54333	1.55765	1.55446
ENSG00000278147	0	0	0	0	0.36549	0
ENSG00000167460	47.8868	47.7693	47.4909	40.9758	47.9936	49.2524
ENSG00000167461	3.14265	2.78364	3.8908	3.80396	2.72505	2.70844
ENSG00000185156	0	0	0	0	0	0
ENSG00000261105	0.0904937	0.470413	0	0.100906	0	0
ENSG00000243970	0	0.0686236	0.070777	0	0.153299	0
ENSG00000243979	0	0	0	0	0.223355	0
ENSG00000204311	0.240346	0.363459	0.421722	0.268002	0.202984	0.371036
ENSG00000206784	0	0	0	0	0	0
ENSG00000206786	0.501521	0	0	0	0	0
ENSG00000116260	47.0522	46.911	46.3065	55.7631	47.9132	48.9908
ENSG00000116266	7.13683	6.48293	6.95966	4.6794	5.49692	6.02873
ENSG00000275964	5.31672	4.45016	3.91341	5.57679	3.71489	6.39427
ENSG00000172354	124.549	122.771	123.119	146.923	119.245	137.722
ENSG00000172350	0.290948	0.355867	0.33033	0.171755	0.258366	0.103796
ENSG00000267959	0	0	0	0	0	1.53154
ENSG00000169016	7.13832	7.92899	7.75334	7.32704	8.54987	7.45811
ENSG00000205476	7.04268	6.86157	6.77019	4.90044	4.77843	3.40951
ENSG00000253539	0	0	0	0	0	0
ENSG00000121104	2.81184	3.08334	3.73511	3.15098	2.64794	3.1561
ENSG00000275963	0.0692423	0.43193	0.371237	0	0	0.251963
ENSG00000244286	0	0	0	0	0	0
ENSG00000255503	0.369239	0.255922	0	0.137242	0.85756	0.746449
ENSG00000164283	0.159296	0.103508	0.128108	0.0666094	0.115614	0.0724568
ENSG00000255507	0.140663	0.0731206	0.113123	0	0.163345	0.0426542
ENSG00000164284	5.27034	5.18898	5.72943	5.80907	8.89826	8.1455
ENSG00000164287	0.0119357	0.012409	0	0	0	0.0144774
ENSG00000270147	0	0	0.205506	0	0.111279	0
ENSG00000123636	0.242365	0.388921	0.293782	0.0969385	0.214144	0.182138
ENSG00000186710	0	0.0323239	0.0666763	0.0346683	0	0
ENSG00000266852	1.53322	0.797015	2.46607	4.27411	0.890229	0.929863
ENSG00000186716	7.89197	8.01132	7.33843	6.73286	6.82564	4.92289
ENSG00000186715	0.310788	0.247721	0.399904	0.115516	0.0962409	0.188486
ENSG00000186714	0	0.00708457	0	0	0	0
ENSG00000242622	0.171212	0.406862	0.445856	0.218186	0.539655	0.623016
ENSG00000213003	0	0	0	0.382756	0	0
ENSG00000075886	0.369393	0.104739	0.144034	0	0.0389962	0.0407324
ENSG00000257621	1.86867	1.8223	2.28334	1.8414	2.69147	2.8113
ENSG00000225083	0	0	0	0	0	0.0553019
ENSG00000040487	10.7286	9.94933	8.80478	14.6141	11.9714	13.3525
ENSG00000139679	0.0123419	0	0	0	0.0286642	0.0449106
ENSG00000070915	0	0	0	0	0.020167	0
ENSG00000006210	0	0	0	0	0.020831	0
ENSG00000139675	1.03369	1.1488	0.859972	1.13276	1.40734	1.34029
ENSG00000198466	1.24118	0.948827	0.947285	0.659433	1.23784	0.628764
ENSG00000198467	1.20665	1.32343	1.27965	0.931495	1.41662	1.7692
ENSG00000245719	0.162123	0.0561843	0.086921	0.0301296	0	0.0327746
ENSG00000113569	21.1675	23.5479	21.9061	17.6603	22.3603	19.9156
ENSG00000260167	0	0	0	0	0	0.135042
ENSG00000251503	0	0	0	0	0.0277701	0.0580128
ENSG00000140505	0	0	0	0.0219346	0	0
ENSG00000206878	0.429302	0	0	0	0	0
ENSG00000158545	16.0529	15.4703	16.1087	15.4091	13.0714	11.8319
ENSG00000187446	34.8876	36.4407	34.8018	26.7224	31.6155	30.3371
ENSG00000120253	8.01551	8.54741	7.60817	6.61561	8.04259	6.37392
ENSG00000164867	0	0	0.009666	0	0	0
ENSG00000258311	0.0917312	0	0.0655746	0.0340954	0.0177538	0
ENSG00000261441	0.580661	0.352152	0.518861	0.971212	0.393338	0.352157
ENSG00000261442	0.0695564	0	0	0	0.0807725	0.0843686
ENSG00000261447	0.166827	0.0578145	0.178886	0	0.258305	0.0674512
ENSG00000015592	0	0	0	0	0	0
ENSG00000062038	17.8216	18.0721	16.6461	12.7716	11.7317	10.824
ENSG00000257218	5.64297	7.00226	7.28705	7.03652	7.1025	7.63951
ENSG00000197191	1.07574	1.76363	1.55278	2.53744	2.45036	1.95723
ENSG00000183668	0	0	0	0.0118537	0.0246894	0
ENSG00000115241	93.0312	98.3569	101.204	110.228	94.0984	92.0205
ENSG00000112212	0.108629	0.0564686	0.116481	0.0605643	0	0
ENSG00000112210	4.11785	4.79082	4.57904	3.18259	5.13607	3.81874
ENSG00000112218	0.712258	0.862361	1.10211	0.402134	0.617716	0.678025
ENSG00000200953	0	0	0	0	0	1.18346
ENSG00000260822	1.27898	1.1494	0.894912	0.423008	0.918818	0.999166
ENSG00000260823	0	0	0	0.269538	0.140351	0.1466
ENSG00000204435	0.475701	0.304349	0.588561	1.02007	0.509916	0.443848
ENSG00000204439	6.04926	6.22154	6.20753	7.25303	5.99241	5.31243
ENSG00000204438	17.5986	18.7551	18.1204	22.9479	19.0763	22.361
ENSG00000200959	0	0	0	0	0	0
ENSG00000162426	2.56422	2.00909	2.13191	1.26388	1.20834	2.07352
ENSG00000261190	0	0	0	0	0	0
ENSG00000135423	0.168466	0.161674	0.166747	0.13005	0.21068	0.0785926
ENSG00000261195	0	0	0	0	0	0
ENSG00000268442	0	0	0	0	0.0590114	0
ENSG00000224418	0.125969	0.436549	0.225124	0.327748	0.195042	0.662109
ENSG00000259274	0.247294	0.128551	0	0	0	0
ENSG00000224415	0	0.188802	0.194726	0	0.105442	0
ENSG00000224414	0	0	0	0	0	0
ENSG00000224411	3.22563	3.42978	3.64221	2.56135	2.97959	3.05296
ENSG00000275110	0	0	0	2.44235	0	0
ENSG00000275111	0.92661	1.10298	1.19518	1.30277	1.74659	1.00991
ENSG00000260316	0	0	0	0.025312	0.0922614	0
ENSG00000260317	0.564871	0.432728	0.191274	0.33151	0.690482	0.360612
ENSG00000260314	0	0	0	0	0	0.0125222
ENSG00000111897	19.8776	21.9287	19.0766	17.11	24.2748	23.7579
ENSG00000260318	0.249594	0	0	0	0	0
ENSG00000217733	0	0	0	0	0.0386816	0
ENSG00000114113	0	0.198075	0	0	0	0.07703
ENSG00000114115	0.687103	0.700067	0.795711	0.551639	0.367034	0.333369
ENSG00000156860	12.8321	12.769	13.1697	13.7449	13.2868	12.9045
ENSG00000156869	0.51332	0.937543	0.699188	0.495036	0.789422	0.40387
ENSG00000266877	0	0	0.202612	0	0	0
ENSG00000266876	0	0	0	0.0598375	0	0
ENSG00000215771	0	0.12076	0	0	0	0.140888
ENSG00000118156	0	0	0	0.0257089	0	0
ENSG00000111540	17.2441	16.7932	16.2546	12.6433	14.879	12.4786
ENSG00000065029	8.87661	9.64776	9.60299	8.93728	8.36204	7.78515
ENSG00000087152	20.4386	20.2704	20.1249	18.9073	18.3856	16.3923
ENSG00000252367	0	0	0	0.657555	0	0
ENSG00000054148	76.566	71.0886	85.6343	107.091	84.1189	89.1561
ENSG00000100647	2.43922	2.71778	2.45761	1.82694	2.61877	1.78636
ENSG00000174599	1.512	1.2686	1.50752	1.06483	1.6634	0.86873
ENSG00000100644	63.5911	65.7015	65.4842	39.3805	56.1582	52.2138
ENSG00000267042	0	0.308806	0.106165	0	0.114974	0.120093
ENSG00000267041	0.410161	0.355357	0.285876	0.617431	0.587437	0.837469
ENSG00000136114	0.593047	0.516583	0.498419	0.446815	0.837581	0.563806
ENSG00000136110	0	0	0	0	0.0382776	0
ENSG00000136111	3.27232	3.49427	3.03351	2.21088	2.73299	2.04324
ENSG00000267491	0	0	0	0	0.131886	0.0688787
ENSG00000063854	6.27787	5.58377	6.18272	7.58108	5.77792	6.95024
ENSG00000136868	17.5631	18.7602	19.0683	14.3904	19.8118	17.1518
ENSG00000161509	0.143952	0.071577	0.11409	0.104684	0.0581442	0.0910992
ENSG00000136869	0	0	0	0	0	0
ENSG00000197320	0	0	0	0	0	0
ENSG00000197321	2.94316	3.34061	3.18486	1.93296	2.62132	2.01094
ENSG00000197322	0	0	0	0.0149706	0	0
ENSG00000197323	3.02673	3.62461	3.60612	2.03125	2.88343	2.26395
ENSG00000197324	35.0785	34.4693	33.2289	31.8707	34.2423	30.3121
ENSG00000231944	0	0.093296	0	0	0.208415	0
ENSG00000231940	0.46261	0.0961914	0	0.51584	0.859531	0.336674
ENSG00000231943	0.673122	0.349909	0.481185	0.166794	0.521109	0.408232
ENSG00000272465	0	0	0	0.256081	0.266688	0
ENSG00000231948	0.178876	0.092985	0	0	0	0
ENSG00000272461	0.57175	0.0849178	0	0.182154	0.0948493	0.198144
ENSG00000212017	0	0	0	0	0.769333	0
ENSG00000253015	0	0	0.350864	0	0	0.396893
ENSG00000253013	0	0.413267	0	0	0	0
ENSG00000177025	0.234591	0.914607	0.503097	0.261585	0.204315	0.569096
ENSG00000101115	0.715876	0.560617	0.967003	0.373207	0.712553	0.744277
ENSG00000267493	2.21345	1.29094	1.563	1.38457	1.50461	1.04773
ENSG00000106723	18.0951	18.7673	18.6887	13.7478	18.3118	14.5572
ENSG00000144834	0	0	0	0.16705	0.104382	0.036343
ENSG00000125459	8.83752	8.40578	9.06609	7.72142	7.34523	7.45569
ENSG00000144837	0	0	0	0	0	0
ENSG00000054356	0	0.00675354	0	0.0217301	0.0150868	0.0157585
ENSG00000268521	0.361772	0	0.258614	0	0.140036	0
ENSG00000268520	0	0	0.121653	0	0	0
ENSG00000272037	0	0.0780294	0.0804779	0.251066	0.0435776	0
ENSG00000224511	0	0	0	0	0	0
ENSG00000099875	30.2386	29.2045	27.7404	33.0877	31.2475	29.1105
ENSG00000268738	0	0.0408725	0.0421551	0	0.0456527	0
ENSG00000062282	3.883	3.67705	3.61046	4.38278	4.23323	3.91942
ENSG00000111752	3.46297	3.93927	3.42982	2.24022	2.85487	2.03073
ENSG00000087365	50.8632	53.4272	51.6553	52.5311	46.7672	49.3943
ENSG00000260059	0.0194149	0.0201849	0	0	0	0
ENSG00000260051	0	0.489395	0.504751	0	0	0
ENSG00000260053	0	0	0	0	0	0.0596066
ENSG00000224536	1.02653	1.14085	0.455475	1.22359	1.4798	1.9321
ENSG00000256955	0.34846	1.01438	0.149459	0.699399	1.13302	1.09893
ENSG00000092345	0	0	0	0	0	0
ENSG00000114251	0.456037	0.466715	0.611251	0.349602	0.537849	0.34572
ENSG00000262188	0	0	0.0613124	0.0637586	0.165999	0.138712
ENSG00000156983	5.33982	5.47011	5.48416	5.03653	5.62061	4.27835
ENSG00000224533	0	0	0.0311879	0	0.135102	0
ENSG00000267497	0.0547859	0	0.029373	0.12218	0	0
ENSG00000224530	0	0	0	0	0	0
ENSG00000082213	13.0684	13.8007	13.7372	11.0008	13.5327	11.5765
ENSG00000082212	5.94343	4.83248	5.76461	4.24991	5.70381	4.55348
ENSG00000108352	0.685936	0.654526	0.68514	0.64961	0.709252	0.47869
ENSG00000252244	0	1.79971	0	0	0	0
ENSG00000100129	30.5413	31.3889	29.5745	27.4673	31.1725	25.1513
ENSG00000100124	5.62102	5.81908	7.13019	7.69472	5.99967	6.15073
ENSG00000100122	0	0	0	0.054299	0	0
ENSG00000100121	0	0	0	0.0486879	0	0
ENSG00000170390	0.302916	0.278592	0.374783	0.415718	0.284116	0.395686
ENSG00000078795	0.0922635	0.071942	0	0.01286	0.0535706	0.0699445
ENSG00000267729	1.362	0.283203	0.29209	0.303744	0.948975	0
ENSG00000223564	0.106474	1.32836	0	0.23745	0.247286	0.129148
ENSG00000150977	4.18571	2.98897	3.71055	3.62474	3.06455	3.94294
ENSG00000197170	23.6901	25.6177	24.319	19.1203	24.5593	24.4878
ENSG00000263657	0	0	0.0998987	0	0	0
ENSG00000107551	1.33577	1.2534	1.23204	1.03505	0.854454	0.851303
ENSG00000107554	8.60659	9.25784	8.67104	7.29846	9.07379	7.82377
ENSG00000277218	0	0.129747	0.133818	0	0.144921	0.151373
ENSG00000275901	0	0	0	0	0	0
ENSG00000086015	11.561	11.1625	11.4835	10.4224	9.55665	8.61041
ENSG00000110400	14.4662	14.3372	14.0324	8.7802	9.28145	8.62124
ENSG00000154274	0.329338	0.443106	0.332371	0.21602	0.382445	0.446468
ENSG00000101384	0.415016	0.542612	0.431529	0.357594	0.445427	0.29746
ENSG00000007520	32.8107	29.5338	34.3028	51.2686	32.6369	38.2792
ENSG00000117758	4.04634	3.97471	4.05455	3.64066	3.38639	3.74024
ENSG00000117751	11.2313	11.1226	10.4102	10.9316	13.2855	15.2162
ENSG00000106609	15.4995	16.9699	15.9411	15.6947	17.9744	19.2737
ENSG00000106608	7.66219	7.2678	7.29743	7.85606	6.8285	6.63373
ENSG00000253111	0.113773	0	0	0	0	0.276002
ENSG00000177700	132.512	115.686	132.819	165.418	134.181	157.368
ENSG00000101654	10.253	10.0123	9.64247	6.15344	8.99664	8.63273
ENSG00000106605	32.7988	32.8128	32.4837	40.0231	35.7949	39.1043
ENSG00000177706	4.34728	4.09785	4.33831	4.62774	4.10594	4.31686
ENSG00000177707	2.18678	2.88699	3.12646	1.39337	2.59986	1.65252
ENSG00000221923	0.937908	0.945102	1.1759	1.25499	1.25671	1.59269
ENSG00000221926	13.7106	13.4927	13.3448	18.4075	16.9933	19.077
ENSG00000177728	2.97588	3.25773	3.55492	2.06126	2.18183	2.13929
ENSG00000271268	0	0.235405	0.242792	0	0.131468	0.274643
ENSG00000232188	0.0933266	0	0	0	0	0.113201
ENSG00000232184	0	0	0	0	0.160195	0.167327
ENSG00000232186	0	0.0454324	0.281148	0	0	0
ENSG00000232187	5.93013	7.07495	8.02665	12.0325	8.24107	7.19296
ENSG00000215274	0	0	0	0	0	0.120986
ENSG00000153721	0.741584	0.664918	0.635082	0.660421	0.814928	0.615769
ENSG00000006695	9.59231	9.65614	9.85029	8.24369	10.255	8.84425
ENSG00000266472	95.8474	86.3554	94.1495	118.472	108.189	124.905
ENSG00000145934	0.00485988	0.0101052	0.0156335	0	0.00564354	0.0176844
ENSG00000157617	2.39555	2.69161	2.66236	1.82949	2.48482	2.05819
ENSG00000233851	0	0	0	0	0.0986013	0
ENSG00000157613	0.265855	0.262578	0.270818	0.163045	0.0463086	0.0806173
ENSG00000266456	0.101924	0.132457	0.191259	0.0284129	0.118359	0.123628
ENSG00000233859	1.16028	1.40734	0.984948	1.02425	0.898249	1.29008
ENSG00000233858	0	0	0	0	0	0
ENSG00000262180	0.121409	0.126224	0	0	0.0704932	0.220895
ENSG00000260206	0.093816	0	0	0.104611	0.108944	0
ENSG00000263874	0.479651	0.589342	0.498736	0.275525	0.337573	0.581794
ENSG00000238754	1.19251	0	0	0	0	0
ENSG00000272254	0	0	0.263349	0	0	0.446845
ENSG00000272256	0.226744	0	0.0810446	0.252834	0.263307	0.0916766
ENSG00000116809	11.2262	10.645	10.1648	13.7316	11.0523	12.0202
ENSG00000262500	0	0	0.119962	0	0	0
ENSG00000262503	0.0745316	0.232463	0	0	0.25965	0.0904033
ENSG00000080573	0.0238501	0	0	0.00886481	0	0.019286
ENSG00000226009	0.252531	0.393819	0.203088	0.211191	0.146626	0.229731
ENSG00000226002	0.0915747	0.28562	0.196388	0.306335	0.212683	0
ENSG00000226007	0.259582	0.245343	0.227737	0.42102	0.301441	0.629722
ENSG00000264964	4.14562	3.1128	4.3218	3.46698	3.20941	3.63165
ENSG00000264966	0	0	0	0	0.733129	0
ENSG00000264961	0.706089	0	0	0	0	0
ENSG00000184277	1.4212	1.46349	1.54812	1.34325	1.81279	1.66365
ENSG00000184274	0.0231006	0.0960672	0.0990817	0	0.0536513	0
ENSG00000264968	0.222436	0.115629	0	0	0	0
ENSG00000184270	0.546186	0.283924	0	0.609033	1.42708	0.165624
ENSG00000184271	1.1091	1.37448	1.22733	1.2763	1.06127	1.04394
ENSG00000115866	17.9277	19.0418	17.5033	15.6675	17.5118	19.459
ENSG00000266189	0	0	0	0	0	0
ENSG00000135540	1.17259	1.15527	1.22443	0.999459	1.41157	0.968053
ENSG00000135541	1.22675	0.935725	1.07085	0.817997	0.937782	0.889805
ENSG00000232455	0	0	0.100072	0	0	0
ENSG00000232453	0.0614694	0.0958609	0	0	0.142763	0.0372797
ENSG00000135547	0.215356	0.183188	0.251915	0.589424	0.386491	0.498686
ENSG00000135549	0.3909	0.390147	0.469454	0.401009	0.635507	0.455177
ENSG00000155961	1.07172	1.2734	1.52678	1.92914	2.2224	1.87564
ENSG00000155962	0.377907	0.451829	0.364701	0.210695	0.351076	0.458383
ENSG00000233581	0	0	0	0	0	0.113201
ENSG00000145725	2.57904	2.03523	2.18239	1.18843	1.98459	1.60559
ENSG00000233585	0	0.171138	0.0588361	0.305918	0	0
ENSG00000233589	0.167696	0.232463	0	0	0.0649125	0
ENSG00000233588	0.214794	0.186094	0.23032	0.119755	0.415717	0.303958
ENSG00000246273	0.431785	0.827677	0.564276	0.722202	0.799124	0.998369
ENSG00000107282	0.509099	0.573397	0.495352	0.241789	0.322966	0.234426
ENSG00000260932	0	0	0.306616	0	0	0
ENSG00000147421	1.17291	1.32035	1.48321	0.649427	1.18357	0.951728
ENSG00000282021	0.263523	0.373601	0.462388	0.560976	0.333836	0.290582
ENSG00000107281	9.21502	8.60205	9.92315	11.6527	8.19648	9.41753
ENSG00000104140	9.37918	8.70405	11.2383	7.01906	6.57882	5.00108
ENSG00000151617	0.0506492	0.0394934	0.135776	0.0141193	0.0147041	0.061435
ENSG00000104142	26.8645	25.0639	24.9267	23.7636	20.7771	20.2714
ENSG00000151612	0.878153	1.24377	1.19409	0.560555	0.96803	0.725542
ENSG00000167740	10.6489	10.0485	11.3396	11.3806	12.823	11.097
ENSG00000114268	2.39009	2.33871	2.7513	1.56771	1.68366	1.57743
ENSG00000104147	20.1452	20.4025	21.648	19.849	20.772	16.6412
ENSG00000167749	0	0.0864977	0	0	0	0
ENSG00000167748	0.0225663	0.0469226	0.048395	0.0251629	0.0524104	0.0273719
ENSG00000157637	21.1911	20.2962	19.5833	23.2805	19.1891	19.4951
ENSG00000233327	0	0	0	0	0	0
ENSG00000158636	1.93556	2.1449	1.87036	0.969953	1.55486	1.22082
ENSG00000233325	0.347895	0.632961	1.02586	0.387925	2.92895	1.05495
ENSG00000237663	0	0	0	0	0.362302	0
ENSG00000233321	0	0	0	0.07192	0	0.0782336
ENSG00000233328	6.59684	2.90166	11.2907	20.2287	3.38834	5.84736
ENSG00000096872	4.90182	4.33848	4.48994	3.26676	4.46418	5.07896
ENSG00000198502	0.170358	0.30995	0.502348	0.33243	0.296743	0.723226
ENSG00000147799	1.91025	1.80339	1.84821	1.71384	2.01431	1.65123
ENSG00000066117	17.8249	18.0973	17.3544	14.7963	14.3535	14.2322
ENSG00000128228	59.0339	51.9329	62.4633	66.6434	48.4239	52.5343
ENSG00000137948	3.5412	3.64302	2.86779	1.2702	2.07049	2.13263
ENSG00000146776	0.886293	0.887814	0.894861	0.533812	0.916522	0.525745
ENSG00000137947	7.88662	8.50029	7.44809	6.85778	8.82227	9.03952
ENSG00000137944	12.6361	12.0969	12.0523	8.77063	10.9985	11.6293
ENSG00000137942	6.11782	6.59138	6.13328	3.71533	6.07253	5.24271
ENSG00000137941	1.05361	1.05835	1.19526	0.556205	0.839313	0.808768
ENSG00000277371	0	0	0	0	0.220979	0
ENSG00000277373	0	0.158949	0	0	0	0
ENSG00000272980	0	0	0	0	0	0.0122581
ENSG00000273143	0.512702	0.799553	0.641388	1.14339	0.793834	1.96929
ENSG00000094916	6.34391	7.22612	6.48492	3.23854	5.18333	3.95995
ENSG00000169583	2.96353	3.83948	4.2044	2.84698	2.17074	2.10147
ENSG00000100246	2.91502	3.94899	3.48092	4.55553	3.76973	4.66079
ENSG00000100243	33.8615	33.0655	34.0934	33.961	30.4746	31.134
ENSG00000100242	7.91421	7.07598	7.51083	6.91603	6.0501	4.6443
ENSG00000100241	26.9479	27.6266	26.7626	19.0458	17.1681	13.0029
ENSG00000258526	0.266317	0.461464	0.285567	0.544427	0.206174	0.215353
ENSG00000158941	20.6882	21.0732	20.8538	22.4642	19.4368	20.2723
ENSG00000258524	0.210856	0.328827	0.113048	0	0.122428	0
ENSG00000258525	0.186491	0.218123	0.27496	0.0779811	0.0812111	0.113102
ENSG00000100249	0	0	0	0	0	0
ENSG00000209042	1.80886	0.626865	1.29307	4.03399	1.40036	2.19406
ENSG00000231365	1.60143	1.53216	1.5381	1.08457	1.63149	1.81138
ENSG00000231369	0.185684	0.289573	0.298659	0.4141	0.215626	0.112613
ENSG00000173473	17.1833	18.0399	17.0254	11.9597	16.2046	13.5204
ENSG00000181350	0.101662	0.226486	0.280311	0.145748	0.252974	0.105695
ENSG00000277991	0.213878	0.193669	0.11097	0.207716	0.112166	0.200845
ENSG00000277998	0.683602	0.177678	0	0.190565	0.198459	0.829177
ENSG00000215374	1.89644	1.70431	1.68885	1.93544	1.51171	1.15014
ENSG00000270343	0	0	0.0852469	0	0	0
ENSG00000129170	0.0366049	0	0	0	0	0
ENSG00000129173	2.09985	1.90013	2.09874	1.70551	2.31803	1.54079
ENSG00000179094	1.54811	1.86448	1.87368	1.79461	1.44176	1.22707
ENSG00000234311	0	0	0.17041	0	0	0
ENSG00000234319	0	1.03701	0	0	0	0
ENSG00000142684	0	0	0	0.155624	0	0
ENSG00000142687	4.56432	4.82066	4.31458	3.48001	4.31015	3.54215
ENSG00000142686	5.13116	6.08797	6.32657	7.23854	7.17776	6.744
ENSG00000074855	1.34723	1.74802	1.94155	1.34601	1.189	1.15042
ENSG00000278493	0.105015	0.21836	0	0.468395	0.365847	0.382135
ENSG00000198888	1178.34	1191.22	1286.32	1487.11	1902.33	1683.36
ENSG00000134996	19.9761	22.2064	21.4636	20.3692	19.8901	23.3911
ENSG00000141485	0.0297466	0.024741	0.0318967	0.0199016	0.0207259	0
ENSG00000141480	28.4516	27.7041	30.745	30.4251	28.906	26.8133
ENSG00000198881	0.374682	0.0865648	0.0446406	0.0464216	0.0483445	0.15149
ENSG00000179133	0.00861776	0	0	0	0	0
ENSG00000179134	13.2342	14.3615	14.4479	10.9842	11.8414	10.365
ENSG00000198886	1588.7	1569.84	1522.39	1918.97	2595.57	2331.78
ENSG00000075188	24.265	25.7706	23.1188	19.5517	23.5202	22.2001
ENSG00000240541	1.21044	1.19852	1.48335	0.964084	0.803214	1.11863
ENSG00000240549	0.159473	0	0	0	0.0925944	0
ENSG00000230946	0	0	0	0	0.0636527	0
ENSG00000230943	0	0	0.0903323	0.0939364	0	0
ENSG00000230941	0	0	0	0	0	0
ENSG00000255176	0	0.0803905	0	0	0	0
ENSG00000111412	7.49446	7.386	7.83693	6.54041	7.4083	5.92004
ENSG00000272279	0.0979248	0.712659	0.525015	0.655155	0.341146	0.356334
ENSG00000231092	0	0.284648	0	0	0.238454	0
ENSG00000248712	0.755814	0.763961	0.810446	1.1003	0.560746	0.942232
ENSG00000248713	0	0.0110631	0	0	0	0
ENSG00000248714	0	0	0.261256	0	0	0.147765
ENSG00000231096	0	0	0	0	0.159785	0
ENSG00000248719	0.189621	0.0985707	0.101664	0	0	0.115001
ENSG00000132906	6.10059	5.48486	5.31843	5.37163	4.29317	5.04021
ENSG00000283392	0	0	0	0	0.0769333	0
ENSG00000186940	0.117682	0.244697	1.0095	1.04978	0.819947	0.570968
ENSG00000187713	43.6678	40.1681	47.4525	58.4155	42.0243	47.4069
ENSG00000225568	0.064967	0	0	0	0.0754431	0
ENSG00000187715	0	0.0287681	0.0197806	0	0	0
ENSG00000168350	0.0841109	0.0749543	0.115959	0.241172	0.237208	0.204045
ENSG00000243389	0.883858	0.393819	0.541569	0.422382	0.439878	0.153154
ENSG00000170417	1.86978	1.62376	1.72189	1.25096	1.48159	1.54755
ENSG00000170412	6.34836	5.38047	5.01019	6.12951	5.71392	5.1308
ENSG00000178662	0.0384373	0.093244	0.0549542	0.0190489	0.0446354	0.036262
ENSG00000178660	0.313817	0.130505	0.538402	0.209956	0	0.228387
ENSG00000178665	0.322535	0.262823	0.16825	0.194404	0.293561	0.232617
ENSG00000076984	10.5657	10.7353	11.4636	11.1418	8.8175	8.83053
ENSG00000164512	0.0720548	0.0561843	0.0579473	0.0803457	0.146429	0.109249
ENSG00000232848	0	0	0	0	0	0
ENSG00000232842	0.108629	0	0	0.0605643	0	0
ENSG00000182195	42.6271	38.8638	41.625	37.9563	31.9928	35.4439
ENSG00000182197	11.635	12.331	12.0751	13.0744	13.0845	12.2831
ENSG00000182196	0.0578886	0	0	0.0430331	0	0.0702162
ENSG00000182199	132.083	132.132	140.464	170.1	140.102	145.478
ENSG00000105711	2.34376	2.40052	2.07772	2.19943	1.6438	2.12511
ENSG00000105717	1.09259	0.939316	0.968791	1.2183	1.24437	1.50365
ENSG00000249304	0.486737	0	0.13048	0	0.423918	0.147597
ENSG00000283683	0	0	0.0217549	0	0	0
ENSG00000283689	0.504349	0.629222	0.108161	0.224953	0.644244	0.489401
ENSG00000110171	2.1833	1.92067	2.12673	1.52492	1.49521	1.38717
ENSG00000110172	6.37607	6.36714	6.56153	5.69453	7.9306	7.64224
ENSG00000249348	0.558386	0.440403	0.516161	0.472345	0.313033	0.42039
ENSG00000101417	0.384444	0.350948	0.351906	0.219568	0.130664	0.307084
ENSG00000101413	10.3801	10.4981	9.418	9.02285	10.3125	7.6299
ENSG00000101412	33.4883	32.7435	28.4375	38.3935	35.4029	36.3549
ENSG00000236772	0.0544247	0	0	0	0	0
ENSG00000134815	8.50728	8.84468	8.65752	9.21304	8.33652	8.11344
ENSG00000236776	0	0	0.250181	0	0	0
ENSG00000236779	0	0	0	0	0.0734858	0.153515
ENSG00000236778	0.0489525	0.0339293	0.0524909	0.0303251	0.0126325	0.0725719
ENSG00000274541	0	0	0.189907	0	0.61699	0
ENSG00000203808	0.20578	0.285254	0.318723	0.127477	0.212411	0.110934
ENSG00000106991	0.531855	0.354454	0.263215	0.167271	0.522599	0.347369
ENSG00000106993	4.22616	3.17877	3.08909	2.95475	3.44008	3.69214
ENSG00000106992	2.87731	3.09601	3.08529	4.26289	2.66368	3.41682
ENSG00000230731	0	0	0	0	0	0
ENSG00000230733	7.26288	7.94563	7.38077	6.18437	6.68972	6.5671
ENSG00000230732	0	0	0.040723	0	0.396917	0
ENSG00000028137	3.45035	2.97474	3.4892	3.40945	3.56696	3.06228
ENSG00000271644	0	0	0.518393	0	0	0
ENSG00000172115	85.6413	85.1323	90.3986	88.9037	97.1861	105.149
ENSG00000236197	0	0	0	0	0	0
ENSG00000169231	0.882191	1.03786	0.846384	0.711889	0.741376	1.01374
ENSG00000169230	119.203	108.279	144.453	158.865	118.085	97.0628
ENSG00000186115	0	0	0	0.0190444	0	0
ENSG00000169239	0.352713	0.281574	0.303917	0.301997	0.226737	0.351427
ENSG00000125398	4.33666	5.23174	5.80535	4.40988	4.65588	4.01956
ENSG00000201264	0	0	0	0	0	0
ENSG00000237828	0.0896621	0.046609	0.0480716	0.149969	0	0
ENSG00000137547	106.064	113.081	102.425	127.764	125.888	134.225
ENSG00000142235	1.69418	1.55605	1.72748	1.51825	1.15869	1.0716
ENSG00000237827	0	0	0	0	0	0
ENSG00000142230	82.2482	79.563	80.7718	86.9546	79.5832	82.398
ENSG00000237821	0	0	0.0523582	0	0	0
ENSG00000142233	0.0172272	0	0.0184724	0	0	0
ENSG00000249961	0.0173385	0	0	0	0	0
ENSG00000041880	6.19468	4.99223	4.75583	4.27119	4.00116	4.26822
ENSG00000143727	34.2487	33.7965	34.9261	42.0301	46.3925	44.5619
ENSG00000265435	0	0	0	0	0	0
ENSG00000107719	6.04369	5.76895	5.83628	4.54528	4.43258	3.27238
ENSG00000070761	13.0824	13.2489	11.896	18.7701	14.9821	19.5408
ENSG00000263494	0	0.286108	0	0	0	0
ENSG00000243069	0.0978652	0.15262	0.0961943	0.109126	0.151528	0.168167
ENSG00000283536	0	0	0	0	0.0859531	0
ENSG00000175467	49.2685	48.409	52.0311	52.3353	38.7907	39.3734
ENSG00000175463	0.171962	0.134086	0.138294	0.0119843	0.037442	0.0912543
ENSG00000271913	0.110021	0.142981	0.147467	0.429382	0.351346	0.166813
ENSG00000271911	0.0261133	0	0	0	0	0
ENSG00000271918	0.0999928	0.519792	0.285921	0.0371661	0.232234	0.646861
ENSG00000279785	0	0	0.0481924	0	0	0
ENSG00000242082	0.428812	1.01901	0.919616	0.136615	0.284548	0.0743041
ENSG00000242083	0	0	0.0721074	0	0	0
ENSG00000242086	0.26528	0.291651	0.290994	0.272004	0.329302	0.392044
ENSG00000242087	0	0	0	0	0.203647	0
ENSG00000242085	0.30318	0.315203	0.650188	0.507097	0.704136	0.367742
ENSG00000126856	0	0	0	0	0.0455526	0
ENSG00000102870	12.2806	12.0344	11.3911	10.43	11.7937	8.52259
ENSG00000102871	19.7342	17.0394	20.5106	26.7602	18.9594	17.6989
ENSG00000234842	0	0	0	0	0	0
ENSG00000102878	0.444939	0.37998	0.562296	0.584731	0.590498	0.693886
ENSG00000102879	1.69659	1.28282	1.13406	1.1056	0.857149	0.98885
ENSG00000077684	4.37344	4.41855	3.81342	2.94304	4.5667	4.21387
ENSG00000143498	5.56091	3.50741	4.90943	4.44389	6.47914	6.34041
ENSG00000262728	0.0871149	0	0.0934118	0	0	0.264165
ENSG00000270909	0	0.0308408	0	0.0661553	0.0688955	0.0719628
ENSG00000130005	24.2914	21.7018	25.6511	28.1164	22.3093	23.452
ENSG00000196352	7.30539	7.2344	7.70943	7.80209	10.2069	10.2171
ENSG00000196353	0.183691	0.173614	0.205922	0.158276	0.126048	0.131659
ENSG00000121380	0	0.0218275	0.0225124	0.0117053	0	0
ENSG00000196357	0.230778	0.211704	0.20379	0.27247	0.488691	0.279923
ENSG00000196358	0.0615634	0.0355583	0.0366741	0.00762747	0.0079434	0.0414853
ENSG00000089847	0.323848	0.261871	0.231504	0.053498	0.208927	0.232777
ENSG00000165934	11.9207	12.9926	12.194	8.83368	12.4449	11.9312
ENSG00000165935	0.0542596	0	0.0872725	0.121006	0.126018	0.0658143
ENSG00000077935	0.126176	0.118062	0.108237	0.0984863	0.0293045	0.0765229
ENSG00000256037	0.0888457	0.0923692	0.0952677	0.198137	0.206344	0.215531
ENSG00000276337	0.0268247	0.0278885	0.0287636	0.104689	0.124601	0.0976112
ENSG00000276334	0.331047	0.206506	0.0354976	0.147656	0.153772	0.120463
ENSG00000170234	2.50591	2.92239	2.81079	1.89347	2.39309	1.96971
ENSG00000133063	0.0138843	0	0	0	0	0
ENSG00000170236	0	0	0	0	0	0.0682647
ENSG00000170231	0.184408	0	0.148303	0.15422	0.160608	0
ENSG00000133067	0.152218	0.121735	0.0878882	0.156677	0.176764	0.099418
ENSG00000198743	2.17878	2.35194	2.09767	0.827056	1.64726	1.54629
ENSG00000198742	6.60097	7.36057	7.08727	7.68467	7.98312	6.87618
ENSG00000198740	1.54105	1.55784	1.54141	1.04597	1.41467	1.82489
ENSG00000180318	0.0371369	0.231658	0.238927	0.24846	0.129376	0.0450452
ENSG00000198744	0.0981038	0.203989	0.315585	0.109392	0.113923	0.23799
ENSG00000270638	0.0325426	0.0338332	0.0348949	0.0362871	0.0377902	0.0789453
ENSG00000259022	2.30808	2.39961	2.47491	2.73451	3.01529	2.44964
ENSG00000259023	0.513519	0.400414	0.412978	0.429456	2.08714	0.934312
ENSG00000259374	0.0469696	0	0.125912	0	0	0
ENSG00000104432	0.332228	0.296061	0.186603	0.246971	0.367429	0.364598
ENSG00000033011	8.72498	8.00383	8.01181	9.60913	8.5241	7.86123
ENSG00000229227	0	0	0	0.0217196	0	0
ENSG00000229220	0	0	0	0.0798898	0	0
ENSG00000277170	0.224062	0	0.120129	0	0.390288	0.135888
ENSG00000229222	0	0	0.134026	0.0464577	0.193528	0
ENSG00000241571	0	0.0436208	0	0	0	0
ENSG00000241570	0.121382	0.100956	0.208249	0.0406045	0	0.029446
ENSG00000229228	0	0	0	0	0	0
ENSG00000198298	1.65667	1.34997	1.29631	1.34803	1.76783	2.11808
ENSG00000169908	86.9752	84.3862	80.1787	97.5377	102.937	111.477
ENSG00000169905	4.35534	4.38915	4.53602	3.29366	5.57265	4.77936
ENSG00000089685	82.4564	82.7433	85.8525	105.292	91.7997	102.643
ENSG00000169902	8.84099	6.82085	7.91674	7.46145	8.46508	7.66303
ENSG00000138785	1.80391	1.56049	1.4618	1.9347	1.88691	2.05443
ENSG00000281593	0	0	0	0.179692	0	0
ENSG00000149809	16.6594	15.0937	16.0063	19.3664	16.2738	16.7692
ENSG00000138780	2.35281	2.67655	2.24865	1.80606	2.04915	2.068
ENSG00000273125	0	0	0.077393	0	0	0
ENSG00000181773	1.95368	1.71462	1.95887	2.06531	1.50266	1.78498
ENSG00000149806	55.7267	51.5598	61.6251	80.3884	51.6149	70.8025
ENSG00000259449	0.122798	0.383005	0.131674	0.0684639	0.213899	0.670267
ENSG00000207956	1.64274	0	0	0	0.635878	0
ENSG00000207954	1.62614	0	2.32492	0	1.25891	1.31496
ENSG00000120265	21.0331	21.3747	21.1311	23.9392	24.8868	23.8573
ENSG00000120262	0.0198054	0.0102954	0.0106185	0.0110422	0	0.048046
ENSG00000271029	0	0	0	0	0	0.163544
ENSG00000068394	23.6584	20.0489	21.669	27.2394	21.1059	24.1754
ENSG00000277655	0	0	0	0	0	0
ENSG00000226393	0.304902	0.105665	0.653883	0.339986	0.826159	0.246554
ENSG00000130787	10.8882	10.8723	10.4032	9.16688	7.6864	6.9288
ENSG00000278356	1.05913	0.367046	0	0.262445	0.956605	0.71371
ENSG00000130783	0.011981	0.0373684	0	0	0.0139129	0
ENSG00000176170	7.58278	6.70857	7.63574	12.168	9.25709	7.95942
ENSG00000176171	29.8698	29.839	28.733	37.9701	35.6459	38.5897
ENSG00000132330	0.283567	0.156917	0.19617	0.321296	0.212447	0.227453
ENSG00000240621	0	0	0.142783	0	0	0
ENSG00000132334	3.21451	3.46118	3.8105	2.2742	2.49597	2.58392
ENSG00000278874	0	0	0	0	0.200373	0
ENSG00000163428	3.85682	4.32746	3.81524	2.03673	4.25007	2.98149
ENSG00000207370	0.474892	0.493726	0	0	0	0
ENSG00000207378	0	0	0	0	1.16479	0
ENSG00000245059	0	0.0512785	0	0	0.114551	0.358954
ENSG00000167508	34.6413	31.7572	31.7412	43.562	34.8901	37.575
ENSG00000271788	0.330843	0.206379	0.354758	0.221347	0.307354	0
ENSG00000074657	1.35156	1.47052	1.41555	0.761049	1.33486	1.04572
ENSG00000244018	0	0	0	0	0.167516	0
ENSG00000003096	1.0605	1.03065	1.06299	0.728367	0.919168	0.96009
ENSG00000080503	2.17753	2.25422	2.2418	1.33856	1.80464	1.80598
ENSG00000155959	50.0463	51.7822	50.5842	36.9462	41.966	42.4797
ENSG00000113196	0.0308762	0.0642014	0.033108	0	0	0
ENSG00000155957	1.14149	1.17327	1.27963	1.76461	1.58162	2.23419
ENSG00000113194	20.8558	23.1635	21.5612	17.6477	21.4872	17.4259
ENSG00000213699	19.1712	18.7448	18.3891	17.1753	21.2085	20.0843
ENSG00000279006	0	0	0.0383611	0.0598375	0.020772	0.0216968
ENSG00000186615	2.91078	2.91758	2.64099	2.33025	2.98146	3.422
ENSG00000213690	0	0.109394	0	0	0	0
ENSG00000213693	0.0984187	0.281385	0.0791495	0.274358	0.171433	0.0298443
ENSG00000213695	0	0	0	0	0	0.446589
ENSG00000213694	1.25054	1.15992	1.11744	0.963798	0.839992	0.817905
ENSG00000119760	8.17728	7.74496	7.80373	7.73187	8.50991	9.15851
ENSG00000069275	58.9504	65.2429	62.9565	43.4018	56.8898	50.2148
ENSG00000112146	6.21158	6.5536	6.3434	4.40499	5.57211	5.24614
ENSG00000202470	0	0	0	0	0	0
ENSG00000202474	13.5284	16.4091	13.5392	10.0567	9.42595	11.4865
ENSG00000087085	0.302042	0.343927	0.123381	0.336796	0.267236	0.453591
ENSG00000222351	0	0	0	0	0	0
ENSG00000124549	1.09201	1.21546	0.854102	0.716273	0.686267	0.794735
ENSG00000124541	37.1176	38.968	47.6826	55.5904	43.6663	52.8197
ENSG00000213123	0.043068	0.0895522	0.0461811	0	0.100026	0.0522395
ENSG00000242707	0	0	0	0	0	0
ENSG00000130876	0	0	0.0184962	0	0	0
ENSG00000153246	0.283043	0.254306	0.277273	0.112996	0.150139	0.127154
ENSG00000168743	0.0526364	0.0547239	0.0940684	0.0880394	0.101873	0.0744863
ENSG00000168748	0.0576399	0	0.0927095	0.0642723	0.133869	0.0699145
ENSG00000181191	7.76449	8.4125	7.97498	7.73645	7.55709	6.95383
ENSG00000181192	7.40772	7.00425	7.3221	4.49829	5.90002	4.81923
ENSG00000243544	0.177105	0	0	0	0	0
ENSG00000243546	0	0	0	0	0	0
ENSG00000243547	5.38176	4.62912	5.60471	4.48997	4.63099	3.71006
ENSG00000127774	0.488478	0.507851	1.19723	1.08937	0.729316	1.26964
ENSG00000118939	0.112678	0	0.120822	0.0942323	0.196271	0.0341682
ENSG00000219642	0.0335812	0	0.0360086	0	0	0
ENSG00000115694	22.3312	20.2007	20.8649	21.1846	18.0276	18.8216
ENSG00000178460	0.608077	0.860485	0.65203	0.357857	0.33345	0.420004
ENSG00000178462	0.0298458	0	0	0.06656	0	0.0362015
ENSG00000087088	15.9101	13.91	16.7042	17.8564	16.404	16.1028
ENSG00000178464	23.7115	21.5379	23.5519	35.6242	26.9553	40.0634
ENSG00000158373	14.7249	16.7821	17.3748	18.5489	20.6051	18.4585
ENSG00000178467	3.71517	3.73108	4.13432	4.48722	3.30297	4.02928
ENSG00000113441	2.12669	2.77749	2.40479	1.1171	2.18796	1.99117
ENSG00000256968	0	0.399936	0	0.428943	0	0
ENSG00000118412	1.97681	2.12349	1.8873	0.886101	1.83798	1.53744
ENSG00000256969	0	0	0	0	0	0
ENSG00000113448	3.99028	3.98752	4.14798	3.2002	4.06741	3.72093
ENSG00000118418	16.5116	16.8914	17.7619	16.4642	15.1181	22.0178
ENSG00000259015	0.557053	0	0.995531	0.20705	0.431253	0
ENSG00000259017	0	0	0	0.23745	0	0
ENSG00000259011	0.147223	0.153062	0.0789323	0.328326	0.170963	0.0892872
ENSG00000259010	0	0.0795878	0.0410426	0	0.22224	0.0464268
ENSG00000259013	0	0.234416	0	0	0.523664	0
ENSG00000165215	39.4257	35.0336	41.869	42.0365	30.1308	33.7203
ENSG00000082641	48.6051	48.2724	47.6139	53.7048	57.7372	45.6359
ENSG00000176826	0.139666	0.0806695	0.149761	0.0865204	0.252291	0.188231
ENSG00000125637	1.54497	1.53984	1.64808	1.02385	0.954999	0.98299
ENSG00000165219	5.3328	5.53611	5.50711	3.17523	4.72916	4.08457
ENSG00000125630	8.11428	8.88566	8.08256	6.04142	7.82765	6.4895
ENSG00000206936	0	1.21285	0	0	0.451565	0.471669
ENSG00000187566	3.52331	3.66305	3.05145	3.07246	3.04236	1.58891
ENSG00000202290	0	0	0	0	0.479354	0
ENSG00000272562	0.109516	0	0.117432	0.488469	0.254351	0.398513
ENSG00000152944	12.7665	14.3977	14.7067	11.5258	12.9696	11.6291
ENSG00000272563	0	0.0324084	0.0167127	0	0	0
ENSG00000257315	1.59094	1.8772	1.61117	0.351985	1.12902	1.04145
ENSG00000206557	0	0	0	0	0	0.0149891
ENSG00000162298	6.73714	6.80131	6.53312	6.69579	6.70101	6.04005
ENSG00000129636	4.32341	4.54514	4.36932	3.78894	5.16493	4.08804
ENSG00000273784	0	0	0.0584179	0	0.063265	0
ENSG00000261096	0.0856207	0.200287	0.160667	0.0477363	0.0497136	0.0259635
ENSG00000261094	0.321094	0.521606	0.430379	0.290908	0.675828	0.924994
ENSG00000261095	0	0.0385563	0	0	0	0
ENSG00000261092	0.252531	0	0.270784	0	0.293252	0.612615
ENSG00000011132	7.69785	7.42073	7.41538	7.56046	6.78567	6.93548
ENSG00000219392	0.232306	0.12076	0.249098	0.0647592	0.337208	0.281777
ENSG00000261098	0.142582	0.0673805	0.0833937	0.0433605	0.165574	0.0786116
ENSG00000219395	0	0.212943	0	0.152258	0.0792824	0
ENSG00000112312	23.2987	22.2849	24.4947	24.2395	27.106	31.1519
ENSG00000066135	9.14093	9.35244	9.35664	8.26063	9.08474	6.95959
ENSG00000112319	0	0.049769	0.0128327	0.00667233	0.00694871	0
ENSG00000092969	2.76075	2.71861	2.88211	1.63795	2.54055	1.95865
ENSG00000092964	26.6441	29.1824	28.247	18.7007	23.57	21.1354
ENSG00000179743	1.93125	1.87248	2.07085	1.69374	1.99069	2.18459
ENSG00000272567	0	0.319719	0.494628	0	0	1.49204
ENSG00000243260	0	0	0	0	0	0.435387
ENSG00000243265	0	0.123431	0	0	0.137867	0
ENSG00000107164	13.0284	12.147	14.4194	9.26845	10.6821	8.9356
ENSG00000167723	0.241428	0.176843	0.129439	0.122367	0.0764614	0.199664
ENSG00000272564	0	0.124256	0	0	0	0
ENSG00000167721	22.52	23.7049	23.4629	16.5969	18.6105	16.1758
ENSG00000183943	1.45552	1.3403	1.2575	0.704843	1.21696	0.796984
ENSG00000175662	2.23851	2.17119	2.37104	1.14911	1.35521	1.13409
ENSG00000204701	0	0.0596058	0	0	0	0
ENSG00000076864	2.11667	2.22001	2.11969	2.27705	2.05735	1.77571
ENSG00000255321	0	0	0	0	0	0.377883
ENSG00000171174	1.46555	1.4775	2.04769	1.40309	1.03144	1.68786
ENSG00000204709	0.460625	0	0	0	0.133725	0.838074
ENSG00000255329	0	0	0	0	0.661178	0.172654
ENSG00000255328	0	0	0	0.0468579	0	0.0509713
ENSG00000265069	0	0	0	0	0	0.0283618
ENSG00000156886	0.0973254	0.0379445	0	0.0135655	0.0423822	0.0147564
ENSG00000270022	0	0	0	0	0	0
ENSG00000241359	0.865529	0.299952	0.618728	0.214471	0.44671	0.116649
ENSG00000164576	3.89264	3.47713	4.66807	4.28739	3.98527	3.87362
ENSG00000164574	6.37041	6.41044	6.27169	5.2392	5.95493	4.91775
ENSG00000202089	0	0	0	0	0	0
ENSG00000141560	18.7124	17.633	18.5931	17.7438	16.4862	16.6505
ENSG00000169330	0.126265	0.0738411	0.0676961	0.0263989	0.0366565	0.0670048
ENSG00000141562	5.9176	6.08922	5.69491	6.90664	6.39439	6.97339
ENSG00000141564	8.47036	8.37846	7.56885	5.80594	5.92696	4.81124
ENSG00000118600	2.74365	2.80242	2.51431	2.97501	3.35376	3.02765
ENSG00000113657	29.3183	30.3798	28.2889	20.9982	24.5384	20.2976
ENSG00000141569	16.8297	16.3117	16.4847	16.6215	14.8212	17.2308
ENSG00000141568	11.2417	11.2018	10.6548	11.026	11.2395	9.75281
ENSG00000270470	0	0	0	0	0	0
ENSG00000274173	0	0	0	0	0	0.0568972
ENSG00000252050	0	0	0	0	0.958708	0
ENSG00000251093	0	0	0	0	0	0
ENSG00000256742	0.295934	0.410228	0.317325	0.329986	0	0.119651
ENSG00000259935	0	0	0	0	0	0
ENSG00000138018	8.10715	8.29167	7.57623	5.60452	8.285	7.10118
ENSG00000248265	0	0	0	0	0.0158082	0
ENSG00000114446	5.97045	6.35538	6.31033	4.38533	5.39432	5.18511
ENSG00000174197	2.07342	2.40536	1.98532	0.813608	1.83937	1.44555
ENSG00000233308	0.1042	0	0	0	0	0
ENSG00000112299	0.0518314	0.143699	0.129682	0.0770605	0.140442	0.272432
ENSG00000112297	6.35222	6.40516	6.73926	3.51849	5.29211	4.45481
ENSG00000174327	9.71947	10.2386	9.59487	9.54762	8.1814	8.20257
ENSG00000279681	0	0	0	0.354768	0.862079	0
ENSG00000112294	3.78796	3.66555	3.3848	2.43682	3.16937	2.85102
ENSG00000112293	0.0545464	0.147445	0.140374	0.0729874	0.114016	0.0926271
ENSG00000261739	0	0.0128285	0	0	0.0286576	0
ENSG00000112290	7.86835	7.76967	8.03112	6.42427	8.92686	7.66709
ENSG00000016864	8.34941	7.79358	7.60324	7.67267	8.52643	9.87297
ENSG00000237686	1.33222	0.94767	1.00247	1.12065	1.46562	1.67262
ENSG00000233306	0	0	0	0	0	0.239303
ENSG00000226952	0	0.885572	0	0	0	0
ENSG00000226950	18.6234	15.0404	16.1671	20.4783	19.8811	20.0541
ENSG00000226956	0.103998	0	0	0	0	0
ENSG00000226957	0.248056	0	0	0	0.384074	0
ENSG00000237682	0.0299457	0	0	0.0333915	0	0.0363228
ENSG00000261115	0.125898	0.235604	0.248397	0.117923	0.140351	0.164925
ENSG00000261114	0.153542	0.239446	0.08232	0.0856044	0	0
ENSG00000188976	51.8317	52.034	49.127	48.8833	42.279	40.4479
ENSG00000278665	0	0.150787	0	0	0	0
ENSG00000240005	0.637758	0.378886	0.293082	0.406367	0.846397	0.33153
ENSG00000095002	24.2025	26.0203	25.2187	16.5762	24.1351	23.6367
ENSG00000240003	0	0	0	0	0	0
ENSG00000142039	13.5667	13.4623	13.2673	13.2642	13.4058	11.9585
ENSG00000278662	0.35282	0.283984	0.305099	0.0888361	0.198248	0.207074
ENSG00000080200	1.19807	1.16901	1.0846	0.23543	0.849582	0.482416
ENSG00000014641	70.4284	68.1455	63.0191	61.0007	67.0116	76.5692
ENSG00000008838	12.5871	12.5333	11.4885	10.3568	10.6068	10.2563
ENSG00000260398	0.0428845	0.0891705	0.0153281	0.0637586	0.0331998	0
ENSG00000166352	5.78859	7.07796	6.16797	5.43977	4.94639	7.8603
ENSG00000279684	0	0	0.025293	0	0	0
ENSG00000225934	0	0	0.0857551	0	0	0
ENSG00000008300	1.97349	1.96343	1.92565	1.21441	1.35889	1.07742
ENSG00000260394	0	0	0.0903323	0	0	0
ENSG00000124942	44.3803	48.5681	44.6262	23.4862	39.4865	30.8582
ENSG00000197451	104.297	98.467	133.495	120.987	95.2179	82.547
ENSG00000197457	5.02646	4.913	4.28906	3.09844	3.14457	3.75687
ENSG00000281357	0.132641	0.118201	0.203184	0.169032	0.15403	0.321774
ENSG00000260625	0.40964	0.936948	0.439249	0.0913549	0.380556	0.198749
ENSG00000250748	0.0875005	0.0519832	0.0402108	0.0418151	0.0725786	0.0909719
ENSG00000151876	10.6115	9.99574	9.48846	7.78245	8.39426	8.55202
ENSG00000250742	0.580766	0.555495	0.797114	0.49217	0.728369	0.422665
ENSG00000260621	0	0	0	0	0.227016	0.118562
ENSG00000260648	0	0	0	0	0	0.0807974
ENSG00000260645	0.126384	0.0262793	0	0	0.0587056	0
ENSG00000260646	0.0786844	0	0	0.0877382	0	0
ENSG00000260647	0.0716459	0.297949	0.384123	0.0798898	0.0831989	0.608321
ENSG00000260641	0.0855259	0.0987976	0.112088	0.0847706	0.044141	0.126792
ENSG00000224697	0	0	0	0	0	0.194106
ENSG00000267793	0	0.097879	0	0	0	0.114194
ENSG00000228401	0	0.100163	0	0	0	0
ENSG00000136250	0.0611542	0.0794744	0.147543	0.0340954	0.106523	0.12981
ENSG00000228137	0.687984	1.14443	1.62297	0.306859	0.798923	0
ENSG00000228135	0	0.055184	0	0	0	0.128764
ENSG00000004487	24.5753	23.7125	25.1129	19.5972	20.6038	20.6349
ENSG00000238278	2.54863	2.06088	1.51825	2.2893	2.9596	1.63155
ENSG00000238279	0.20212	0.210136	0.216729	0.112688	0.469424	0
ENSG00000238271	0.948106	0.394283	0.406655	0.63432	0.880792	0.690004
ENSG00000238273	0.226252	0.0427681	0	0.0688051	0.119425	0.14969
ENSG00000262185	0.769911	0.120067	0.20639	0.08585	0.223515	0.326853
ENSG00000225544	0.547579	0.284648	0.14679	0.610587	0.476908	0.664188
ENSG00000254843	0	0	0	0	0.0336479	0
ENSG00000106635	22.8014	20.7287	21.5416	28.8375	23.6456	25.0291
ENSG00000072415	13.2392	14.211	13.6039	8.75353	12.0812	11.0928
ENSG00000271400	0.0647319	0	0	0	0	0
ENSG00000224490	0.0209784	0	0	0.0467846	0	0
ENSG00000086200	4.69727	5.37932	4.67049	3.98387	5.2233	4.93789
ENSG00000269858	0.48139	0.466551	0.463693	0.473095	0.58744	0.26721
ENSG00000279267	0.262795	0.327861	0.225433	0.0293034	0.305171	0.159379
ENSG00000228791	0	0	0	0	0	0
ENSG00000228797	0.850103	0.883818	1.0255	1.65886	1.48078	0.515567
ENSG00000228794	1.18999	1.05455	0.966117	1.06153	1.21737	1.15472
ENSG00000239636	0	0	0.223463	0	0	0
ENSG00000252879	0	0	0	0	0.399462	0
ENSG00000048471	1.0212	1.18021	1.21215	0.640851	0.755646	0.541556
ENSG00000213326	74.2671	67.6918	76.1003	72.6014	69.0155	82.9736
ENSG00000279205	0.0330436	0	0	0	0	0.0400803
ENSG00000091732	13.1706	14.0821	13.3391	15.481	15.4807	16.278
ENSG00000227141	0.21717	0.383831	0.0698604	0.0726477	0.151314	0.0526834
ENSG00000276103	0.917312	0	0	0	3.19569	0
ENSG00000203727	0.798149	0.935735	0.983307	0.482866	0.532447	0.587049
ENSG00000243836	0.0396328	0	0	0	0	0
ENSG00000109072	0.088443	0.206889	0.0948359	0	0.102705	0.0268193
ENSG00000282308	0	0	0	0	0.435016	0.113596
ENSG00000224383	0.259115	0.134696	0.0833535	0.115572	0.0752245	0.0314294
ENSG00000097096	0.806897	0.795655	0.92766	0.482336	1.08191	0.776927
ENSG00000268223	0.252333	0.116596	0	0.125052	0.065116	0.102023
ENSG00000117360	19.6154	19.1993	19.6411	23.7434	23.3699	25.4522
ENSG00000117362	80.9809	83.2608	80.0083	83.3555	77.2984	78.3971
ENSG00000268225	1.23626	1.28529	0.49097	0.306335	1.64829	0.944144
ENSG00000112902	0.00887208	0.00922394	0	0.00494647	0	0
ENSG00000176371	1.39712	1.38391	1.28578	1.47202	1.44356	1.17424
ENSG00000157021	0.844134	0.752238	1.29307	1.07573	0.70018	1.09703
ENSG00000157020	21.2148	20.8576	18.934	20.4256	20.5851	22.0275
ENSG00000224389	0	0.0470413	0.00808624	0.0168177	0	0
ENSG00000236449	0	0	0	0	0	0
ENSG00000265136	0	0	0	0	0.683289	0
ENSG00000276853	0.163606	0.340189	0.350864	1.00337	0.664957	0.496116
ENSG00000276850	6.17764	5.49543	5.71452	5.74847	6.99697	6.12119
ENSG00000276851	2.2091	1.62684	2.17138	2.66857	3.09977	3.57271
ENSG00000276855	6.99949	9.62193	8.17259	7.97833	8.67005	11.2257
ENSG00000226239	0	0	0	0.0297255	0.0619136	0
ENSG00000217801	6.20422	6.81005	7.02374	9.67432	8.12318	9.59416
ENSG00000280062	0	0.0215659	0	0.0462601	0	0
ENSG00000280063	0.411735	0.370989	0.235465	0	0.159376	0.133177
ENSG00000099290	10.7034	11.1387	10.4733	9.68488	12.4656	10.8253
ENSG00000130638	22.463	21.1761	20.6667	16.3385	17.6754	21.0669
ENSG00000218350	1.08098	0.963298	0.165588	0.172194	0.896633	0
ENSG00000214671	0	0	0	0	0.0736596	0
ENSG00000218359	0	0	0	0	0	0.239303
ENSG00000218358	0.45285	0.294256	0.364188	0.441838	0.657342	0.789598
ENSG00000228862	0	0	0	0	0	0
ENSG00000228863	0	0.0135382	0	0	0	0
ENSG00000116106	0.369402	0.347124	0.358017	0.253482	0.255732	0.1034
ENSG00000196419	271.741	280.346	265.71	307.777	292.95	329.708
ENSG00000232626	0	0.0357177	0	0	0	0
ENSG00000232623	0.0922041	0	0	0	0	0.223678
ENSG00000196411	22.5742	21.6662	20.9868	20.9594	18.9224	19.1478
ENSG00000146250	0.0659788	0.0457303	0.0471653	0.0735707	0	0
ENSG00000196415	0.842871	0.486833	0.753163	0.156643	0.326262	0.170394
ENSG00000196417	0.512979	0.343496	0.452166	0.256917	0.580552	0.326928
ENSG00000067057	118.589	116.67	123.412	121.667	104.749	91.0135
ENSG00000234106	0	0	0	0.171454	0.178556	0
ENSG00000261251	0.243799	0.450609	0.319515	0.332263	0.188741	0.427145
ENSG00000261253	1.26265	1.805	1.01544	1.01196	1.09969	0.717909
ENSG00000149346	1.13244	1.41798	0.84203	0.635981	1.18066	0.862257
ENSG00000215182	0.00615117	0	0	0	0	0
ENSG00000215187	0	0.487968	0.33552	0.218067	0.635878	0.284652
ENSG00000215186	0.0480419	0.0249736	0	0	0.0278944	0.0291362
ENSG00000215184	0	0	0	0	0	0
ENSG00000235852	0.23357	0	0.0626134	0.260446	0.203425	0.0708274
ENSG00000147614	0	0	0.0191168	0.0795182	0	0
ENSG00000235859	0.217434	0.678173	0.419672	0.193963	0.60599	0.474727
ENSG00000274191	0	0.205114	0.105775	0	0.229103	0
ENSG00000151465	37.6577	33.1636	35.042	35.096	40.4639	39.3142
ENSG00000151466	1.52731	1.52059	1.61688	1.37831	1.89383	1.85255
ENSG00000151461	8.80448	9.06864	8.62248	4.33634	6.99551	6.73387
ENSG00000140968	0.249498	0.281009	0.066883	0.185471	0.108649	0.0756572
ENSG00000151468	3.17635	3.34776	3.10909	2.53452	2.6395	2.68633
ENSG00000140961	16.5176	16.8824	17.645	45.9158	37.9479	42.986
ENSG00000265203	0	0.026095	0.0134569	0	0.131161	0.0304445
ENSG00000115457	2.48783	2.08324	1.99169	3.53979	2.47068	3.64572
ENSG00000115459	1.19021	1.32964	1.21282	1.14581	0.858465	1.06706
ENSG00000101751	0.634593	0.913062	0.911335	0.448576	0.710604	0.810967
ENSG00000176601	0.0176726	0	0.01895	0	0	0.010718
ENSG00000223528	0	0	0.0272	0.0141426	0	0
ENSG00000205629	9.0193	10.0835	8.9205	12.9273	11.2628	14.162
ENSG00000278480	0	0	0	0.0619436	0.0645093	0.0673813
ENSG00000278487	0	0	0	0	0.407294	0.425427
ENSG00000179331	0.117296	0.121948	0.0314435	0	0.0681049	0
ENSG00000104848	0.0122742	0	0.0526456	0.0547461	0	0.029776
ENSG00000111229	39.3113	38.4543	37.5876	46.2875	46.9276	63.1538
ENSG00000180834	1.2034	0.926761	1.07532	1.09338	1.52685	0.702803
ENSG00000215237	0.180683	0.422659	0.33905	0.251841	0.419636	0.438319
ENSG00000065548	33.2967	33.4568	32.4259	28.9135	37.5491	37.013
ENSG00000111224	0.60587	0.791872	0.677507	0.55977	0.72367	0.892368
ENSG00000235277	0	0	0.0736769	0.229849	0	0.0833424
ENSG00000235272	0.606359	0.315203	0.650188	1.52129	0.352068	0.919356
ENSG00000258968	0	0	0	0	1.06523	0
ENSG00000258966	0	0	0	0	0	0
ENSG00000277817	0	0	0.899089	0	0	0
ENSG00000128923	1.03874	1.40451	1.17469	0.487358	1.24579	0.76423
ENSG00000128928	20.6749	20.5896	19.9234	14.9479	16.4828	15.3933
ENSG00000225953	0.384163	0.336993	0.347567	0.281116	0.376405	0.378602
ENSG00000225951	0	0	0	0	0	0
ENSG00000225950	0.292241	0.227873	0.0391706	0.081467	0.0848414	0.310165
ENSG00000129038	0.811507	0.414176	0.363887	0.460668	0.325544	0.357934
ENSG00000256238	0	0.14246	0.0367326	0.0190991	0.0397804	0.0623272
ENSG00000262919	14.1136	11.7709	13.1049	16.291	12.7153	13.9963
ENSG00000256234	0	0	0	0.0856044	0	0
ENSG00000256235	5.2006	4.16279	3.65187	4.49038	3.58077	4.38216
ENSG00000261351	0.321779	0.283072	0.238872	0.110401	0.229948	0.330256
ENSG00000261353	2.51054	1.46818	0.673002	0.699854	2.91537	3.04516
ENSG00000264187	0	0.0329539	0	0	0	0
ENSG00000264186	0	0	0	0	0.875635	0
ENSG00000145536	0.832903	0.989641	0.755707	0.775652	0.956582	0.976966
ENSG00000264188	0	0	0	0	0.185464	0
ENSG00000115556	1.25308	1.00798	0.912114	1.17288	0.95593	1.04287
ENSG00000159256	5.44332	5.40671	5.22616	3.2496	4.86236	4.31701
ENSG00000262888	0.277327	0.216244	0.0743432	0.231928	0.0805116	0.672769
ENSG00000189420	0.492238	0.374682	0.28276	0.460665	0.285806	0.309193
ENSG00000159251	0.439574	0.469034	0.496156	0.515952	0.429858	0.491089
ENSG00000159259	10.894	10.8355	10.1637	13.4219	11.4697	12.8197
ENSG00000234775	0.564871	0	0	0	0	0
ENSG00000205015	0	0	0	0.0451263	0	0
ENSG00000234773	0	0.0177678	0	0	0.0198459	0.0207294
ENSG00000234772	0.127769	0.132836	0	0	0	0.464931
ENSG00000205018	0.0592304	0	0	0	0	0
ENSG00000208028	1.10645	0	1.77964	1.23376	1.9273	0
ENSG00000139211	6.47046	6.61425	5.93453	8.16791	11.2471	11.172
ENSG00000139218	5.89583	6.0422	5.63732	2.62628	5.00837	3.88641
ENSG00000139219	0	0	0	0	0	0
ENSG00000147003	0.136027	0.0353555	0.14586	0.113759	0.078981	0.0824973
ENSG00000260400	0.116912	0.218788	0.325944	0.0782189	0.162918	0.113447
ENSG00000260401	4.66216	5.27865	4.82795	3.32925	3.80089	3.17609
ENSG00000260404	0.485416	0.391117	0.195189	0.202977	0.62006	0.367992
ENSG00000270362	0.163939	0.26513	0.214853	0.182803	0.23268	0.154661
ENSG00000260409	0	0.0696517	0	0	0	0.0406307
ENSG00000146842	8.44577	8.74556	8.00433	6.82743	9.61125	8.16536
ENSG00000129484	10.8216	10.9512	10.7891	11.2487	12.2776	13.6664
ENSG00000129480	13.3299	15.605	14.1578	11.319	12.2073	13.4519
ENSG00000248578	0.0704236	0	0	0	0	0
ENSG00000055332	6.04349	6.73975	5.81678	3.12181	5.62136	4.17068
ENSG00000186832	0.130092	0.0450836	0.0697475	0.0241768	0.0251782	0.0788974
ENSG00000239804	0	0	0	0	0	0.502628
ENSG00000267986	0	0	0	0	0	0
ENSG00000150672	0.0366891	0.0381441	0.0107294	0.0111575	0.0735909	0.0202282
ENSG00000267980	0	0	0	0	0	0
ENSG00000066422	3.05363	3.00922	2.87088	1.83159	3.02505	3.06318
ENSG00000066427	0.452866	0.52424	0.47744	0.360697	0.525892	0.489297
ENSG00000264017	0	0.375697	0.193743	0	0.209818	0.21916
ENSG00000015285	1.23959	1.31218	1.37752	1.73406	1.07306	1.69492
ENSG00000164542	1.98603	1.94041	1.99275	1.78765	2.45448	1.86719
ENSG00000158125	0.648896	0.443593	0.648142	0.317177	0.670952	0.485186
ENSG00000158122	4.01949	3.74473	4.5899	4.17155	4.18269	5.10761
ENSG00000164543	16.4799	16.7836	24.4811	24.5742	21.8856	25.4146
ENSG00000215068	1.29658	1.04621	1.14129	0.755251	1.21351	0.657241
ENSG00000264012	0	0	0	0	0	0.18131
ENSG00000111077	0.702861	0.758311	0.831876	0.687617	0.669899	0.587124
ENSG00000105699	55.8895	53.4186	53.5161	70.2824	57.4008	60.0233
ENSG00000105698	28.9012	27.2871	29.7004	35.5617	25.2939	27.5635
ENSG00000105696	0.224787	0.0424913	0.153386	0.227865	0.0474608	0.123934
ENSG00000105695	0.0544431	0.0377349	0.0194595	0	0.0210741	0.0440246
ENSG00000231655	0	0	0	0	0.88517	0.184916
ENSG00000231651	0.111334	0	0	0	0	0
ENSG00000231652	0.0271986	0.169664	0.204152	0.0606563	0.126338	0.0329906
ENSG00000107829	5.9862	6.66657	6.20189	6.675	5.97432	5.54263
ENSG00000283098	2.13168	1.34901	1.65635	1.3435	1.50678	1.76122
ENSG00000110031	1.39214	2.03534	1.60939	2.47403	2.04605	2.84952
ENSG00000007062	0	0	0	0	0	0
ENSG00000266761	0	0	0	0	0	0
ENSG00000144724	3.26841	3.37896	3.22932	1.61568	2.34287	1.58844
ENSG00000113645	14.0441	14.4018	13.3975	9.85216	10.2355	9.63823
ENSG00000272620	0.110563	0.147791	0.160897	0.0792549	0.11005	0.0766333
ENSG00000123395	24.7932	23.3	24.9485	32.9957	28.7522	26.0239
ENSG00000136295	11.0408	10.9051	11.0408	8.15211	7.4222	6.58444
ENSG00000197619	0.745012	0.808731	0.810612	0.500885	0.572523	0.704326
ENSG00000150093	192.074	193.027	187.061	136.996	204.271	171.178
ENSG00000272625	0.149063	0	0	0	0.08655	0.180807
ENSG00000197614	0.0138449	0.0287879	0	0	0.0964644	0.0167932
ENSG00000113649	8.17197	8.06069	8.72304	5.25312	6.39322	5.99065
ENSG00000197617	0	0	0.0536769	0	0.116261	0.121437
ENSG00000224928	0	0.171665	0.0885256	0	0.0958708	0.200278
ENSG00000269001	0.834342	1.08773	0.908852	0.472557	0.799712	0.738933
ENSG00000264448	0.113093	0.0587893	0	0.126106	0	0
ENSG00000106348	46.7315	43.8772	44.0755	46.2588	38.7816	42.4989
ENSG00000264449	0	0	0	0	0	0
ENSG00000197149	0	0.0639072	0.0659126	0.0685424	0.285526	0
ENSG00000106344	3.27402	3.50936	3.3511	2.69657	3.49168	3.35175
ENSG00000106346	2.04878	2.71382	2.4491	1.66685	2.07074	1.81318
ENSG00000271725	0	0	0	0	0	0
ENSG00000267776	0	0	0	0	0	0
ENSG00000135249	6.70968	6.73156	6.70664	5.17336	7.87688	4.63023
ENSG00000135248	0.0212863	0	0	0	0	0
ENSG00000135245	3.11089	4.39321	3.39134	3.2954	3.01043	4.77958
ENSG00000135241	7.77296	7.47096	7.19778	5.91196	8.04787	7.44153
ENSG00000070444	1.81376	2.09025	2.06354	1.54941	1.90632	1.4095
ENSG00000282556	0	0	0.427819	0	0	0.241972
ENSG00000117569	0.609757	0.526127	0.502606	0.296019	0.500956	0.483008
ENSG00000271698	0	0	0	0	0	0
ENSG00000254449	0.071218	0.0370212	0.0381829	0.198532	0.372159	0.086384
ENSG00000131746	2.38034	2.65891	2.13689	0.864168	0.899963	0.926601
ENSG00000131747	82.199	85.0516	85.2711	49.1101	73.5749	64.4432
ENSG00000271895	0	0	0.0661399	0.137557	0	0.149633
ENSG00000271727	0	0.131894	0.136032	0	0	0.307756
ENSG00000131748	18.5948	17.5482	17.229	18.3455	16.0621	16.9285
ENSG00000236384	0	0	0	0	0	0
ENSG00000078699	1.92362	2.02941	2.2452	1.56918	1.6803	1.6381
ENSG00000182359	1.45929	1.57785	1.13706	0.759359	0.982867	0.932223
ENSG00000214967	0.153213	0	0	0.0427105	0.133439	0.37168
ENSG00000278910	0.178876	0	0	0.0997291	0	0
ENSG00000197147	1.75829	1.77725	1.5113	1.01143	1.3207	1.39643
ENSG00000186871	3.40618	3.79696	3.41505	2.68748	3.36998	3.3112
ENSG00000238072	55.9507	61.8459	57.5417	48.7049	53.8623	62.0629
ENSG00000107929	7.6255	7.35854	7.24426	5.63599	6.58794	5.71493
ENSG00000238078	0.167348	0.11599	0.179444	0.124402	0	0.0676615
ENSG00000271856	0.0414065	0	0	0	0	0
ENSG00000214960	0.518851	0.221077	0.419546	0.455254	0.533375	0.392049
ENSG00000264408	0.745316	0	0	0	0	0
ENSG00000142959	0.235938	0.49059	0.477874	0.350782	0.273983	0.604161
ENSG00000272209	0.0469491	0.195244	0	0.0523513	0.218079	0.056947
ENSG00000187870	0	0	0	0	0	0
ENSG00000134590	40.7583	39.7292	39.3193	41.9014	33.4533	36.9819
ENSG00000237166	0.0523539	0	0	0	0	0
ENSG00000237161	0.10393	0.0360174	0	0	0.0402298	0
ENSG00000134597	6.21427	7.15615	7.56579	9.43156	7.89286	10.0763
ENSG00000279791	0.193263	0.200928	0.138155	0	0.0997455	0.182326
ENSG00000126861	0.0139856	0	0.0149965	0	0.0487224	0.0678555
ENSG00000126860	0.103646	0	0.055569	0	0.0902694	0.0628589
ENSG00000279794	0.716565	0.82776	1.02448	0.621457	0.369828	0.772586
ENSG00000279799	1.29166	0.610405	1.13321	3.14245	1.63631	1.70916
ENSG00000265828	0	0	0	0	0	1.84218
ENSG00000148362	52.1711	50.8119	50.7225	63.5582	54.384	67.614
ENSG00000143028	0.230196	0.0563119	0.174237	0.15099	0.0943467	0.0821226
ENSG00000136573	0.189937	0.104543	0.119804	0.0872085	0.064872	0.0542081
ENSG00000136574	0.458966	0.615296	0.725261	0.390566	0.575052	0.527403
ENSG00000127328	1.95725	1.80042	1.92992	1.68429	2.17898	1.81151
ENSG00000273138	0	0	0	0	0	0.55006
ENSG00000273136	0.373647	0.249728	0.228946	0.22816	0.268603	0.161863
ENSG00000273137	0.754633	0.610214	0.179818	0.280488	0.486844	0.305111
ENSG00000248919	0.0375395	0	0	0	0	0.0227668
ENSG00000273132	0	0	0.368857	0.57536	0.599192	0.208623
ENSG00000273133	0.0965158	0.200687	0.103492	0	0.336237	0.234138
ENSG00000213386	0	0	0	0	0.084439	0
ENSG00000099256	16.5666	16.0019	15.2193	14.0023	15.3047	16.9364
ENSG00000103335	17.3648	17.6037	17.1175	14.429	15.6318	11.73
ENSG00000183087	9.1493	8.81546	8.22024	9.51462	7.65721	8.24738
ENSG00000090006	7.14136	6.15848	6.51495	5.75644	5.04953	4.35113
ENSG00000182685	0.747105	1.25885	0.93923	1.52251	1.88474	1.37493
ENSG00000182687	0.35408	0.286318	0.253116	0.614168	0.228431	0.286321
ENSG00000267174	0.391699	0.24434	0.0840024	0.174708	0.363889	0.475112
ENSG00000267179	0	0	0	0.13483	0	0
ENSG00000263846	0	0.119852	0	0.642723	0.133869	0.139829
ENSG00000263843	1.84751	1.56754	1.36624	1.1366	1.4796	1.03032
ENSG00000127324	0.0639096	0	0	0	0.0247384	0.0258398
ENSG00000188566	1.81651	1.65248	1.56231	1.75124	1.8018	1.83612
ENSG00000273791	0.386759	0	0	0	0	0.11728
ENSG00000273796	1.24352	3.18238	1.74369	1.91992	1.33296	0.928205
ENSG00000153936	2.50653	3.16918	2.88909	1.92504	2.4913	2.78621
ENSG00000163257	6.74127	7.30983	7.13297	4.43563	6.81905	6.13601
ENSG00000163251	1.12797	1.08122	1.14088	0.811749	1.13336	0.853899
ENSG00000112964	0.276026	0.396699	0.243747	0.0995783	0.169696	0.10832
ENSG00000153933	0.7068	0.867509	0.757889	0.596569	0.666878	0.660846
ENSG00000171956	0.0296889	0	0.0159175	0.0165526	0	0
ENSG00000171954	0	0.042202	0	0	0	0
ENSG00000171953	1.11878	1.11301	1.07555	0.989405	0.828789	1.16985
ENSG00000171951	0.0592087	0.0410379	0.0211628	0.0660215	0.0458374	0
ENSG00000072756	3.50101	3.91285	3.49338	3.22068	4.72057	4.78918
ENSG00000199865	0	0	0	0	1.74718	0
ENSG00000077254	7.19072	8.06462	8.05151	5.64815	6.77387	6.83082
ENSG00000134627	0.223693	0.159123	0.0883703	0.052512	0.0683589	0.114244
ENSG00000103591	18.2843	19.2132	18.4199	20.6379	24.3541	25.5063
ENSG00000103599	0.362382	0.40815	0.356195	0.319896	0.41205	0.293035
ENSG00000257474	0	0	0	0	0.134109	0
ENSG00000200075	0	0	0	0	0	0
ENSG00000273173	0.0456704	0.0949634	0.0979433	0.0509255	0.0530349	0.443169
ENSG00000104643	1.26172	1.52088	1.2941	1.04668	1.5855	1.55998
ENSG00000173083	4.7286	3.81709	4.86319	4.01789	3.90712	2.99187
ENSG00000160789	213.506	214.362	210.552	239.196	197.047	197.442
ENSG00000173080	0	0.179971	0.371237	0.144768	0.351784	0.367446
ENSG00000173085	7.87338	9.25157	9.20999	12.9856	10.8503	13.0228
ENSG00000235897	0.125615	0.0783582	0.242451	0	0.0875225	0
ENSG00000160781	0.858076	1.60122	1.88739	1.12855	1.30304	1.04081
ENSG00000160783	6.19677	6.3097	6.23368	8.99937	7.66586	9.58275
ENSG00000160785	7.77018	7.84119	7.36136	5.78437	6.78444	5.84591
ENSG00000163785	6.04848	5.87237	5.57754	5.22007	6.74503	6.57617
ENSG00000257880	0.225001	0	0	0	0	0
ENSG00000163781	9.0193	9.69385	8.99999	5.7128	9.15371	7.28333
ENSG00000163788	1.19148	1.63033	1.36827	1.00286	1.30327	1.15617
ENSG00000245156	0.0384404	0.15986	0	0	0	0.0932527
ENSG00000258952	0	0	0	0.0573705	0	0
ENSG00000258957	0.1589	0.141602	0.0973632	0.12656	0.316325	0.055068
ENSG00000189212	0.240029	0.256293	0.257379	0.166376	0.233534	0.212457
ENSG00000258955	0	0	0	0	0	0
ENSG00000242516	0	0	0.0180892	0	0	0
ENSG00000242510	0	0	0	0	0	0
ENSG00000121075	1.16833	1.32636	1.26718	1.01826	1.02924	0.684133
ENSG00000121073	8.75794	8.99217	8.24385	10.716	9.80169	11.3158
ENSG00000149100	15.0629	15.0519	14.4087	16.5544	16.9884	19.8916
ENSG00000074755	4.25165	4.56082	4.46838	2.54756	2.88464	2.11119
ENSG00000273866	0.211271	0.21965	0	0	0.245339	0.768784
ENSG00000133065	13.3714	13.6823	12.781	8.37744	10.7242	8.32444
ENSG00000166557	9.5915	9.65669	8.68888	9.24761	8.74088	10.1898
ENSG00000271795	0	0	0	0.0541189	0.0563606	0.0196233
ENSG00000271797	0.113692	0.0591007	0	0.0633872	0.132025	0.206855
ENSG00000226944	0.709825	0.737976	0.45668	2.3745	3.62686	1.20538
ENSG00000105991	4.20594	4.04315	5.28051	4.26569	3.68153	4.71707
ENSG00000105993	12.222	12.6024	12.5946	12.2982	12.7827	12.7826
ENSG00000105996	0.371142	0.567443	0.725709	0.559911	0.709865	0.370734
ENSG00000105997	3.01588	2.46175	3.22052	2.05665	1.86688	2.2372
ENSG00000253639	0	0	0	0.474901	0	0
ENSG00000264958	0	0	0	0	0	0
ENSG00000254454	0	0.107497	0	0	0.0800462	0
ENSG00000199664	1.53322	0	0	0.569881	1.18697	0
ENSG00000254458	0	0.205114	0	0	0	0
ENSG00000173627	0	0	0	0	0	0
ENSG00000185842	0.907414	0.889574	1.06358	0.823438	1.20563	1.22955
ENSG00000173621	25.4272	23.4961	25.149	29.7072	26.9713	27.7117
ENSG00000010030	0.339066	0.305511	0.242383	0.302464	0.157496	0.191926
ENSG00000261124	0	0	0	0.118725	0	0.129148
ENSG00000255582	0	0	0	0	0	0
ENSG00000255587	0.0126355	0	0	0	0	0
ENSG00000198242	20.1045	17.4643	33.2943	45.2807	20.8088	24.1784
ENSG00000255585	0.0508556	0.021149	0.0109063	0	0.0590561	0.0493483
ENSG00000186792	14.6714	14.3463	12.5004	19.1008	15.9627	19.3027
ENSG00000168061	26.1954	24.4007	34.1288	43.5274	26.4808	31.0024
ENSG00000168060	0.0265395	0.013796	0.0853734	0.147966	0.030819	0.0482866
ENSG00000168062	1.16986	0.863152	1.1128	1.32551	1.46806	1.12146
ENSG00000168065	0	0	0	0	0.0119334	0.0249293
ENSG00000168067	6.07556	6.06123	5.97308	4.59987	4.64376	4.6718
ENSG00000168066	46.9684	49.2142	47.6366	40.0085	38.4936	35.6297
ENSG00000160256	49.7204	45.763	56.0231	56.8499	48.9372	46.8446
ENSG00000249639	0	0	0.22834	0.118725	0.370929	0
ENSG00000160255	5.57392	4.94133	4.93553	4.70988	4.54741	5.14249
ENSG00000167202	3.95751	4.53163	4.54416	2.93579	3.60632	2.69349
ENSG00000249631	0	0	0	0	0	0
ENSG00000249635	0.0152192	0	0	0	0	0
ENSG00000249637	0.977464	1.72759	1.46736	1.85289	1.3621	1.06706
ENSG00000271427	0.186653	0	0.200145	0.312196	0	0.566003
ENSG00000255857	2.07436	1.64091	1.54734	2.11191	2.01611	1.36744
ENSG00000255856	0	0	0.352399	0	0.381638	0.113894
ENSG00000123505	16.2966	16.0061	15.6976	12.7986	16.0069	14.6724
ENSG00000013561	5.38027	5.50415	5.37686	6.73127	6.86013	7.33523
ENSG00000013563	1.01349	0.837541	0.752361	0.76789	0.663899	0.851061
ENSG00000271428	0	0	0	0	0.127697	0
ENSG00000186462	0.736548	0.722001	0.767222	0.422382	0.610941	0.331833
ENSG00000254180	0	0.0965242	0.0995531	0	0	0.225226
ENSG00000186469	0.143011	0.0787144	0.216492	0.0656627	0.117227	0.102039
ENSG00000186468	16.3516	15.8853	17.6978	18.105	16.8982	16.2416
ENSG00000130707	15.571	14.1947	14.659	12.8503	11.7481	10.884
ENSG00000130706	47.2493	44.487	56.8164	71.2351	48.7298	47.3744
ENSG00000130700	0	0.0214994	0	0.0230588	0	0
ENSG00000130703	2.30016	2.25826	2.19673	2.13141	2.34714	2.30742
ENSG00000181444	3.14047	3.40786	3.70422	3.08599	2.39326	2.11889
ENSG00000121680	1.92352	2.46273	1.54692	2.16471	1.96483	1.85787
ENSG00000166454	8.35535	9.24802	8.14148	7.07118	9.62306	8.40915
ENSG00000166455	0.654975	0.798356	0.532793	0.478498	0.970409	0.575294
ENSG00000166452	15.9355	14.6997	17.1874	17.0407	16.446	17.5178
ENSG00000166450	1.03155	0.942235	0.932297	0.513503	0.817133	0.634549
ENSG00000166451	13.0848	11.9932	12.4824	12.9637	14.2516	15.3969
ENSG00000256043	0.47232	0.547711	0.292189	0.627949	0.590673	0.220347
ENSG00000224680	0.377907	0.491118	0	0.210695	0	0.229191
ENSG00000189316	0	0	0	0	0	0.0612904
ENSG00000242259	2.51967	2.94102	3.08303	2.60275	2.93495	2.78436
ENSG00000189319	4.63618	4.49003	4.65779	4.24749	4.15181	3.78951
ENSG00000242251	0	0	0	0	0	0.21916
ENSG00000258851	0.194079	0	0	0	0	0.235408
ENSG00000143816	0.324328	0.421488	0.62309	0.723294	0.612018	0.508134
ENSG00000143815	21.1507	22.4777	23.5771	18.2119	21.8468	21.1726
ENSG00000143811	5.48248	6.11812	6.32607	7.54198	7.47377	9.17988
ENSG00000278022	0.818387	0	0	0.26073	0.135765	0.283618
ENSG00000273903	0	0.152434	0	0	0	0
ENSG00000167588	0.161351	0.0419376	0.158596	0.0749655	0.202984	0.0326186
ENSG00000132622	0.119213	0.194764	0.0547842	0.13293	0.0593297	0.0826282
ENSG00000132623	1.39348	1.93805	1.82075	1.08047	1.74678	1.35442
ENSG00000277287	0.018902	0.0589549	0.0506707	0.0421539	0.0658499	0.057318
ENSG00000260473	0.0996523	0.0259011	0.0267139	0.138899	0.0578607	0.120873
ENSG00000277283	0.922569	0.719368	1.07169	0.942998	0.982057	1.33662
ENSG00000224687	0.455541	0.449928	0.781551	0.253979	0.476098	0.44204
ENSG00000237977	0	0.0990959	0.102205	0	0.332057	0.115613
ENSG00000280649	7.45598	6.59157	7.88615	8.99259	7.59808	8.36701
ENSG00000201308	0	0	0	0	0	0
ENSG00000215548	4.55355	3.35585	3.27573	2.24953	4.083	4.61436
ENSG00000168806	4.48154	4.11396	4.20169	3.91348	3.87851	4.41608
ENSG00000254710	0	0	0	0.17072	0	0.0928536
ENSG00000254719	6.44985	4.82807	3.04307	5.17824	4.49394	4.69402
ENSG00000254718	0.170142	0.159201	0.164196	0.0758877	0.197578	0.103187
ENSG00000185973	1.46403	1.45096	0.997663	1.26632	1.66833	2.14091
ENSG00000149782	26.799	27.5583	26.0584	25.748	23.2492	23.55
ENSG00000173542	3.12184	3.21396	3.27558	1.32579	2.33658	2.03384
ENSG00000185920	0.520747	0.692722	0.547983	0.429188	0.53711	0.364861
ENSG00000173540	5.57959	5.74295	5.86341	4.40216	4.56602	3.99695
ENSG00000173546	0.517856	0.585503	0.694109	0.202105	0.368333	0.274809
ENSG00000185924	0.029607	0.0307812	0	0.0990413	0.0343812	0.0718239
ENSG00000173545	54.3576	53.164	54.6629	66.3883	58.7949	64.4008
ENSG00000279168	0	0	0	0	0.129019	0
ENSG00000173548	4.24183	4.15925	4.53407	3.93786	3.31501	3.32442
ENSG00000080854	0.46639	0.678841	0.780158	0.270428	0.346621	0.124456
ENSG00000244363	4.52578	5.30276	7.16382	6.88892	4.58819	5.75096
ENSG00000241782	0	0	0	0	0	0
ENSG00000241785	0	0	0	0	0	0
ENSG00000230479	0.90139	0.562283	0.773236	0.268029	0.209348	0.656006
ENSG00000081189	0.0958671	0.156623	0.117482	0.0610846	0.116627	0.0609098
ENSG00000279088	3.9509	3.83676	4.74858	4.40551	5.09217	7.79399
ENSG00000034152	29.9592	30.9557	32.0487	41.5209	37.327	36.5628
ENSG00000279084	0	0	0	0	0	0
ENSG00000081181	1.22062	1.36132	1.35644	1.18784	1.23704	0.753735
ENSG00000279086	0	0	0.0252597	0	0	0
ENSG00000182934	42.3043	40.6215	42.0895	35.4114	38.3587	32.0688
ENSG00000279080	0	0	0.00282109	0.00880092	0.00305516	0.00319117
ENSG00000182931	0.170358	0.177114	0.274008	0.18996	0.494571	0.309954
ENSG00000279083	0	0	0.0379813	0	0	0
ENSG00000119457	0.0643439	0.0445971	0	0	0	0.0260153
ENSG00000155438	16.7765	19.3342	18.1067	15.0633	17.5717	19.8437
ENSG00000179750	8.85889	7.88607	8.9833	9.02612	7.62516	7.65567
ENSG00000160111	0.0263079	0.0656429	0.0620608	0.041069	0.01833	0.0382922
ENSG00000160113	9.00396	9.17341	11.3965	11.7841	8.94221	10.897
ENSG00000167323	9.23481	8.86553	8.82897	8.16576	7.93589	7.33978
ENSG00000160117	0.195465	0.265746	0.112858	0.134127	0.296826	0.0547131
ENSG00000272219	0	0	0	0	0.0350287	0.219529
ENSG00000177842	1.44363	1.79138	1.31495	1.64436	1.76655	1.43097
ENSG00000271503	0.141965	0.0737976	0.11417	0.0395751	0.0824286	0.344394
ENSG00000233993	0	0	0	0.0353023	0.0735292	0
ENSG00000161860	0.220834	0.191327	0.118398	0.779775	0.213704	0.446436
ENSG00000248333	15.2157	15.8512	15.8702	15.3025	12.9706	13.716
ENSG00000248334	0.620705	0.393898	0.414902	0.341569	0.514854	0.508442
ENSG00000116830	5.06004	6.06627	5.22233	2.95632	4.0275	3.53551
ENSG00000164741	3.34291	3.44497	3.20226	2.56767	3.30722	2.71168
ENSG00000164742	3.23642	3.439	3.12162	2.30416	2.57462	2.16487
ENSG00000164743	1.52261	1.08107	1.27428	1.20089	1.20751	1.71172
ENSG00000164744	0.0929494	0.322119	0.299004	0.138193	0.179896	0.225486
ENSG00000164746	0.306644	0.294282	0.379396	0.289324	0.273916	0.200278
ENSG00000255045	0.120591	1.12836	0.517228	0.268932	0.280072	0.438812
ENSG00000118496	3.0319	3.23265	3.0275	1.97931	3.79748	2.94059
ENSG00000118495	0.984751	1.24136	0.884343	1.07061	1.10066	1.09741
ENSG00000171033	1.59105	1.60121	1.96537	1.33414	1.37462	1.55933
ENSG00000118492	0	0	0	0	0	0
ENSG00000161243	11.763	12.1114	12.9382	12.7152	9.3485	11.5109
ENSG00000161249	27.2062	26.5015	27.8819	29.1872	25.5492	30.1318
ENSG00000258144	1.08112	1.12399	1.58082	0.657555	1.36958	0.596066
ENSG00000282978	0.109071	0	0	0.486484	0.126659	0.264595
ENSG00000231707	0	0	0	0	0.210883	0
ENSG00000231705	0	0	0	0	0	0.21916
ENSG00000231704	0.130885	0.204113	0	0.0729725	0.0759951	0.317514
ENSG00000231703	0.0981636	0.0680378	0.0175432	0	0.0759951	0
ENSG00000231701	0	0	0.0650188	0	0.0704136	0.0735484
ENSG00000253943	0.125576	0	0.224421	0	0.0486084	0
ENSG00000253944	0.315663	0.109394	0.112827	0	0	0
ENSG00000244097	0.0711708	0	0	0	0	0
ENSG00000249064	0	0	0.0450248	0	0	0
ENSG00000249069	0	0	0	0	0.0494179	0
ENSG00000040341	2.86265	3.2056	2.57077	2.67333	3.38659	2.82121
ENSG00000241255	0.133489	0	0.286277	0	0	0.161916
ENSG00000113119	5.93018	5.36881	5.50441	4.32292	3.66565	4.0333
ENSG00000241258	9.48952	10.3229	9.54151	11.528	11.0197	12.6871
ENSG00000215456	0	0	0	0	0.0754431	0
ENSG00000124249	3.15906	3.75661	3.29885	3.31535	3.66847	3.43108
ENSG00000124243	4.17527	3.95091	3.92312	4.28481	3.70625	4.3777
ENSG00000174125	0.177495	0.233744	0.266455	0.0791676	0.0961879	0.129176
ENSG00000256663	5.84521	5.05765	5.53985	3.86862	4.24782	4.29972
ENSG00000138119	94.7665	98.9199	91.8439	49.3573	69.4206	53.2984
ENSG00000256667	0.0873631	0.113535	0.304453	0.0974155	0.177538	0.238426
ENSG00000138111	3.59172	3.87657	3.85134	3.19043	3.23421	3.95047
ENSG00000092470	14.4618	15.4185	14.8017	15.2308	17.8941	17.7011
ENSG00000138115	0	0	0	0	0	0
ENSG00000279266	0	0	0.0154019	0	0.0166799	0
ENSG00000283050	0.426973	0.33293	0.364188	0.183949	0.428211	0.28249
ENSG00000112394	0.119389	0.0695091	0.0972939	0.0426003	0.0998209	0.0521325
ENSG00000039600	0.108222	0.0642939	0.099467	0	0.0359067	0
ENSG00000283051	0.209212	0.326263	0.448668	0	0	0.126882
ENSG00000255314	0.0835869	0	0	0	0	0
ENSG00000162746	1.40782	1.31298	1.39858	1.45438	1.41846	1.58206
ENSG00000162747	0.0174627	0	0	0	0	0
ENSG00000162745	0.597126	0.914875	0.53919	0.385483	0.291964	0.362143
ENSG00000278847	0.586478	0.152434	0.314435	0.817452	0.170262	1.2449
ENSG00000278845	39.6255	38.5792	39.1148	44.0446	41.812	48.2929
ENSG00000171100	1.69701	2.01437	1.7337	1.14728	1.47411	1.37766
ENSG00000261019	0.0784544	0	0.0841252	0	0.0911053	0.0475807
ENSG00000188833	0.18922	0.334431	0.162318	0.105496	0.175786	0.0918059
ENSG00000255318	0	0.268549	0	0	0.149978	0
ENSG00000258010	0.085134	0.0295034	0.0912877	0.0632866	0.296586	0.240948
ENSG00000171103	10.0226	9.60604	9.51565	9.51695	10.7598	10.1308
ENSG00000115616	1.10303	1.10948	1.00967	0.729969	0.80186	0.750541
ENSG00000050820	19.1135	18.9293	19.6111	26.4046	20.5796	21.5597
ENSG00000112640	48.5135	49.5789	48.5128	41.1134	41.7446	34.7057
ENSG00000257539	0.0297301	0	0.0637581	0	0	0
ENSG00000257531	0	0	0	0	0.176034	0.367742
ENSG00000174788	0.134325	0.0698261	0	0	0.233977	0
ENSG00000198538	1.67977	1.51291	1.204	1.19194	1.72115	1.56897
ENSG00000174780	36.0341	35.7053	35.8946	28.7913	33.8181	32.2611
ENSG00000250629	0	0	0	0	0	0
ENSG00000224848	8.71231	8.2702	12.0499	9.574	8.35768	10.8739
ENSG00000224842	0.113813	0.0591633	0.305099	0.126909	0.198248	0.0690248
ENSG00000224843	0.1242	0.154951	0.142056	0.193888	0.25961	0.210908
ENSG00000224846	0.29868	0.207017	0.213513	0	0	0.120761
ENSG00000224844	0.0802134	0	0	0	0	0
ENSG00000177479	9.3376	9.78448	9.10102	8.30724	10.2292	8.40321
ENSG00000253445	0.203268	0	0	0	0	0
ENSG00000087053	11.164	10.0568	11.3692	8.79129	10.9987	10.3928
ENSG00000178201	0.0228061	0	0	0.101721	0.0529673	0.138314
ENSG00000178202	11.6397	13.6433	12.6654	9.01217	14.7147	12.4758
ENSG00000270248	0.131205	0.682042	0.140689	0	0.304724	0.31829
ENSG00000260766	1.10705	1.8173	1.81184	1.9491	1.59004	2.26155
ENSG00000260765	0	0.0449203	0	0	0	0.104815
ENSG00000178209	66.7508	66.5381	64.6163	46.131	50.4477	35.1138
ENSG00000088298	40.7434	41.2836	40.2102	46.0864	40.9487	45.2478
ENSG00000279489	0	0.0637247	0	0.0683466	0.0711776	0.0743465
ENSG00000163832	16.3272	15.1729	16.0484	17.8627	16.0257	17.4072
ENSG00000211806	0	0	0	0	0	0
ENSG00000211805	0	0	0	0	0.181679	0
ENSG00000211802	0	0	0	0	0.134302	0
ENSG00000211803	0	0	0	0	0.457086	0
ENSG00000270246	1.3652	1.41934	0.56303	0.468395	0.731695	0.127378
ENSG00000081842	1.57497	1.39182	1.14464	1.42447	1.53428	1.18867
ENSG00000197241	0.0697372	0	0.037389	0	0.202456	0.0422939
ENSG00000176788	86.7754	88.4301	108.984	94.601	83.0599	81.9722
ENSG00000197245	0.056329	0.117126	0.0201335	0.0418737	0	0
ENSG00000264119	0	0	0	0	0	0.731353
ENSG00000176783	5.40168	6.17278	5.75319	5.86126	5.7456	6.52996
ENSG00000197249	24.7186	25.1981	24.5685	30.2605	26.1239	31.2041
ENSG00000160877	36.6308	37.9464	36.5905	28.394	27.843	22.7103
ENSG00000118508	45.9904	44.0093	44.4447	74.8337	56.7859	64.4486
ENSG00000160870	0	0.0158003	0	0	0	0
ENSG00000250081	0	0.305704	0.315297	0	0.512186	0.713319
ENSG00000177788	0.37169	0.531343	0.597836	0.362651	0.431626	0.112711
ENSG00000225462	0.0501053	0.156277	0.053727	0.0558707	0.11637	0.121551
ENSG00000225465	0	0	0	0.0286258	0.00993717	0
ENSG00000215296	0	0	0	0	0.020614	0
ENSG00000251972	0	0	0	0	0	0
ENSG00000174871	0.181556	0.512339	0.166868	0.115684	0.210832	0.157299
ENSG00000251971	0	0	0	0	0	0
ENSG00000174876	0	0	0	0	0	0
ENSG00000085741	0.0670505	0.0697097	0.0718971	0.0249219	0.181679	0.216878
ENSG00000224596	0.218191	0.176434	0.0909852	0.310879	0.140763	0.117624
ENSG00000224597	2.35278	2.59129	2.45373	2.70736	2.29552	1.48555
ENSG00000224598	0	0.0871735	0	0	0.0973688	0
ENSG00000224599	0	0	0	0	0	0
ENSG00000230929	0.178282	0.370704	0.573505	0.397591	0.62109	0.648741
ENSG00000253197	0.0566661	0	0	0.0631864	0	0
ENSG00000253194	0	0.118452	0	0	0	0
ENSG00000198113	32.1873	31.7826	33.3625	38.7472	31.2031	29.8462
ENSG00000006611	2.8232	3.21959	3.06247	1.96448	2.33812	2.0573
ENSG00000212572	0	0	0	0	0	1.19432
ENSG00000157693	6.48388	6.55475	5.97991	7.49217	7.81551	8.09555
ENSG00000242445	0	0.558608	0.720171	0.674014	0.155985	0.0814648
ENSG00000117133	29.9369	27.5081	29.5034	25.7287	28.1288	31.7918
ENSG00000117139	5.43196	5.50897	4.87286	4.07263	5.08134	4.18792
ENSG00000224335	0	0	0	0	0	0.299956
ENSG00000280294	0.0480275	0	0	0	0.0185907	0.0194184
ENSG00000125804	0.00927299	0	0.0198865	0	0	0
ENSG00000166793	0.024064	0.062546	0.0774103	0.026833	0.139722	0.145943
ENSG00000155760	2.94805	3.57097	3.47427	2.76006	3.90787	3.13729
ENSG00000155761	0.00561796	0	0.00602404	0	0	0
ENSG00000217258	0.651775	2.14581	0.931849	1.21129	1.26146	1.44938
ENSG00000166794	24.2901	21.896	24.9317	28.9324	24.1633	24.4217
ENSG00000166797	47.5602	49.0326	48.2952	42.4804	41.2359	44.0104
ENSG00000176438	0.921757	0.915312	0.852164	0.606149	0.850824	0.612776
ENSG00000166796	0.102459	0	0	0	0	0
ENSG00000227682	0	0	0	0.238396	0	0.129662
ENSG00000237550	1450.09	1574.13	1506.36	1630.38	1386.16	1862.2
ENSG00000277701	0.0874841	0.0545722	0.112569	0.0780404	0.182864	0.106114
ENSG00000226377	0	0.094401	0.29209	0.303744	0.105442	0.110136
ENSG00000239483	0.14865	0	0	0	0	0
ENSG00000277702	22.6744	21.2163	25.1238	29.7783	26.3307	32.698
ENSG00000156127	0	0	0	0	0	0.0664188
ENSG00000258378	0.24616	0.127961	0.131976	0.274484	0	1.04503
ENSG00000180616	0.0205028	0.021316	0.0586263	0.0152413	0.0634906	0.024869
ENSG00000273289	0.687984	0.596058	0.245905	0.255716	0.932077	0.417246
ENSG00000228903	0.423375	0.467676	0.35467	0.088517	0.184367	0.208623
ENSG00000140274	0	0.0655337	0.02253	0	0	0.0254857
ENSG00000180611	7.23364	7.40457	7.05603	6.96446	7.32694	6.57088
ENSG00000232104	0.240486	0.0714354	0.257869	0.0383082	0.15958	0.0416712
ENSG00000179967	59.4511	53.9104	58.1882	81.4865	53.6338	78.401
ENSG00000179965	0.932935	0.781886	1.57201	1.58165	1.08337	0.877571
ENSG00000226055	0.0440943	0.137529	0	0.049168	0	0.37439
ENSG00000127533	0	0.0160642	0	0	0	0.0374837
ENSG00000251026	5.79633	5.54022	6.01481	4.79534	5.21109	4.42252
ENSG00000226054	0.483448	0.942416	0.518393	0.74123	0.421054	0.3665
ENSG00000223300	0	0	0	0	0	0
ENSG00000251023	0	0	0.0182267	0	0.039478	0.0412356
ENSG00000259925	0.0706709	0.0244912	0	0.0788027	0	0.0285735
ENSG00000223309	2.57994	0.536452	1.65986	3.45216	0	3.75521
ENSG00000264522	4.04994	4.49004	4.13476	3.04175	4.442	3.75244
ENSG00000259924	0.0556668	0.0578745	0	0.0620721	0	0.0675211
ENSG00000206199	0	0	0	0	0.0095299	0.00995418
[truncated: 27,484 more rows]
