# Supplementary material for: Transcriptomic signatures responding to PKM2 activator TEPP-46 in the hyperglycemic human renal proximal epithelial tubular cells
Source: Front Endocrinol (Lausanne). 2022 Aug 31;13:965379. doi: 10.3389/fendo.2022.965379 (PMC9471676; doi:10.3389/fendo.2022.965379)
Supplement: Supplementary File S2 — All 2,902 differentially expressed (DE) genes including 143 extremely DE genes with chromosome positions, gene names, gene descriptions, read counts for each gene along different samples, log2(FC) values, P-values, adjusted P-values, and regulation status along six different samples. [file Table_3.xlsx]

## Sheet: De genes (n = 2902)
Ensembl gene ID	Chromosome	Position	Strand	Gene name	Gene description	HG1 count	HG2 count	HG3 count	HGTEPP1 count	HGTEPP2 count	HGTEPP3 count	Log2FoldChange	P-value	Adjusted P-value	Regulation status
ENSG00000087074	Chr19	48872392-48876057	+	PPP1R15A	Homo sapiens protein phosphatase 1, regulatory subunit 15A (PPP1R15A), mRNA	1773	1682	1656	4538	3875	3724	1.50561	3.85177e-47	5.12478e-43	Up-regulated
ENSG00000255717	Chr11	62851988-62855914	-	SNHG1	Homo sapiens cDNA FLJ38530 fis, clone HCHON2001039	2517	2183	2024	4613	5455	5637	1.48462	9.22333e-41	6.13582e-37	Up-regulated
ENSG00000169715	Chr16	56625475-56627112	+	MT1E	Homo sapiens unknown mRNA	4846	4182	4014	9568	9258	10946	1.45386	2.03647e-40	9.03174e-37	Up-regulated
ENSG00000109971	Chr11	123057489-123063230	-	HSPA8	Homo sapiens heat shock 70kDa protein 8 (HSPA8), transcript variant 1, mRNA	24883	24271	22571	9412	8958	9272	-1.11628	1.33772e-37	4.4496e-34	Down-regulated
ENSG00000140961	Chr16	83948282-83966332	+	OSGIN1	Homo sapiens OKL382b (OKL38) mRNA, complete cds	1065	1047	1061	2655	2107	2285	1.41014	1.7905e-33	4.76451e-30	Up-regulated
ENSG00000081041	Chr4	74097035-74099293	-	CXCL2	Homo sapiens chemokine (C-X-C motif) ligand 2 (CXCL2), mRNA	2218	2106	2104	3797	3715	3839	1.07902	2.25696e-31	5.0048e-28	Up-regulated
ENSG00000170385	Chr1	211571568-211578742	-	SLC30A1	PREDICTED: Chlorocebus sabaeus solute carrier family 30 (zinc transporter), member 1 (SLC30A1), mRNA	590	606	549	1123	1413	1219	1.36098	4.60989e-31	8.76209e-28	Up-regulated
ENSG00000123689	Chr1	209675420-209676388	+	G0S2	Homo sapiens G0/G1 switch 2 (G0S2), mRNA	2419	2151	2170	5363	4123	4502	1.31404	1.18604e-29	1.97254e-26	Up-regulated
ENSG00000175197	Chr12	57516588-57520517	-	DDIT3	Homo sapiens methionyl-tRNA synthetase (MARS), RefSeqGene on chromosome 12	346	265	262	750	695	816	1.63635	6.39092e-29	9.44791e-26	Up-regulated
ENSG00000101255	Chr20	362835-397559	+	TRIB3	Homo sapiens TRB3 protein mRNA, complete cds	7638	7337	6723	13725	11799	12065	1.05245	3.9522e-27	5.25841e-24	Up-regulated
ENSG00000134369	Chr1	201622885-201826969	+	NAV1	Homo sapiens neuron navigator 1 (NAV1), transcript variant 1, mRNA	748	788	747	265	269	238	-1.30876	1.51351e-23	1.83066e-20	Down-regulated
ENSG00000116717	Chr1	67685061-67688338	+	GADD45A	PREDICTED: Gorilla gorilla gorilla growth arrest and DNA-damage-inducible, alpha, transcript variant 1 (GADD45A), mRNA	921	794	926	1516	1590	1490	1.05552	3.62393e-22	3.44402e-19	Up-regulated
ENSG00000164400	Chr5	132073790-132076170	+	CSF2	Homo sapiens colony stimulating factor 2 (granulocyte-macrophage) (CSF2), mRNA	179	153	190	468	395	472	1.61437	3.54719e-22	3.44402e-19	Up-regulated
ENSG00000196878	Chr1	209614870-209652466	-	LAMB3	Homo sapiens laminin, beta 3 (LAMB3), transcript variant 2, mRNA	12090	11669	11111	19970	18127	16450	0.902587	3.17637e-22	3.44402e-19	Up-regulated
ENSG00000125148	Chr16	56608199-56609497	+	MT2A	Homo sapiens metallothionein 2A (MT2A) gene, complete cds	13842	12873	11427	24705	19661	22763	1.07834	4.18902e-22	3.71566e-19	Up-regulated
ENSG00000070669	Chr7	97852118-97872542	-	ASNS	Homo sapiens asparagine synthetase (glutamine-hydrolyzing) (ASNS), transcript variant 3, mRNA	7037	7068	6458	10152	10138	10329	0.833189	1.1008e-21	9.15386e-19	Up-regulated
ENSG00000168497	Chr2	191834302-191847255	-	SDPR	Homo sapiens serum deprivation response (SDPR), mRNA	813	741	779	258	292	281	-1.23225	3.0425e-21	2.3812e-18	Down-regulated
ENSG00000205364	Chr16	56632233-56633986	+	MT1M	PREDICTED: Gorilla gorilla gorilla metallothionein-2-like, transcript variant 1 (LOC101125671), mRNA	78	91	60	238	235	287	1.99328	9.70471e-21	7.1734e-18	Up-regulated
ENSG00000139318	Chr12	89347232-89353271	-	DUSP6	PREDICTED: Gorilla gorilla gorilla dual specificity phosphatase 6, transcript variant 1 (DUSP6), mRNA	435	364	339	712	733	745	1.20497	2.53782e-20	1.77714e-17	Up-regulated
ENSG00000163734	Chr4	74036589-74038807	-	CXCL3	Homo sapiens cDNA, FLJ18409	188	227	212	477	441	457	1.38957	1.18365e-19	7.87425e-17	Up-regulated
ENSG00000133639	Chr12	92140278-92145897	-	BTG1	Homo sapiens B-cell translocation gene 1, anti-proliferative (BTG1), mRNA	680	601	595	1089	1032	1079	1.03019	2.21676e-19	1.40447e-16	Up-regulated
ENSG00000120738	Chr5	138465490-138469315	+	EGR1	Homo sapiens early growth response 1 (EGR1), mRNA	1263	1221	1312	2055	2059	1826	0.90091	5.9258e-19	3.58376e-16	Up-regulated
ENSG00000198417	Chr16	56657694-56660698	+	MT1F	Homo sapiens cDNA clone IMAGE:5173491	130	131	140	287	339	398	1.61158	2.55068e-18	1.47551e-15	Up-regulated
ENSG00000143375	Chr1	151510510-151538692	+	CGN	Homo sapiens cingulin (CGN), mRNA	813	881	764	338	318	286	-1.12717	6.34455e-18	3.51726e-15	Down-regulated
ENSG00000099860	Chr19	2476122-2478259	+	GADD45B	Homo sapiens chromosome 19, cosmid R30017, complete sequence	1507	1351	1386	2628	2094	2261	0.978451	2.53438e-17	1.3488e-14	Up-regulated
ENSG00000113739	Chr5	173314713-173329503	-	STC2	Homo sapiens stanniocalcin 2 (STC2), mRNA	3319	3196	2978	4498	4997	4076	0.770811	1.14021e-16	5.8348e-14	Up-regulated
ENSG00000126803	Chr14	64535905-64546173	+	HSPA2	Human chromosome 14 DNA sequence BAC R-973N13 of library RPCI-11 from chromosome 14 of Homo sapiens (Human), complete sequence	456	479	480	160	179	153	-1.26972	1.23531e-16	6.08735e-14	Down-regulated
ENSG00000138166	Chr10	110497838-110511544	+	DUSP5	Homo sapiens dual specificity phosphatase 5 (DUSP5), mRNA	2126	2065	2047	3108	2876	3059	0.794665	3.14011e-16	1.49211e-13	Up-regulated
ENSG00000231500	Chr6	33272010-33276510	+	RPS18	Homo sapiens rhabdomyosarcoma antigen MU-RMS-40.21 (RPS18) mRNA, complete cds, alternatively spliced	25479	22352	21506	32159	31507	32184	0.727396	4.71524e-16	2.16332e-13	Up-regulated
ENSG00000135074	Chr5	157395534-157575775	-	ADAM19	Homo sapiens ADAM metallopeptidase domain 19 (ADAM19), mRNA	799	761	731	301	355	274	-1.04608	1.36195e-15	5.96563e-13	Down-regulated
ENSG00000168003	Chr11	62856102-62888875	+	SLC3A2	Homo sapiens solute carrier family 3 (amino acid transporter heavy chain), member 2 (SLC3A2), transcript variant 2, mRNA	10873	9723	9230	17094	13791	14188	0.856184	1.38996e-15	5.96563e-13	Up-regulated
ENSG00000183696	Chr7	48088628-48108733	+	UPP1	Homo sapiens cDNA FLJ38848 fis, clone MESAN2008334, highly similar to URIDINE PHOSPHORYLASE (EC 2.4.2.3)	13412	12699	11575	20147	16703	18546	0.817166	2.61418e-15	1.08693e-12	Up-regulated
ENSG00000013588	Chr12	12890782-12917937	+	GPRC5A	Homo sapiens 12 BAC RPCI11-392P7 (Roswell Park Cancer Institute Human BAC Library) complete sequence	6877	6927	5868	3042	3566	3119	-0.759174	4.61946e-15	1.86248e-12	Down-regulated
ENSG00000196535	Chr17	29071124-29180412	-	MYO18A	Homo sapiens mRNA for KIAA0216 gene, complete cds	1673	1660	1415	739	701	501	-1.0358	1.42291e-14	5.5682e-12	Down-regulated
ENSG00000198899	ChrMT	8527-9207	+	MT-ATP6	Homo sapiens isolate MWBQ512 mitochondrion, partial genome	15878	14390	13863	18664	19996	19654	0.660967	1.70437e-14	6.47905e-12	Up-regulated
ENSG00000198712	ChrMT	7586-8269	+	MT-CO2	Homo sapiens isolate Esk37stroke mitochondrion, complete genome	64140	59415	55170	78376	77957	77331	0.646078	2.03492e-14	7.52074e-12	Up-regulated
ENSG00000142798	Chr1	21822245-21937297	-	HSPG2	Homo sapiens heparan sulfate proteoglycan 2 (HSPG2), transcript variant 2, mRNA	1580	1568	1392	507	677	309	-1.35782	3.18785e-14	1.14087e-11	Down-regulated
ENSG00000204388	Chr6	31827735-31830255	+	HSPA1B	Human DNA sequence from clone CH501-254B15 on chromosome 6, complete sequence	812	747	664	332	306	281	-1.01568	3.25841e-14	1.14087e-11	Down-regulated
ENSG00000137331	Chr6	30743199-30744554	-	IER3	Human DNA sequence from clone CH501-252P9 on chromosome 6, complete sequence	8905	8648	7983	12687	11189	11076	0.711709	3.70352e-14	1.26347e-11	Up-regulated
ENSG00000115758	Chr2	10439968-10448504	-	ODC1	PREDICTED: Gorilla gorilla gorilla ornithine decarboxylase 1, transcript variant 1 (ODC1), mRNA	7453	7369	7094	9890	9442	9326	0.644816	4.36785e-14	1.45286e-11	Up-regulated
ENSG00000157514	ChrX	107713221-107777342	-	TSC22D3	Homo sapiens TSC22 domain family, member 3 (TSC22D3), transcript variant 1, mRNA	227	259	211	433	410	435	1.13359	7.38417e-14	2.39625e-11	Up-regulated
ENSG00000115009	Chr2	227813842-227817564	+	CCL20	Homo sapiens chemokine (C-C motif) ligand 20 (CCL20), transcript variant 2, mRNA	308	354	322	511	591	613	1.05864	1.09456e-13	3.46741e-11	Up-regulated
ENSG00000065911	Chr2	74198562-74217565	+	MTHFD2	Homo sapiens BAC clone RP11-287D1 from 2, complete sequence	5045	4733	4541	6154	6473	5788	0.619793	2.58542e-13	7.99977e-11	Up-regulated
ENSG00000176986	Chr10	73744384-73772161	+	SEC24C	Homo sapiens mRNA; cDNA DKFZp313H168 (from clone DKFZp313H168)	1360	1371	1348	621	690	463	-0.949868	3.1488e-13	9.52153e-11	Down-regulated
ENSG00000102393	ChrX	101397803-101407925	-	GLA	Homo sapiens cDNA FLJ76285 complete cds, highly similar to Homo sapiens galactosidase, alpha (GLA), mRNA	1195	1127	1070	1494	1638	1637	0.750163	3.70547e-13	1.08056e-10	Up-regulated
ENSG00000168298	Chr6	26156354-26157107	+	HIST1H1E	Homo sapiens histone cluster 1, H1e (HIST1H1E), mRNA	26	15	15	79	80	132	2.64789	3.73586e-13	1.08056e-10	Up-regulated
ENSG00000196756	Chr20	38420588-38435353	-	SNHG17	Homo sapiens cDNA FLJ12683 fis, clone NT2RM4002457	700	702	674	1117	961	1078	0.864012	5.1403e-13	1.45514e-10	Up-regulated
ENSG00000125966	Chr20	35226654-35277000	+	MMP24	Homo sapiens matrix metallopeptidase 24 (membrane-inserted) (MMP24), mRNA	891	774	733	384	321	283	-1.02085	5.56339e-13	1.5421e-10	Down-regulated
ENSG00000196611	Chr11	102789920-102798160	-	MMP1	Homo sapiens matrix metallopeptidase 1 (MMP1), transcript variant 1, mRNA	160	130	157	286	300	294	1.23452	5.97198e-13	1.62158e-10	Up-regulated
ENSG00000185262	Chr17	76265202-76271299	+	UBALD2	Homo sapiens UBA-like domain containing 2 (UBALD2), mRNA	482	479	491	1042	696	870	1.10578	6.37198e-13	1.69558e-10	Up-regulated
ENSG00000196950	Chr2	195575977-195737702	+	SLC39A10	Homo sapiens solute carrier family 39 (zinc transporter), member 10 (SLC39A10), transcript variant 1, mRNA	555	526	445	186	230	160	-1.15075	6.56429e-13	1.71251e-10	Down-regulated
ENSG00000173821	Chr17	80260866-80398786	+	RNF213	Homo sapiens ring finger protein 213 (RNF213), transcript variant 3, mRNA	3722	3832	3364	1290	2028	1385	-0.963896	8.71339e-13	2.21803e-10	Down-regulated
ENSG00000142676	Chr1	23691779-23696425	+	RPL11	Homo sapiens ribosomal protein L11 (RPL11), RefSeqGene on chromosome 1	8453	7351	7570	10810	9960	11258	0.715633	8.83545e-13	2.21803e-10	Up-regulated
ENSG00000167747	Chr19	50797704-50804929	-	C19orf48	Homo sapiens chromosome 19 open reading frame 48, mRNA (cDNA clone MGC:60153 IMAGE:5110472), complete cds	3153	2830	2641	4398	3703	4222	0.777128	9.93638e-13	2.44821e-10	Up-regulated
ENSG00000198938	ChrMT	9207-9990	+	MT-CO3	Homo sapiens isolate WER46 mitochondrion, complete genome	68163	61437	52678	80026	83252	79687	0.674813	1.14807e-12	2.77728e-10	Up-regulated
ENSG00000185567	Chr14	104937244-104978357	-	AHNAK2	Homo sapiens AHNAK nucleoprotein 2 (AHNAK2), mRNA	5281	5208	4648	2213	2922	1968	-0.839701	2.0002e-12	4.71083e-10	Down-regulated
ENSG00000130766	Chr1	28259527-28282491	+	SESN2	Homo sapiens sestrin 2 (SESN2), mRNA	1335	1263	1195	1956	1723	1654	0.749926	2.01817e-12	4.71083e-10	Up-regulated
ENSG00000117862	Chr1	52020131-52056171	-	TXNDC12	Homo sapiens thioredoxin domain containing 12 (endoplasmic reticulum) (TXNDC12), transcript variant 1, mRNA	1792	1754	1704	2357	2314	2231	0.652105	2.29881e-12	5.24642e-10	Up-regulated
ENSG00000163739	Chr4	73869393-73871242	+	CXCL1	Homo sapiens chemokine (C-X-C motif) ligand 1 (melanoma growth stimulating activity, alpha) (CXCL1), transcript variant 1, mRNA	1126	1016	883	1443	1426	1519	0.798131	2.32648e-12	5.24642e-10	Up-regulated
ENSG00000198763	ChrMT	4470-5511	+	MT-ND2	Homo sapiens isolate MWBQ512 mitochondrion, partial genome	27280	25625	24360	30375	38111	34348	0.669177	2.49049e-12	5.52266e-10	Up-regulated
ENSG00000143970	Chr2	25733753-25878516	-	ASXL2	PREDICTED: Homo sapiens additional sex combs like transcriptional regulator 2 (ASXL2), transcript variant X4, mRNA	1108	1164	1033	398	581	457	-0.948866	2.59093e-12	5.65119e-10	Down-regulated
ENSG00000131016	Chr6	151239999-151358557	+	AKAP12	Homo sapiens A kinase (PRKA) anchor protein 12 (AKAP12), transcript variant 1, mRNA	2340	2359	2177	852	1272	1017	-0.876573	4.12635e-12	8.85502e-10	Down-regulated
ENSG00000125826	Chr20	407498-430966	+	RBCK1	Homo sapiens RanBP-type and C3HC4-type zinc finger containing 1 (RBCK1), transcript variant 2, mRNA	5278	4823	4585	6879	6233	6124	0.648548	4.94382e-12	1.04409e-09	Up-regulated
ENSG00000136205	Chr7	47275154-47582558	-	TNS3	Homo sapiens tensin 3 (TNS3), mRNA	2246	2006	1882	995	1096	757	-0.852942	5.26812e-12	1.09519e-09	Down-regulated
ENSG00000188846	Chr3	40457292-40468587	+	RPL14	Homo sapiens chromosome 3 clone RP11-391M1, complete sequence	5886	5557	5508	7495	6979	7359	0.624406	6.53732e-12	1.33814e-09	Up-regulated
ENSG00000109321	Chr4	74445134-74455009	+	AREG	Homo sapiens amphiregulin (AREG), mRNA	3179	3054	2860	3836	4078	4567	0.717596	7.81668e-12	1.57577e-09	Up-regulated
ENSG00000138759	Chr4	78057570-78544269	+	FRAS1	Homo sapiens Fraser extracellular matrix complex subunit 1 (FRAS1), transcript variant 1, mRNA	588	532	533	185	274	196	-1.08233	8.17203e-12	1.62282e-09	Down-regulated
ENSG00000143126	Chr1	109250019-109275750	+	CELSR2	Homo sapiens cadherin, EGF LAG seven-pass G-type receptor 2 (CELSR2), mRNA	378	373	351	130	162	132	-1.12282	1.16709e-11	2.28356e-09	Down-regulated
ENSG00000106105	Chr7	30594681-30634033	+	GARS	Homo sapiens glycyl-tRNA synthetase (GARS), mRNA	8861	8901	7834	10367	11166	11020	0.605536	1.1849e-11	2.2848e-09	Up-regulated
ENSG00000105281	Chr19	46774883-46788594	-	SLC1A5	Homo sapiens solute carrier family 1 (neutral amino acid transporter), member 5 (SLC1A5), transcript variant 1, mRNA	5171	4744	4419	6971	6218	5830	0.666673	1.2217e-11	2.2894e-09	Up-regulated
ENSG00000106245	Chr7	99408641-99419616	+	BUD31	PREDICTED: Homo sapiens BUD31 homolog (S. cerevisiae) (BUD31), transcript variant X3, mRNA	764	697	811	1232	1047	1121	0.839415	1.21078e-11	2.2894e-09	Up-regulated
ENSG00000211459	ChrMT	648-1601	+	MT-RNR1	Homo sapiens isolate MWBQ512 mitochondrion, partial genome	18981	17019	21797	26617	26765	28691	0.762438	1.26357e-11	2.33497e-09	Up-regulated
ENSG00000137818	Chr15	69452784-69456194	+	RPLP1	Homo sapiens chromosome 15, clone RP11-253M7, complete sequence	28437	26008	25278	38846	32163	36762	0.696455	1.59708e-11	2.91084e-09	Up-regulated
ENSG00000136155	Chr13	77535674-77645263	+	SCEL	Homo sapiens sciellin (SCEL), transcript variant 3, mRNA	846	820	707	315	386	368	-0.891992	2.00836e-11	3.61097e-09	Down-regulated
ENSG00000160796	Chr3	46979683-47009703	+	NBEAL2	Homo sapiens neurobeachin-like 2 (NBEAL2), mRNA	1537	1384	1224	688	725	549	-0.822905	2.58914e-11	4.59313e-09	Down-regulated
ENSG00000243156	Chr22	17787649-18024559	-	MICAL3	Homo sapiens microtubule associated monooxygenase, calponin and LIM domain containing 3 (MICAL3), transcript variant 1, mRNA	3024	3153	2875	1337	1717	1011	-0.906067	5.00333e-11	8.75911e-09	Down-regulated
ENSG00000159140	Chr21	33542618-33577481	+	SON	Homo sapiens SON DNA binding protein (SON), transcript variant c, non-coding RNA	4312	4253	3942	1843	2534	1883	-0.74561	5.37317e-11	9.28442e-09	Down-regulated
ENSG00000160888	Chr19	13150415-13154908	+	IER2	Homo sapiens chromosome 19 clone CTC-250I14, complete sequence	524	473	568	946	782	725	0.90387	8.14977e-11	1.39016e-08	Up-regulated
ENSG00000198886	ChrMT	10760-12137	+	MT-ND4	Homo sapiens isolate MWBQ512 mitochondrion, partial genome	40796	38774	36458	44192	57396	49365	0.635428	1.10009e-10	1.85274e-08	Up-regulated
ENSG00000156508	Chr6	73515750-73523797	-	EEF1A1	Homo sapiens eukaryotic translation elongation factor 1 alpha 1 (EEF1A1), mRNA	119555	114278	104764	144501	135010	139318	0.566645	1.12888e-10	1.87747e-08	Up-regulated
ENSG00000124762	Chr6	36676460-36687339	+	CDKN1A	Homo sapiens cyclin-dependent kinase inhibitor 1A (p21, Cip1) (CDKN1A), transcript variant 4, mRNA	2324	2097	2119	3272	2873	2618	0.679504	1.15767e-10	1.90159e-08	Up-regulated
ENSG00000120053	Chr10	99396870-99430624	-	GOT1	Homo sapiens glutamic-oxaloacetic transaminase 1, soluble (GOT1), mRNA	3549	3356	3198	4842	4101	4341	0.654831	1.18462e-10	1.92211e-08	Up-regulated
ENSG00000135069	Chr9	78297143-78330093	+	PSAT1	Homo sapiens phosphoserine aminotransferase 1 (PSAT1), transcript variant 1, mRNA	16837	16803	15709	19557	20386	19141	0.51688	1.27889e-10	2.05008e-08	Up-regulated
ENSG00000175592	Chr11	65892049-65900573	-	FOSL1	Homo sapiens FOS-like antigen 1, mRNA (cDNA clone MGC:9264 IMAGE:3925241), complete cds	4333	4069	4041	5529	5076	5013	0.586106	1.33368e-10	2.11246e-08	Up-regulated
ENSG00000104833	Chr19	6494319-6502848	-	TUBB4A	Homo sapiens tubulin, beta 4A class IVa (TUBB4A), transcript variant 3, mRNA	303	271	241	102	79	99	-1.27879	1.37911e-10	2.15872e-08	Down-regulated
ENSG00000105939	Chr7	139043520-139109719	-	ZC3HAV1	Homo sapiens zinc finger CCCH-type, antiviral 1 (ZC3HAV1), transcript variant 1, mRNA	1445	1531	1377	612	844	637	-0.803614	1.41508e-10	2.18926e-08	Down-regulated
ENSG00000132823	Chr20	44196496-44210791	-	OSER1	PREDICTED: Gorilla gorilla gorilla chromosome 20 open reading frame, human C20orf111, transcript variant 3 (C20H20orf111), mRNA	976	977	960	1295	1274	1306	0.6696	1.54358e-10	2.36061e-08	Up-regulated
ENSG00000169710	Chr17	82078333-82098332	-	FASN	Homo sapiens fatty acid synthase (FASN), mRNA	16299	15165	13931	8485	8379	6044	-0.732361	1.8599e-10	2.81205e-08	Down-regulated
ENSG00000167772	Chr19	8363289-8374373	+	ANGPTL4	Homo sapiens angiopoietin-like 4 (ANGPTL4), transcript variant 1, mRNA	190	155	161	363	262	323	1.16839	1.92874e-10	2.88336e-08	Up-regulated
ENSG00000077150	Chr10	102394110-102402529	+	NFKB2	Homo sapiens nuclear factor of kappa light polypeptide gene enhancer in B-cells 2 (p49/p100) (NFKB2), transcript variant 3, mRNA	7122	6851	6782	10295	8487	8501	0.652875	2.04892e-10	3.02899e-08	Up-regulated
ENSG00000165272	Chr9	33441154-33447611	-	AQP3	Homo sapiens cDNA FLJ38044 fis, clone CTONG2014119, moderately similar to AQUAPORIN 3	511	544	471	224	240	153	-1.05414	2.17354e-10	3.1779e-08	Down-regulated
ENSG00000143631	Chr1	152302175-152325203	-	FLG	Homo sapiens filaggrin (FLG), mRNA	185	182	143	37	62	27	-1.76683	2.27864e-10	3.2513e-08	Down-regulated
ENSG00000270647	Chr17	35713791-35864615	+	TAF15	Homo sapiens TAF15 RNA polymerase II, TATA box binding protein (TBP)-associated factor, 68kDa (TAF15), transcript variant 1, mRNA	4902	5045	5477	2828	2837	2118	-0.735739	2.34592e-10	3.2513e-08	Down-regulated
ENSG00000145919	Chr5	173607514-173616660	-	BOD1	Homo sapiens biorientation of chromosomes in cell division 1 (BOD1), transcript variant 1, mRNA	1098	988	1137	1471	1493	1367	0.681783	2.30094e-10	3.2513e-08	Up-regulated
ENSG00000182551	Chr2	3497361-3519736	-	ADI1	Homo sapiens cDNA FLJ45565 fis, clone BRTHA3007662	1946	1868	1683	2678	2239	2652	0.723699	2.33876e-10	3.2513e-08	Up-regulated
ENSG00000197958	Chr9	127447674-127451405	-	RPL12	Homo sapiens cDNA FLJ33040 fis, clone THYMU2000382, weakly similar to 60S RIBOSOMAL PROTEIN L12	17003	15521	14600	21224	18661	21210	0.636483	2.26964e-10	3.2513e-08	Up-regulated
ENSG00000163820	Chr3	45917899-45995824	-	FYCO1	Homo sapiens FYVE and coiled-coil domain containing 1 (FYCO1), mRNA	947	1032	934	432	548	407	-0.817976	2.6789e-10	3.67451e-08	Down-regulated
ENSG00000125347	Chr5	132481609-132490798	-	IRF1	Homo sapiens mRNA for interferon regulatory factor 1 variant protein	877	930	739	1258	1193	1101	0.738548	2.71146e-10	3.68122e-08	Up-regulated
ENSG00000118523	Chr6	131948176-131951373	-	CTGF	Homo sapiens connective tissue growth factor (CTGF), mRNA	696	668	543	901	943	854	0.759243	2.78507e-10	3.71563e-08	Up-regulated
ENSG00000146674	Chr7	45912245-45921874	-	IGFBP3	Homo sapiens insulin-like growth factor binding protein 3 (IGFBP3), transcript variant 2, mRNA	208	181	174	318	323	302	1.00241	2.79265e-10	3.71563e-08	Up-regulated
ENSG00000181788	Chr3	150741127-150763477	-	SIAH2	Homo sapiens siah E3 ubiquitin protein ligase 2 (SIAH2), mRNA	493	417	412	732	595	711	0.886986	3.02953e-10	3.99088e-08	Up-regulated
ENSG00000142273	Chr19	44777869-44800634	+	CBLC	Homo sapiens Cbl proto-oncogene C, E3 ubiquitin protein ligase (CBLC), transcript variant 1, mRNA	560	483	514	245	236	216	-0.902343	3.09712e-10	4.03992e-08	Down-regulated
ENSG00000153879	Chr19	33373330-33382686	+	CEBPG	PREDICTED: Pan paniscus CCAAT/enhancer binding protein (C/EBP), gamma (CEBPG), transcript variant X1, mRNA	1795	1744	1725	2046	2644	2352	0.675279	3.36759e-10	4.35007e-08	Up-regulated
ENSG00000166226	Chr12	69585334-69601570	+	CCT2	Homo sapiens cDNA FLJ50480 complete cds, highly similar to T-complex protein 1 subunit beta	7044	7028	6265	8214	8335	8383	0.552884	3.55655e-10	4.54998e-08	Up-regulated
ENSG00000232956	Chr7	44983023-44986961	-	SNHG15	TPA: Homo sapiens long non-coding RNA OTTHUMT00000447027.1 (SNHG15 gene), lincRNA	1559	1328	1383	2002	1779	1991	0.695836	3.6861e-10	4.67081e-08	Up-regulated
ENSG00000171658	Chr3	185959943-185980872	+	NMRAL2P	PREDICTED: Macaca fascicularis nmrA-like family domain-containing protein 1-like (LOC102124408), mRNA	187	178	160	282	293	339	1.06101	5.03675e-10	6.32207e-08	Up-regulated
ENSG00000146733	Chr7	56011051-56051604	-	PSPH	PREDICTED: Homo sapiens phosphoserine phosphatase (PSPH), transcript variant X1, mRNA	1907	1897	1695	2234	2384	2318	0.593203	5.62038e-10	6.98871e-08	Up-regulated
ENSG00000204175	Chr10	46549044-46555530	-	GPRIN2	PREDICTED: Gorilla gorilla gorilla G protein regulated inducer of neurite outgrowth 2, transcript variant 2 (GPRIN2), mRNA	190	177	139	53	54	39	-1.53584	6.34358e-10	7.81493e-08	Down-regulated
ENSG00000105185	Chr19	32581068-32587452	+	PDCD5	Homo sapiens cDNA FLJ42784 fis, clone BRAWH3006547	1934	1685	1660	2324	2192	2279	0.624365	7.0439e-10	8.59809e-08	Up-regulated
ENSG00000162772	Chr1	212565334-212620777	+	ATF3	Homo sapiens cDNA FLJ43265 fis, clone HLUNG2018626, highly similar to Rattus norvegicus Activating transcription factor 3 (Atf3)	450	453	405	634	626	597	0.763396	7.18136e-10	8.68618e-08	Up-regulated
ENSG00000131746	Chr17	40475828-40501597	-	TNS4	Homo sapiens tensin 4 (TNS4), mRNA	215	231	180	70	70	69	-1.32392	7.37457e-10	8.83952e-08	Down-regulated
ENSG00000268205	Chr19	57304305-57308562	+	CTC-444N24.11	TPA: Homo sapiens long non-coding RNA OTTHUMT00000465778.1 (CTC-444N24.11 gene), lincRNA	90	63	106	154	235	213	1.47022	8.24306e-10	9.79231e-08	Up-regulated
ENSG00000124145	Chr20	45325288-45348424	-	SDC4	Homo sapiens syndecan 4 (SDC4), mRNA	4191	4288	3784	5448	5169	4690	0.577029	8.65081e-10	1.01858e-07	Up-regulated
ENSG00000112379	Chr6	138161921-138344663	+	ARFGEF3	Homo sapiens ARFGEF family member 3 (ARFGEF3), mRNA	414	395	394	127	207	121	-1.15309	9.53481e-10	1.10389e-07	Down-regulated
ENSG00000196526	Chr4	7758714-7939926	-	AFAP1	Homo sapiens actin filament associated protein 1 (AFAP1), transcript variant A, mRNA	2221	2173	1982	1145	1256	935	-0.680443	9.54135e-10	1.10389e-07	Down-regulated
ENSG00000148834	Chr10	104235356-104267459	+	GSTO1	Homo sapiens glutathione S-transferase omega 1 (GSTO1), transcript variant 3, mRNA	2419	2367	2325	3578	2808	3250	0.698897	9.71861e-10	1.11471e-07	Up-regulated
ENSG00000171219	Chr11	64823387-64844569	-	CDC42BPG	PREDICTED: Macaca fascicularis CDC42 binding protein kinase gamma (DMPK-like) (CDC42BPG), transcript variant X3, mRNA	235	253	237	81	96	88	-1.19633	9.96252e-10	1.13292e-07	Down-regulated
ENSG00000048740	Chr10	10798397-11336675	+	CELF2	Homo sapiens CUGBP, Elav-like family member 2 (CELF2), transcript variant 1, mRNA	909	1123	922	397	543	420	-0.866641	1.03023e-09	1.16163e-07	Down-regulated
ENSG00000169429	Chr4	73740506-73743716	+	CXCL8	Homo sapiens chemokine (C-X-C motif) ligand 8 (CXCL8), mRNA	9527	9840	10468	11989	12620	13315	0.602948	1.0777e-09	1.20494e-07	Up-regulated
ENSG00000166200	Chr15	49106068-49155661	-	COPS2	Homo sapiens chromosome 15 clone RP11-325E5 map 15q21.1, complete sequence	2610	2894	2636	1249	1517	1494	-0.677635	1.08905e-09	1.20749e-07	Down-regulated
ENSG00000117115	Chr1	17066761-17119435	-	PADI2	Homo sapiens peptidyl arginine deiminase, type II (PADI2), mRNA	262	254	254	107	99	81	-1.16848	1.2674e-09	1.3822e-07	Down-regulated
ENSG00000141030	Chr17	17246820-17281293	-	COPS3	Homo sapiens cDNA, FLJ79299 complete cds, highly similar to COP9 signalosome complex subunit 3	783	757	758	1049	983	1047	0.680848	1.25806e-09	1.3822e-07	Up-regulated
ENSG00000133026	Chr17	8474205-8630761	-	MYH10	Homo sapiens myosin, heavy chain 10, non-muscle (MYH10), transcript variant 1, mRNA	3236	3399	3050	1698	2001	1532	-0.635248	1.30123e-09	1.40755e-07	Down-regulated
ENSG00000173812	Chr17	41688885-41692668	+	EIF1	Homo sapiens mRNA; cDNA DKFZp564A153 (from clone DKFZp564A153)	14240	14338	12895	17021	16338	17605	0.557336	1.34516e-09	1.44334e-07	Up-regulated
ENSG00000198034	ChrX	72255679-72277300	-	RPS4X	PREDICTED: Gorilla gorilla gorilla ribosomal protein S4, X-linked, transcript variant 1 (RPS4X), mRNA	9600	8855	8594	11505	10527	11465	0.568959	1.37337e-09	1.46182e-07	Up-regulated
ENSG00000198752	Chr14	102932379-103057462	-	CDC42BPB	Homo sapiens CDC42-binding protein kinase beta (CDC42BPB) mRNA, complete cds	3068	2942	2802	1406	1800	1141	-0.768759	1.46067e-09	1.54239e-07	Down-regulated
ENSG00000197386	Chr4	3074681-3243959	+	HTT	Homo sapiens huntingtin (HTT), mRNA	3205	3143	2825	1677	1869	1454	-0.620669	1.52458e-09	1.58473e-07	Down-regulated
ENSG00000115902	Chr2	64988477-65023865	+	SLC1A4	Homo sapiens cDNA FLJ44678 fis, clone BRACE3009392, highly similar to Neutral amino acid transporter A	826	854	762	1220	1165	962	0.710249	1.51568e-09	1.58473e-07	Up-regulated
ENSG00000143515	Chr1	154325553-154351307	+	ATP8B2	Homo sapiens ATPase, aminophospholipid transporter, class I, type 8B, member 2 (ATP8B2), transcript variant 1, mRNA	1360	1327	1325	733	739	552	-0.733752	1.55594e-09	1.60479e-07	Down-regulated
ENSG00000110400	Chr11	119623408-119729084	-	NECTIN1	Homo sapiens poliovirus receptor-related 1 (herpesvirus entry mediator C) (PVRL1), transcript variant 1, mRNA	2076	1979	1878	1130	1147	1020	-0.590824	1.78263e-09	1.82446e-07	Down-regulated
ENSG00000145555	Chr5	16661914-16936276	-	MYO10	Homo sapiens myosin X (MYO10), mRNA	1878	1832	1751	845	1127	813	-0.719005	1.80556e-09	1.83381e-07	Down-regulated
ENSG00000198888	ChrMT	3307-4262	+	MT-ND1	Homo sapiens isolate Esk46stroke mitochondrion, complete genome	20992	20412	21371	23759	29184	24724	0.560905	1.95737e-09	1.97294e-07	Up-regulated
ENSG00000173898	Chr11	66685248-66729226	-	SPTBN2	Homo sapiens spectrin, beta, non-erythrocytic 2 (SPTBN2), mRNA	1490	1439	1223	765	728	569	-0.753427	2.17422e-09	2.17504e-07	Down-regulated
ENSG00000113407	Chr5	33440696-33469539	+	TARS	Pongo abelii threonyl-tRNA synthetase (TARS), mRNA	12961	12830	11583	14001	16163	16256	0.571506	2.22656e-09	2.21077e-07	Up-regulated
ENSG00000110619	Chr11	3000922-3057613	-	CARS	Homo sapiens mRNA for cysteine-tRNA ligase isoform b variant protein	2170	2182	2079	3126	2536	2810	0.657447	2.45095e-09	2.41555e-07	Up-regulated
ENSG00000187678	Chr5	142310427-142326455	-	SPRY4	Homo sapiens sprouty RTK signaling antagonist 4 (SPRY4), transcript variant 1, mRNA	145	127	145	233	283	223	1.0792	2.56472e-09	2.50909e-07	Up-regulated
ENSG00000132613	Chr16	70661204-70686066	-	MTSS1L	Homo sapiens metastasis suppressor 1-like (MTSS1L), mRNA	596	511	540	284	239	182	-0.968741	2.87831e-09	2.79532e-07	Down-regulated
ENSG00000133398	Chr5	6371881-6378594	-	MED10	Homo sapiens mediator complex subunit 10 (MED10), mRNA	1494	1304	1488	1935	1780	1902	0.648786	2.90105e-09	2.79699e-07	Up-regulated
ENSG00000132688	Chr1	156668763-156677397	-	NES	Homo sapiens nestin (NES), mRNA	234	299	291	116	94	90	-1.20361	3.07482e-09	2.9432e-07	Down-regulated
ENSG00000240230	Chr7	898778-975599	-	COX19	Homo sapiens COX19 cytochrome c oxidase assembly factor (COX19), mRNA	425	310	390	577	592	524	0.846362	3.68047e-09	3.49776e-07	Up-regulated
ENSG00000128731	Chr15	28111040-28322152	-	HERC2	Homo sapiens HECT and RLD domain containing E3 ubiquitin protein ligase 2 (HERC2), mRNA	2571	2674	2365	1144	1590	1053	-0.755912	3.81856e-09	3.57789e-07	Down-regulated
ENSG00000269893	Chr4	118278709-118279823	+	SNHG8	TPA: Homo sapiens long non-coding RNA OTTHUMT00000467703.1 (SNHG8 gene), lincRNA	728	696	712	911	943	984	0.668178	3.81432e-09	3.57789e-07	Up-regulated
ENSG00000138119	Chr10	93306429-93482317	-	MYOF	Homo sapiens myoferlin (MYOF), transcript variant 1, mRNA	14963	15023	13524	6989	9439	6938	-0.644197	4.07719e-09	3.7935e-07	Down-regulated
ENSG00000157657	Chr9	113876282-114056591	+	ZNF618	Homo sapiens zinc finger protein 618 (ZNF618), mRNA	652	623	542	263	335	241	-0.860258	4.41489e-09	4.05104e-07	Down-regulated
ENSG00000185022	Chr22	38200767-38216511	+	MAFF	Human DNA sequence from clone CTA-447C4 on chromosome 22q12.2-13.2, complete sequence	845	790	894	1478	1159	1049	0.798964	4.38498e-09	4.05104e-07	Up-regulated
ENSG00000113638	Chr5	40512333-40755975	-	TTC33	Homo sapiens tetratricopeptide repeat domain 33 (TTC33), mRNA	811	971	811	419	443	423	-0.756546	4.48311e-09	4.08547e-07	Down-regulated
ENSG00000127603	Chr1	39081316-39487177	+	MACF1	PREDICTED: Homo sapiens microtubule-actin crosslinking factor 1 (MACF1), transcript variant X22, mRNA	4467	4748	4339	1527	2736	1971	-0.869886	4.52807e-09	4.09836e-07	Down-regulated
ENSG00000204389	Chr6	31815464-31817946	+	HSPA1A	Homo sapiens heat shock 70kDa protein 1-like (HSPA1L), RefSeqGene on chromosome 6	802	812	879	456	385	371	-0.784821	4.67304e-09	4.201e-07	Down-regulated
ENSG00000260549	Chr16	56617476-56618818	+	MT1L	Homo sapiens metallothionein 1L (gene/pseudogene) (MT1L), non-coding RNA	561	441	459	751	640	757	0.818819	4.91125e-09	4.38551e-07	Up-regulated
ENSG00000127946	Chr7	75533300-75738962	-	HIP1	Homo sapiens huntingtin interacting protein 1 (HIP1), transcript variant 1, mRNA	908	925	820	392	516	407	-0.758037	5.06195e-09	4.46021e-07	Down-regulated
ENSG00000198727	ChrMT	14747-15887	+	MT-CYB	Homo sapiens isolate MWBQ378 mitochondrion, partial genome	26867	25736	24887	30495	34087	27753	0.507562	5.02971e-09	4.46021e-07	Up-regulated
ENSG00000134058	Chr5	69234795-69277430	+	CDK7	Homo sapiens cyclin-dependent kinase 7 (CDK7), mRNA	732	714	648	858	968	1002	0.692724	5.51935e-09	4.83124e-07	Up-regulated
ENSG00000096696	Chr6	7541575-7586717	+	DSP	Homo sapiens desmoplakin (DSP), transcript variant 1, mRNA	2016	2244	1967	869	1271	970	-0.749308	5.68704e-09	4.94549e-07	Down-regulated
ENSG00000142168	Chr21	31659622-31668931	+	SOD1	Homo sapiens superoxide dismutase 1, soluble (SOD1), RefSeqGene (LRG_652) on chromosome 21	5918	5256	5229	6847	6395	6632	0.536763	6.82445e-09	5.89606e-07	Up-regulated
ENSG00000065534	Chr3	123610049-123884331	-	MYLK	Homo sapiens myosin light chain kinase (MYLK), transcript variant 1, mRNA	732	730	714	344	415	282	-0.811892	7.48227e-09	6.42268e-07	Down-regulated
ENSG00000119986	Chr10	97677424-97687323	-	AVPI1	Homo sapiens arginine vasopressin-induced 1 (AVPI1), mRNA	2840	2627	2576	4042	3120	3471	0.663491	7.78112e-09	6.60299e-07	Up-regulated
ENSG00000142937	Chr1	44775251-44778779	+	RPS8	PREDICTED: Gorilla gorilla gorilla ribosomal protein S8, transcript variant 1 (RPS8), mRNA	9139	8161	7704	10965	9682	12158	0.655652	7.79158e-09	6.60299e-07	Up-regulated
ENSG00000180573	Chr6	26124145-26139116	+	HIST1H2AC	Human histone 2A-like protein (H2A/l) mRNA, complete cds	1716	1665	1488	1921	2094	2013	0.566434	7.99342e-09	6.73117e-07	Up-regulated
ENSG00000253729	Chr8	47773108-47960183	-	PRKDC	Homo sapiens protein kinase, DNA-activated, catalytic polypeptide (PRKDC), transcript variant 1, mRNA	5793	5772	5016	2177	3488	2500	-0.769563	8.4151e-09	7.04169e-07	Down-regulated
ENSG00000196712	Chr17	31094927-31382116	+	NF1	Homo sapiens neurofibromin 1 (NF1), transcript variant 1, mRNA	2043	2091	1967	695	1243	854	-0.877627	9.33395e-09	7.76176e-07	Down-regulated
ENSG00000104856	Chr19	45001430-45038198	+	RELB	Homo sapiens v-rel avian reticuloendotheliosis viral oncogene homolog B (RELB), mRNA	1230	1177	1217	1877	1502	1490	0.683705	9.49456e-09	7.84628e-07	Up-regulated
ENSG00000026025	Chr10	17228259-17237593	+	VIM	Homo sapiens cDNA FLJ36605 fis, clone TRACH2015316	8757	8888	8708	12940	9835	12823	0.695933	9.68376e-09	7.95323e-07	Up-regulated
ENSG00000147155	ChrX	48521158-48528716	+	EBP	Homo sapiens emopamil binding protein (sterol isomerase) (EBP), mRNA	1856	1794	1655	2365	2071	2421	0.631783	1.00671e-08	8.21733e-07	Up-regulated
ENSG00000074755	Chr17	4004445-4143020	-	ZZEF1	Homo sapiens zinc finger, ZZ-type with EF-hand domain 1 (ZZEF1), mRNA	1258	1298	1233	676	735	515	-0.724084	1.02121e-08	8.28489e-07	Down-regulated
ENSG00000082805	Chr12	990509-1495933	+	ERC1	Homo sapiens ELKS/RAB6-interacting/CAST family member 1, mRNA (cDNA clone MGC:166804 IMAGE:9007473), complete cds	919	975	865	387	552	389	-0.802888	1.037e-08	8.35982e-07	Down-regulated
ENSG00000132341	Chr12	130871879-130877678	+	RAN	PREDICTED: Nomascus leucogenys RAN, member RAS oncogene family (RAN), transcript variant X3, mRNA	12298	11572	10820	13918	13346	14213	0.518086	1.04301e-08	8.35982e-07	Up-regulated
ENSG00000004866	Chr7	116953238-117230103	+	ST7	Homo sapiens suppression of tumorigenicity 7 (ST7), transcript variant b, mRNA	206	212	211	317	316	361	0.919184	1.12586e-08	8.96981e-07	Up-regulated
ENSG00000116898	Chr1	36455718-36464437	-	MRPS15	Homo sapiens cDNA FLJ43240 fis, clone HCHON2008444, moderately similar to 28S ribosomal protein S15, mitochondrial precursor	1703	1580	1491	1928	1958	2154	0.600029	1.35991e-08	1.077e-06	Up-regulated
ENSG00000115760	Chr2	32357028-32618899	+	BIRC6	Homo sapiens baculoviral IAP repeat containing 6 (BIRC6), mRNA	1481	1519	1450	406	838	631	-0.995694	1.3779e-08	1.08479e-06	Down-regulated
ENSG00000272398	Chr6	106969831-106975627	-	CD24	Homo sapiens CD24 molecule (CD24), transcript variant 1, mRNA	3150	3149	3050	1739	1820	1844	-0.533216	1.46426e-08	1.146e-06	Down-regulated
ENSG00000161011	Chr5	179806398-179838078	+	SQSTM1	Homo sapiens sequestosome 1 (SQSTM1), transcript variant 1, mRNA	16057	15062	14600	22450	18782	16896	0.603729	1.48021e-08	1.15171e-06	Up-regulated
ENSG00000130939	Chr1	10032832-10181239	+	UBE4B	Homo sapiens ubiquitination factor E4B (UBE4B), transcript variant 1, mRNA	1092	1048	1089	536	649	524	-0.664126	1.5693e-08	1.21392e-06	Down-regulated
ENSG00000242265	Chr7	94656325-94669695	+	PEG10	Homo sapiens paternally expressed 10 (PEG10), transcript variant 1, mRNA	1836	1833	1676	764	1118	845	-0.717691	1.58731e-08	1.22076e-06	Down-regulated
ENSG00000107331	Chr9	137007227-137028922	-	ABCA2	Homo sapiens ATP-binding cassette, sub-family A (ABC1), member 2 (ABCA2), transcript variant 1, mRNA	2662	2521	2334	1463	1428	1041	-0.68056	1.67114e-08	1.27785e-06	Down-regulated
ENSG00000127481	Chr1	19074506-19210276	-	UBR4	Homo sapiens ubiquitin protein ligase E3 component n-recognin 4 (UBR4), mRNA	4256	4254	3708	2016	2621	1761	-0.681286	1.68929e-08	1.28435e-06	Down-regulated
ENSG00000110330	Chr11	102347211-102378670	+	BIRC2	Homo sapiens baculoviral IAP repeat containing 2 (BIRC2), transcript variant 2, mRNA	1475	1327	1259	1492	2182	1985	0.735997	1.79461e-08	1.35667e-06	Up-regulated
ENSG00000110344	Chr11	118359585-118399211	+	UBE4A	Homo sapiens ubiquitination factor E4A (UBE4A), transcript variant 2, mRNA	830	763	784	294	471	248	-0.9832	1.82095e-08	1.3688e-06	Down-regulated
ENSG00000101182	Chr20	62136735-62143440	-	PSMA7	Homo sapiens proteasome (prosome, macropain) subunit, alpha type, 7 (PSMA7), mRNA	6391	5717	5738	8020	6753	7454	0.577492	1.87687e-08	1.40291e-06	Up-regulated
ENSG00000173846	Chr1	44800225-44805990	+	PLK3	Homo sapiens mRNA for FNK serine/threonine protein kinase	277	264	256	406	385	375	0.806781	1.93393e-08	1.43748e-06	Up-regulated
ENSG00000145604	Chr5	36151989-36184319	+	SKP2	Homo sapiens S-phase kinase-associated protein 2, E3 ubiquitin protein ligase (SKP2), transcript variant 1, mRNA	929	983	916	489	536	484	-0.650461	1.9865e-08	1.46835e-06	Down-regulated
ENSG00000168610	Chr17	42313324-42388568	-	STAT3	Homo sapiens signal transducer and activator of transcription 3 (acute-phase response factor) (STAT3), transcript variant 1, mRNA	6614	6659	5982	3651	4079	2976	-0.593532	2.10095e-08	1.54437e-06	Down-regulated
ENSG00000254999	Chr3	10115592-10127190	+	BRK1	PREDICTED: Gorilla gorilla gorilla BRICK1, SCAR/WAVE actin-nucleating complex subunit (BRK1), mRNA	2225	1893	1997	2695	2487	2394	0.567485	2.11374e-08	1.54523e-06	Up-regulated
ENSG00000177606	Chr1	58780788-58784327	-	JUN	Human DNA sequence from clone RP11-63G10 on chromosome 1p32.1-32.3, complete sequence	1595	1501	1506	2250	1992	1709	0.626807	2.31615e-08	1.68395e-06	Up-regulated
ENSG00000137642	Chr11	121452203-121633693	+	SORL1	Homo sapiens sortilin-related receptor, L(DLR class) A repeats containing (SORL1), mRNA	619	687	579	245	363	258	-0.869877	2.4607e-08	1.76971e-06	Down-regulated
ENSG00000089248	Chr12	112013316-112023451	+	ERP29	Homo sapiens endoplasmic reticulum protein 29 (ERP29), transcript variant 1, mRNA	3256	3154	2915	4171	3782	3456	0.54852	2.45196e-08	1.76971e-06	Up-regulated
ENSG00000198265	Chr17	67070438-67245989	-	HELZ	Homo sapiens helicase with zinc finger (HELZ), mRNA	605	781	713	199	393	246	-1.07864	2.59171e-08	1.84883e-06	Down-regulated
ENSG00000131871	Chr15	101270817-101277500	-	SELENOS	Homo sapiens cDNA FLJ39692 fis, clone SMINT2010853	848	891	800	1183	1017	1178	0.67237	2.59851e-08	1.84883e-06	Up-regulated
ENSG00000112159	Chr6	89642499-89819723	-	MDN1	Homo sapiens midasin AAA ATPase 1 (MDN1), mRNA	844	821	724	250	447	354	-0.930137	2.6367e-08	1.85615e-06	Down-regulated
ENSG00000115414	Chr2	215360440-215436172	-	FN1	Homo sapiens fibronectin 1 (FN1), transcript variant 1, mRNA	347	417	364	153	192	146	-0.947411	2.62898e-08	1.85615e-06	Down-regulated
ENSG00000197102	Chr14	101964528-102050792	+	DYNC1H1	Homo sapiens dynein, cytoplasmic 1, heavy chain 1 (DYNC1H1), mRNA	25123	26140	22807	11768	16382	10921	-0.671952	2.76195e-08	1.93409e-06	Down-regulated
ENSG00000177426	Chr18	3411608-3459978	+	TGIF1	Homo sapiens TGFB-induced factor homeobox 1 (TGIF1), RefSeqGene on chromosome 18	1855	1765	1879	2327	2199	2184	0.544267	3.05782e-08	2.13007e-06	Up-regulated
ENSG00000143575	Chr1	154272511-154275875	+	HAX1	Homo sapiens HCLS1 associated protein X-1 isoform 4 (HAX1) mRNA, complete cds, alternatively spliced	5174	4894	4646	6365	5570	5876	0.53548	3.08423e-08	2.13728e-06	Up-regulated
ENSG00000175567	Chr11	73974667-73983307	-	UCP2	Homo sapiens cDNA: FLJ22089 fis, clone HEP16080, highly similar to HSU94592 Human uncoupling protein homolog (UCPH) mRNA	1146	1004	1008	594	572	537	-0.632844	3.33199e-08	2.297e-06	Down-regulated
ENSG00000139211	Chr12	47075707-47079951	-	AMIGO2	Homo sapiens adhesion molecule with Ig-like domain 2 (AMIGO2), transcript variant 2, mRNA	477	469	408	540	714	679	0.771584	3.373e-08	2.31328e-06	Up-regulated
ENSG00000068650	Chr13	112690329-112887168	+	ATP11A	Homo sapiens ATPase, class VI, type 11A (ATP11A), transcript variant 1, mRNA	958	911	924	411	576	394	-0.764719	3.42592e-08	2.33753e-06	Down-regulated
ENSG00000198198	Chr1	43389882-43452650	+	SZT2	Homo sapiens seizure threshold 2 homolog (mouse) (SZT2), mRNA	396	422	313	136	199	124	-1.04821	3.60627e-08	2.44803e-06	Down-regulated
ENSG00000128965	Chr15	40952962-40956519	+	CHAC1	PREDICTED: Gorilla gorilla gorilla ChaC, cation transport regulator homolog 1 (E. coli) (CHAC1), mRNA	1816	1467	1422	2219	1962	1901	0.630822	3.66831e-08	2.4775e-06	Up-regulated
ENSG00000143612	Chr1	154206706-154220628	-	C1orf43	Homo sapiens chromosome 1 open reading frame 43, mRNA (cDNA clone MGC:5332 IMAGE:2901006), complete cds	6605	6322	5968	7498	7231	7223	0.475121	3.87581e-08	2.60443e-06	Up-regulated
ENSG00000170160	Chr17	16689537-16777881	+	CCDC144A	Homo sapiens coiled-coil domain containing 144B (pseudogene) (CCDC144B), non-coding RNA	88	83	81	11	27	12	-2.08468	3.90027e-08	2.60769e-06	Down-regulated
ENSG00000148773	Chr10	128096659-128126385	-	MKI67	Homo sapiens marker of proliferation Ki-67 (MKI67), transcript variant 1, mRNA	7392	8111	7328	2905	4918	3405	-0.774223	3.95287e-08	2.62965e-06	Down-regulated
ENSG00000106554	Chr7	132784868-133082088	-	CHCHD3	Homo sapiens coiled-coil-helix-coiled-coil-helix domain containing 3, mRNA (cDNA clone MGC:5334 IMAGE:2901125), complete cds	1741	1530	1433	1885	1941	2030	0.576701	4.03921e-08	2.67371e-06	Up-regulated
ENSG00000123384	Chr12	57128493-57213351	+	LRP1	Homo sapiens low density lipoprotein receptor-related protein 1 (LRP1), mRNA	2869	2706	2529	1412	1667	1022	-0.731648	4.06541e-08	2.67774e-06	Down-regulated
ENSG00000048707	Chr1	12230067-12512047	+	VPS13D	PREDICTED: Pan paniscus vacuolar protein sorting 13 homolog D (S. cerevisiae) (VPS13D), transcript variant X2, mRNA	680	719	677	242	416	253	-0.939784	4.22648e-08	2.77011e-06	Down-regulated
ENSG00000173166	Chr2	203394345-203535410	-	RAPH1	Homo sapiens Ras association (RalGDS/AF-6) and pleckstrin homology domains 1 (RAPH1), transcript variant 1, mRNA	254	220	184	46	104	58	-1.40963	4.58262e-08	2.98881e-06	Down-regulated
ENSG00000137210	Chr6	10747759-10852753	+	TMEM14B	Homo sapiens cDNA, FLJ18382	2226	2145	2066	2878	2425	3012	0.631451	4.62532e-08	3.00194e-06	Up-regulated
ENSG00000086758	ChrX	53532096-53686729	-	HUWE1	Homo sapiens HECT, UBA and WWE domain containing 1, E3 ubiquitin protein ligase (HUWE1), mRNA	5433	5555	4830	2325	3482	2277	-0.717725	4.66526e-08	3.01317e-06	Down-regulated
ENSG00000090857	Chr16	70113626-70162537	+	PDPR	Homo sapiens pyruvate dehydrogenase phosphatase regulatory subunit, mRNA (cDNA clone MGC:166807 IMAGE:9007476), complete cds	742	800	727	336	451	268	-0.855522	4.71584e-08	3.03113e-06	Down-regulated
ENSG00000099994	Chr22	24181259-24189110	+	SUSD2	Homo sapiens cDNA FLJ44117 fis, clone TESTI4046903	515	473	472	257	237	212	-0.791284	4.78912e-08	3.06089e-06	Down-regulated
ENSG00000184220	Chr3	99817834-100181732	+	CMSS1	Homo sapiens 3 BAC RP11-15N24 (Roswell Park Cancer Institute Human BAC Library) complete sequence	633	613	601	793	788	801	0.625161	4.80816e-08	3.06089e-06	Up-regulated
ENSG00000117318	Chr1	23557918-23559794	-	ID3	Homo sapiens inhibitor of DNA binding 3, dominant negative helix-loop-helix protein (ID3), mRNA	2712	2410	2520	3955	2910	3284	0.670042	4.9003e-08	3.10469e-06	Up-regulated
ENSG00000134070	Chr3	10164865-10243743	+	IRAK2	Homo sapiens interleukin-1 receptor-associated kinase 2 (IRAK2), mRNA	930	890	796	1127	1170	1007	0.593715	5.00917e-08	3.15862e-06	Up-regulated
ENSG00000198331	Chr11	125883614-125900648	+	HYLS1	Homo sapiens hydrolethalus syndrome 1 (HYLS1), transcript variant 2, mRNA	493	468	404	642	634	570	0.693559	5.18732e-08	3.25553e-06	Up-regulated
ENSG00000135837	Chr1	179954738-180114880	+	CEP350	Homo sapiens centrosomal protein 350kDa (CEP350), mRNA	851	860	776	235	453	379	-0.966412	5.28351e-08	3.28293e-06	Down-regulated
ENSG00000197045	Chr14	54474484-54489196	-	GMFB	Homo sapiens mRNA; cDNA DKFZp686F02112 (from clone DKFZp686F02112)	2963	3247	2900	1556	1955	1597	-0.580937	5.30133e-08	3.28293e-06	Down-regulated
ENSG00000263934	Chr17	19188016-19188714	+	SNORD3A	TPA: Homo sapiens long non-coding RNA OTTHUMT00000442027.2 (SNORD3A gene), lincRNA	9	9	8	31	48	56	2.63676	5.30501e-08	3.28293e-06	Up-regulated
ENSG00000167110	Chr9	128255829-128275995	-	GOLGA2	Homo sapiens golgin A2 (GOLGA2), mRNA	1775	1770	1565	1031	951	826	-0.606868	5.44078e-08	3.35137e-06	Down-regulated
ENSG00000175581	Chr11	73787316-73865133	+	MRPL48	Homo sapiens mitochondrial ribosomal protein L48, mRNA (cDNA clone IMAGE:5265037), with apparent retained intron	589	588	513	719	742	762	0.654746	5.55973e-08	3.40885e-06	Up-regulated
ENSG00000100219	Chr22	28794555-28800597	-	XBP1	Homo sapiens cDNA FLJ36523 fis, clone TRACH2002664	2780	2601	2772	3822	3300	3056	0.576441	5.81763e-08	3.55062e-06	Up-regulated
ENSG00000135720	Chr16	66720893-66751798	-	DYNC1LI2	Homo sapiens dynein, cytoplasmic 1, light intermediate chain 2 (DYNC1LI2), transcript variant 1, mRNA	2196	2250	2033	934	1409	915	-0.741509	5.85739e-08	3.55857e-06	Down-regulated
ENSG00000165502	Chr14	49618519-49620685	-	RPL36AL	PREDICTED: Gorilla gorilla gorilla ribosomal protein L36a-like, transcript variant 1 (RPL36AL), mRNA	6951	6122	6529	7773	7542	8217	0.523434	5.90138e-08	3.56899e-06	Up-regulated
ENSG00000100889	Chr14	24094053-24110598	+	PCK2	Homo sapiens cDNA clone IMAGE:5762468, **** WARNING: chimeric clone ****	2269	2210	1807	2877	2499	2594	0.603539	6.0497e-08	3.64214e-06	Up-regulated
ENSG00000167978	Chr16	2752329-2772538	+	SRRM2	Homo sapiens serine/arginine repetitive matrix 2 (SRRM2), mRNA	6210	6170	6021	3294	4086	2868	-0.593062	6.42869e-08	3.85287e-06	Down-regulated
ENSG00000109674	Chr4	177309836-177362943	+	NEIL3	Homo sapiens nei-like DNA glycosylase 3 (NEIL3), mRNA	560	568	506	634	839	766	0.711071	7.01007e-08	4.18247e-06	Up-regulated
ENSG00000214194	Chr7	113116718-113118613	-	LINC00998	Homo sapiens long intergenic non-protein coding RNA 998 (LINC00998), transcript variant 2, long non-coding RNA	1515	1728	1633	764	844	951	-0.672109	7.1113e-08	4.22392e-06	Down-regulated
ENSG00000275215	Chr21	8395607-8395759	+	RNA5-8S5	Mus musculus 45S pre-ribosomal RNA (Rn45s), ribosomal RNA	2	6	0	18	37	50	3.98009	7.3456e-08	4.3437e-06	Up-regulated
ENSG00000064042	Chr4	41359607-41700044	+	LIMCH1	Homo sapiens LIM and calponin homology domains 1 (LIMCH1), transcript variant 1, mRNA	847	841	775	374	484	422	-0.688363	7.67144e-08	4.5163e-06	Down-regulated
ENSG00000166199	Chr11	43880811-43920266	+	ALKBH3	Homo sapiens alkB, alkylation repair homolog 3 (E. coli), mRNA (cDNA clone MGC:74669 IMAGE:6176933), complete cds	373	359	386	606	479	517	0.777246	7.8125e-08	4.57909e-06	Up-regulated
ENSG00000007202	Chr17	28614440-28645454	-	KIAA0100	Homo sapiens KIAA0100 (KIAA0100), mRNA	9058	9223	8039	5181	5388	3789	-0.621155	7.88132e-08	4.59916e-06	Down-regulated
ENSG00000198959	Chr20	38127387-38166578	-	TGM2	Homo sapiens transglutaminase 2 (TGM2), transcript variant 1, mRNA	41172	39714	37068	25460	22945	19572	-0.538712	7.95973e-08	4.62464e-06	Down-regulated
ENSG00000173530	Chr8	23135588-23164030	-	TNFRSF10D	Homo sapiens tumor necrosis factor receptor superfamily, member 10d, decoy with truncated death domain (TNFRSF10D), mRNA	829	882	770	339	498	389	-0.763286	8.25402e-08	4.7541e-06	Down-regulated
ENSG00000122705	Chr9	36190856-36304781	+	CLTA	Homo sapiens clathrin, light chain A (CLTA), transcript variant 2, mRNA	7167	6487	6140	8303	7412	8040	0.524238	8.24621e-08	4.7541e-06	Up-regulated
ENSG00000100154	Chr22	27978014-28679865	-	TTC28	Homo sapiens tetratricopeptide repeat domain 28 (TTC28), mRNA	526	546	490	208	305	214	-0.851012	8.41271e-08	4.80893e-06	Down-regulated
ENSG00000139289	Chr12	76025447-76033932	-	PHLDA1	PREDICTED: Chlorocebus sabaeus pleckstrin homology-like domain, family A, member 1 (PHLDA1), mRNA	4261	4103	4125	4626	4986	5094	0.493798	8.4215e-08	4.80893e-06	Up-regulated
ENSG00000137440	Chr4	15935569-15938740	-	FGFBP1	Homo sapiens fibroblast growth factor binding protein 1 (FGFBP1), mRNA	267	288	226	95	120	105	-1.03031	8.86905e-08	5.04285e-06	Down-regulated
ENSG00000197063	Chr17	81918270-81927714	-	MAFG	Homo sapiens v-maf avian musculoaponeurotic fibrosarcoma oncogene homolog G (MAFG), transcript variant 1, mRNA	2497	2397	2280	3091	3024	2541	0.526724	8.98208e-08	5.06384e-06	Up-regulated
ENSG00000204387	Chr6	31834608-31839766	+	C6orf48	Homo sapiens chromosome 6 open reading frame 48 (C6orf48), transcript variant 1, mRNA	2849	2507	2583	2992	3261	3141	0.500766	8.95469e-08	5.06384e-06	Up-regulated
ENSG00000162840	Chr4	68376323-68376505	+	MT2P1	Homo sapiens BAC clone CH17-180L17 from chromosome 4, complete sequence	158	94	85	233	183	258	1.27046	9.07314e-08	5.09359e-06	Up-regulated
ENSG00000165678	Chr10	84139440-84153245	+	GHITM	Homo sapiens growth hormone inducible transmembrane protein (GHITM), mRNA	5550	5483	4749	6067	6201	6422	0.503992	9.43062e-08	5.27203e-06	Up-regulated
ENSG00000108298	Chr17	39200283-39204727	+	RPL19	Homo sapiens chromosome 17, clone RP5-906A24, complete sequence	24071	21926	21180	28374	24658	28035	0.532722	9.48362e-08	5.27948e-06	Up-regulated
ENSG00000076108	Chr12	56595596-56636816	-	BAZ2A	Homo sapiens bromodomain adjacent to zinc finger domain, 2A (BAZ2A), transcript variant 1, mRNA	3186	3262	2805	1597	2018	1403	-0.630241	9.75725e-08	5.38995e-06	Down-regulated
ENSG00000153234	Chr2	156324432-156342348	-	NR4A2	Homo sapiens nuclear receptor subfamily 4, group A, member 2 (NR4A2), mRNA	180	228	225	78	65	87	-1.20272	9.76308e-08	5.38995e-06	Down-regulated
ENSG00000137767	Chr15	45631148-45691294	+	SQRDL	Homo sapiens sulfide quinone reductase-like (yeast) (SQRDL), transcript variant 1, mRNA	811	718	701	1026	880	1101	0.694261	9.87045e-08	5.42671e-06	Up-regulated
ENSG00000116044	Chr2	177227595-177392697	-	NFE2L2	Homo sapiens nuclear factor, erythroid 2-like 2 (NFE2L2), transcript variant 1, mRNA	1566	1590	1292	1677	2020	2048	0.628912	1.02946e-07	5.63663e-06	Up-regulated
ENSG00000139645	Chr12	56237807-56258391	-	ANKRD52	Homo sapiens ANKRD33 mRNA for ankyrin repeat domain 33, complete cds	2089	2189	1919	1091	1311	866	-0.671669	1.06005e-07	5.78029e-06	Down-regulated
ENSG00000119812	Chr2	33583658-33599382	-	FAM98A	Homo sapiens cDNA FLJ38868 fis, clone MESAN2013211, highly similar to Protein FAM98A	1576	1572	1562	892	963	862	-0.538159	1.07101e-07	5.8106e-06	Down-regulated
ENSG00000130158	Chr19	11199295-11262481	-	DOCK6	Homo sapiens dedicator of cytokinesis 6 (DOCK6), mRNA	834	824	740	458	431	347	-0.700304	1.07434e-07	5.8106e-06	Down-regulated
ENSG00000175115	Chr11	66070363-66244747	+	PACS1	Homo sapiens phosphofurin acidic cluster sorting protein 1 (PACS1), mRNA	2212	2103	2037	1213	1354	1036	-0.56395	1.08868e-07	5.8643e-06	Down-regulated
ENSG00000072121	Chr14	67727374-67816590	-	ZFYVE26	Homo sapiens zinc finger, FYVE domain containing 26 (ZFYVE26), mRNA	777	857	731	426	445	363	-0.683528	1.109e-07	5.94972e-06	Down-regulated
ENSG00000128165	Chr22	50481556-50486440	+	ADM2	Homo sapiens adrenomedullin 2 (ADM2), transcript variant 2, mRNA	881	818	779	1151	1069	938	0.606863	1.1286e-07	6.03053e-06	Up-regulated
ENSG00000196470	Chr16	48356364-48448402	-	SIAH1	Homo sapiens siah E3 ubiquitin protein ligase 1 (SIAH1), RefSeqGene on chromosome 16	88	101	88	152	168	188	1.13374	1.14357e-07	6.08608e-06	Up-regulated
ENSG00000133112	Chr13	45333471-45341370	-	TPT1	Homo sapiens tumor protein, translationally-controlled 1 (TPT1), transcript variant 1, mRNA	5037	5035	4814	6401	5513	7198	0.623197	1.1713e-07	6.20881e-06	Up-regulated
ENSG00000008018	Chr6	170535117-170553341	-	PSMB1	Homo sapiens cDNA FLJ13228 fis, clone OVARC1000085, highly similar to Human mRNA for proteasome subunit HC5	4646	4301	4247	5122	5012	5250	0.480966	1.22858e-07	6.48662e-06	Up-regulated
ENSG00000165821	Chr14	21521081-21537216	-	SALL2	Homo sapiens spalt-like transcription factor 2 (SALL2), transcript variant 1, mRNA	295	287	258	115	143	85	-1.04007	1.31288e-07	6.88524e-06	Down-regulated
ENSG00000132581	Chr17	28648356-28662189	-	SDF2	Homo sapiens stromal cell-derived factor 2 (SDF2), transcript variant 1, mRNA	793	763	730	969	939	944	0.577577	1.31472e-07	6.88524e-06	Up-regulated
ENSG00000166441	Chr11	8682411-8714759	+	RPL27A	Homo sapiens ribosomal protein L27a (RPL27A), mRNA	13131	12490	12297	15661	13862	15692	0.514463	1.31961e-07	6.88524e-06	Up-regulated
ENSG00000197077	Chr22	24952730-25197448	+	KIAA1671	PREDICTED: Homo sapiens KIAA1671 (KIAA1671), transcript variant X3, mRNA	619	594	567	201	356	238	-0.91171	1.33819e-07	6.95493e-06	Down-regulated
ENSG00000049239	Chr1	9234775-9271337	+	H6PD	Homo sapiens hexose-6-phosphate dehydrogenase (glucose 1-dehydrogenase) (H6PD), transcript variant 2, mRNA	999	973	917	570	528	429	-0.66431	1.37419e-07	7.11422e-06	Down-regulated
ENSG00000114942	Chr2	206159585-206162928	+	EEF1B2	Homo sapiens eukaryotic translation elongation factor 1 beta 2 (EEF1B2), transcript variant 1, mRNA	9369	9032	8020	11530	9697	11253	0.56008	1.38707e-07	7.15307e-06	Up-regulated
ENSG00000066697	Chr9	100427156-100451711	+	MSANTD3	Homo sapiens cDNA FLJ34973 fis, clone NTONG2005497	692	733	672	892	865	920	0.610878	1.39399e-07	7.16101e-06	Up-regulated
ENSG00000090339	Chr19	10270835-10286615	+	ICAM1	Homo sapiens intercellular adhesion molecule 1 (ICAM1), mRNA	4825	4546	4105	5842	5892	4656	0.538128	1.49078e-07	7.62879e-06	Up-regulated
ENSG00000147684	Chr8	124539103-124568510	+	NDUFB9	Homo sapiens cDNA FLJ50915 complete cds, highly similar to NADH dehydrogenase (ubiquinone) 1 beta subcomplex subunit 9 (EC 1.6.5.3)	1025	877	959	1320	1114	1287	0.639926	1.52744e-07	7.78643e-06	Up-regulated
ENSG00000234616	Chr8	142657460-142681968	-	JRK	Homo sapiens Jrk helix-turn-helix protein (JRK), transcript variant 1, mRNA	850	817	708	390	479	351	-0.706327	1.53363e-07	7.78814e-06	Down-regulated
ENSG00000023572	Chr1	193096468-193106114	-	GLRX2	Homo sapiens glutaredoxin 2 (GLRX2), transcript variant 1, mRNA	362	384	348	509	476	514	0.713278	1.54584e-07	7.82029e-06	Up-regulated
ENSG00000108852	Chr17	43875357-43909711	-	MPP2	Homo sapiens membrane protein, palmitoylated 2 (MAGUK p55 subfamily member 2) (MPP2), transcript variant 9, mRNA	749	798	739	420	435	350	-0.669512	1.57999e-07	7.94857e-06	Down-regulated
ENSG00000276023	Chr17	37489831-37513501	+	DUSP14	Homo sapiens cDNA: FLJ23557 fis, clone LNG09686, highly similar to AF038844 Homo sapiens MKP-1 like protein tyrosine phosphatase mRNA	780	748	737	958	932	927	0.572598	1.58314e-07	7.94857e-06	Up-regulated
ENSG00000115306	Chr2	54456285-54671445	+	SPTBN1	Homo sapiens spectrin, beta, non-erythrocytic 1 (SPTBN1), transcript variant 1, mRNA	9005	9281	8187	4697	5958	4197	-0.581712	1.63032e-07	8.15464e-06	Down-regulated
ENSG00000156299	Chr21	31118416-31559977	-	TIAM1	Homo sapiens T-cell lymphoma invasion and metastasis 1 (TIAM1), mRNA	471	482	470	159	246	236	-0.894528	1.69134e-07	8.4282e-06	Down-regulated
ENSG00000165030	Chr9	91409045-91423862	-	NFIL3	Homo sapiens nuclear factor, interleukin 3 regulated (NFIL3), transcript variant 3, mRNA	584	593	553	716	741	763	0.618102	1.77396e-07	8.80692e-06	Up-regulated
ENSG00000114125	Chr3	141738204-141747560	+	RNF7	Homo sapiens 3 BAC RP11-144C9 (Roswell Park Cancer Institute Human BAC Library) complete sequence	1942	1772	1562	2099	2113	2268	0.557962	1.88873e-07	9.34185e-06	Up-regulated
ENSG00000177370	Chr17	997117-1003671	+	TIMM22	Homo sapiens chromosome 17, clone RP11-216P6, complete sequence	904	856	823	1260	1009	1081	0.63497	1.92376e-07	9.47985e-06	Up-regulated
ENSG00000159479	Chr1	43383917-43389808	-	MED8	Homo sapiens mediator complex subunit 8 (MED8), transcript variant 5, mRNA	646	652	596	862	748	926	0.682888	1.93241e-07	9.48735e-06	Up-regulated
ENSG00000120437	Chr6	159760328-159779055	+	ACAT2	Homo sapiens acetyl-CoA acetyltransferase 2 (ACAT2), RefSeqGene on chromosome 6	1505	1464	1394	1651	1781	1794	0.518704	1.98619e-07	9.69132e-06	Up-regulated
ENSG00000143727	Chr2	264140-278283	+	ACP1	Homo sapiens acid phosphatase 1, soluble (ACP1), transcript variant 2, mRNA	2655	2520	2525	2922	3097	2848	0.46013	1.98852e-07	9.69132e-06	Up-regulated
ENSG00000198804	ChrMT	5904-7445	+	MT-CO1	Homo sapiens isolate MWBQ512 mitochondrion, partial genome	102699	94984	85240	104735	119665	102508	0.465551	2.05377e-07	9.97279e-06	Up-regulated
ENSG00000278970	Chr5	180829954-180831605	-	HEIH	Homo sapiens hepatocellular carcinoma up-regulated EZH2-associated long non-coding RNA (HEIH), long non-coding RNA	336	348	311	491	422	483	0.748797	2.09762e-07	1.01486e-05	Up-regulated
ENSG00000167272	Chr12	120578764-120581398	-	POP5	Homo sapiens cDNA FLJ50319 complete cds, highly similar to Homo sapiens processing of precursor 5, ribonuclease P/MRP subunit, transcript variant 3, mRNA	706	717	677	954	849	865	0.60358	2.10588e-07	1.01517e-05	Up-regulated
ENSG00000187239	Chr9	129887187-130043194	-	FNBP1	Homo sapiens formin binding protein 1 (FNBP1), mRNA	1661	1634	1563	920	1037	824	-0.550396	2.21404e-07	1.06346e-05	Down-regulated
ENSG00000144724	Chr3	61561569-62297613	+	PTPRG	PREDICTED: Chlorocebus sabaeus protein tyrosine phosphatase, receptor type, G (PTPRG), transcript variant X1, mRNA	891	886	821	395	550	357	-0.745482	2.24611e-07	1.07498e-05	Down-regulated
ENSG00000182795	Chr1	207018521-207032756	-	C1orf116	Homo sapiens chromosome 1 open reading frame 116 (C1orf116), transcript variant 1, mRNA	875	938	882	529	482	440	-0.637339	2.28429e-07	1.08544e-05	Down-regulated
ENSG00000196924	ChrX	154348524-154374638	-	FLNA	Homo sapiens filamin A, alpha (FLNA), transcript variant 1, mRNA	54386	51746	47081	32443	30564	23278	-0.573288	2.28235e-07	1.08544e-05	Down-regulated
ENSG00000100814	Chr14	20311368-20333312	-	CCNB1IP1	Homo sapiens cyclin B1 interacting protein 1, E3 ubiquitin protein ligase (CCNB1IP1), transcript variant 4, mRNA	845	843	772	967	1032	1124	0.60399	2.33721e-07	1.10664e-05	Up-regulated
ENSG00000167291	Chr17	79932343-80035848	-	TBC1D16	Homo sapiens TBC1 domain family, member 16 (TBC1D16), transcript variant 1, mRNA	664	694	598	349	368	262	-0.744752	2.37062e-07	1.11848e-05	Down-regulated
ENSG00000163584	Chr3	170864875-170870483	-	RPL22L1	PREDICTED: Gorilla gorilla gorilla ribosomal protein L22-like 1 (RPL22L1), mRNA	2254	2304	2167	2683	2556	2811	0.518899	2.41038e-07	1.13322e-05	Up-regulated
ENSG00000166741	Chr11	114257787-114313285	+	NNMT	PREDICTED: Gorilla gorilla gorilla nicotinamide N-methyltransferase, transcript variant 2 (NNMT), mRNA	7471	6986	6882	9400	7681	9155	0.55975	2.42056e-07	1.134e-05	Up-regulated
ENSG00000108179	Chr10	79347469-79355337	+	PPIF	Homo sapiens peptidylprolyl isomerase F (PPIF), mRNA	2534	2684	2828	3880	3101	3238	0.601673	2.43909e-07	1.13867e-05	Up-regulated
ENSG00000185722	Chr17	4163907-4263977	-	ANKFY1	Homo sapiens ankyrin repeat and FYVE domain containing 1 (ANKFY1), transcript variant 1, mRNA	1397	1354	1238	733	819	544	-0.675811	2.64521e-07	1.23058e-05	Down-regulated
ENSG00000132475	Chr17	75776434-75785893	-	H3F3B	Homo sapiens chromosome 17, clone RP11-552F3, complete sequence	6675	6109	5981	7110	7337	6743	0.43277	2.65954e-07	1.23293e-05	Up-regulated
ENSG00000074181	Chr19	15159038-15200981	-	NOTCH3	Homo sapiens notch 3 (NOTCH3), mRNA	370	396	335	147	205	107	-1.01314	2.69415e-07	1.24464e-05	Down-regulated
ENSG00000049860	Chr5	74640023-74722647	+	HEXB	Homo sapiens hexosaminidase B (beta polypeptide) (HEXB), transcript variant 2, mRNA	2064	1895	2023	2288	2384	2386	0.496213	2.706e-07	1.24579e-05	Up-regulated
ENSG00000135047	Chr9	87725519-87731393	+	CTSL	Homo sapiens cDNA FLJ31037 fis, clone HSYRA2000137, highly similar to CATHEPSIN L PRECURSOR (EC 3.4.22.15)	8940	8745	8037	9523	9845	9732	0.436569	2.7507e-07	1.262e-05	Up-regulated
ENSG00000149639	Chr20	36777442-36863686	-	SOGA1	Human DNA sequence from clone RP3-469A13 on chromosome 20, complete sequence	813	939	753	372	508	387	-0.729989	2.79409e-07	1.27313e-05	Down-regulated
ENSG00000188559	Chr20	20389552-20712488	-	RALGAPA2	PREDICTED: Homo sapiens Ral GTPase activating protein, alpha subunit 2 (catalytic) (RALGAPA2), transcript variant X2, mRNA	436	480	457	190	258	212	-0.803434	2.78666e-07	1.27313e-05	Down-regulated
ENSG00000150995	Chr3	4493348-4847840	+	ITPR1	Homo sapiens inositol 1,4,5-trisphosphate receptor, type 1 (ITPR1), transcript variant 3, mRNA	293	273	290	90	144	124	-1.00302	2.87315e-07	1.30468e-05	Down-regulated
ENSG00000180336	Chr17	44656404-44690308	+	MEIOC	Homo sapiens chromosome 17 open reading frame 104 (C17orf104), mRNA	302	277	215	91	134	95	-1.05492	2.97221e-07	1.34508e-05	Down-regulated
ENSG00000152818	Chr6	144285701-144853034	+	UTRN	PREDICTED: Homo sapiens utrophin (UTRN), transcript variant X8, mRNA	1146	1056	1031	284	657	422	-0.996745	3.00169e-07	1.35381e-05	Down-regulated
ENSG00000122861	Chr10	73909177-73917497	+	PLAU	Homo sapiens plasminogen activator, urokinase (PLAU), transcript variant 2, mRNA	10595	10184	9896	12760	11219	11698	0.477106	3.02092e-07	1.35788e-05	Up-regulated
ENSG00000139613	Chr12	56162983-56189567	-	SMARCC2	Homo sapiens SWI/SNF related, matrix associated, actin dependent regulator of chromatin, subfamily c, member 2 (SMARCC2), transcript variant 3, mRNA	2765	2946	2691	1649	1788	1321	-0.567701	3.0834e-07	1.3813e-05	Down-regulated
ENSG00000053254	Chr14	89124871-89619149	-	FOXN3	Homo sapiens forkhead box N3 (FOXN3), transcript variant 1, mRNA	570	651	559	241	361	241	-0.827598	3.11203e-07	1.38812e-05	Down-regulated
ENSG00000128512	Chr7	111726110-112206411	-	DOCK4	PREDICTED: Homo sapiens dedicator of cytokinesis 4 (DOCK4), transcript variant X1, mRNA	556	599	555	246	343	256	-0.764534	3.11949e-07	1.38812e-05	Down-regulated
ENSG00000166439	Chr11	74748868-74842413	+	RNF169	Homo sapiens ring finger protein 169 (RNF169), mRNA	482	450	510	155	289	160	-1.00915	3.20259e-07	1.41764e-05	Down-regulated
ENSG00000196367	Chr7	98877933-99013243	+	TRRAP	Homo sapiens transformation/transcription domain-associated protein (TRRAP), transcript variant 1, mRNA	1907	1966	1818	1021	1210	761	-0.677213	3.20713e-07	1.41764e-05	Down-regulated
ENSG00000115919	Chr2	142877498-143055832	+	KYNU	Homo sapiens BAC clone RP11-190J23 from 2, complete sequence	2097	1933	1813	2101	2601	2377	0.534287	3.27903e-07	1.44462e-05	Up-regulated
ENSG00000074416	Chr3	127689062-127823250	-	MGLL	Homo sapiens monoglyceride lipase (MGLL), transcript variant 1, mRNA	5268	5059	4835	3257	3122	2664	-0.489558	3.4312e-07	1.50667e-05	Down-regulated
ENSG00000281181	Chr21	8437629-8438551	-	CH507-513H4.3	Homo sapiens RNA, 45S pre-ribosomal 5 (RNA45S5), ribosomal RNA	1133	881	2371	5935	12726	19039	3.35731	3.51219e-07	1.53716e-05	Up-regulated
ENSG00000156675	Chr8	37858618-37899467	-	RAB11FIP1	Homo sapiens RAB11 family interacting protein 1 (class I) (RAB11FIP1), transcript variant 3, mRNA	1293	1258	1184	529	756	316	-0.977671	3.52801e-07	1.53738e-05	Down-regulated
ENSG00000166025	Chr11	94706431-94876753	+	AMOTL1	Homo sapiens angiomotin like 1 (AMOTL1), transcript variant 1, mRNA	591	620	594	319	344	281	-0.680881	3.5358e-07	1.53738e-05	Down-regulated
ENSG00000103067	Chr16	68229111-68238102	-	ESRP2	Homo sapiens epithelial splicing regulatory protein 2, mRNA (cDNA clone IMAGE:6429279)	546	597	547	319	285	249	-0.730934	3.59599e-07	1.55846e-05	Down-regulated
ENSG00000140830	Chr16	72044289-72094431	-	TXNL4B	Homo sapiens thioredoxin-like 4B (TXNL4B), transcript variant 1, mRNA	348	361	296	484	455	438	0.712889	3.61507e-07	1.56164e-05	Up-regulated
ENSG00000130723	Chr9	131394093-131500197	+	PRRC2B	Homo sapiens proline-rich coiled-coil 2B (PRRC2B), mRNA	3329	3452	2993	1632	2035	1042	-0.805866	3.66053e-07	1.57616e-05	Down-regulated
ENSG00000146232	Chr6	44258166-44265788	-	NFKBIE	Homo sapiens nuclear factor of kappa light polypeptide gene enhancer in B-cells inhibitor, epsilon (NFKBIE), mRNA	1711	1528	1633	2554	1916	1897	0.644389	3.99557e-07	1.71487e-05	Up-regulated
ENSG00000173064	Chr12	112160188-112382439	-	HECTD4	Homo sapiens HECT domain containing E3 ubiquitin protein ligase 4 (HECTD4), mRNA	650	733	637	276	420	240	-0.86159	4.15759e-07	1.77722e-05	Down-regulated
ENSG00000122884	Chr10	73007217-73096974	-	P4HA1	Homo sapiens prolyl 4-hydroxylase, alpha polypeptide I (P4HA1), transcript variant 2, mRNA	718	720	651	893	949	779	0.582691	4.16755e-07	1.77722e-05	Up-regulated
ENSG00000196155	Chr16	67277510-67289499	+	PLEKHG4	Homo sapiens prtphn1 mRNA for puratrophin-1 short-form, complete cds	3872	3802	3430	2360	2263	1986	-0.491654	4.28871e-07	1.81827e-05	Down-regulated
ENSG00000165637	Chr10	75210154-75231448	+	VDAC2	PREDICTED: Homo sapiens voltage-dependent anion channel 2 (VDAC2), transcript variant X1, mRNA	6368	6221	5855	7180	6846	6907	0.441323	4.29115e-07	1.81827e-05	Up-regulated
ENSG00000079819	Chr6	130839347-131063322	-	EPB41L2	Homo sapiens erythrocyte membrane protein band 4.1-like 2 (EPB41L2), transcript variant 1, mRNA	1890	1834	1788	909	1213	986	-0.572412	4.68598e-07	1.97927e-05	Down-regulated
ENSG00000232573	Chr14	98972879-98973301	-	RPL3P4	Homo sapiens ribosomal protein L3 pseudogene 4 (RPL3P4) on chromosome 14	439	430	430	668	496	757	0.828913	4.71977e-07	1.98723e-05	Up-regulated
ENSG00000197019	Chr19	40421592-40426025	-	SERTAD1	Homo sapiens cDNA FLJ90171 fis, clone MAMMA1000403, highly similar to SERTA domain-containing protein 1	492	413	404	671	552	555	0.701943	5.07142e-07	2.12856e-05	Up-regulated
ENSG00000183723	Chr16	66614750-66696707	-	CMTM4	Homo sapiens chromosome 16 clone RP11-63M22, complete sequence	1685	1771	1529	860	1095	797	-0.604082	5.13623e-07	2.14898e-05	Down-regulated
ENSG00000168264	Chr1	234604269-234609525	-	IRF2BP2	Homo sapiens interferon regulatory factor 2 binding protein 2 (IRF2BP2), transcript variant 1, mRNA	743	700	779	917	924	929	0.574823	5.45708e-07	2.27606e-05	Up-regulated
ENSG00000251562	Chr11	65497762-65506516	+	MALAT1	Homo sapiens FOSMID clone ABC14-1187322I23 from chromosome 11, complete sequence	471	405	729	1429	4121	5640	3.05822	5.62322e-07	2.33803e-05	Up-regulated
ENSG00000100354	Chr22	40044817-40335808	+	TNRC6B	Homo sapiens trinucleotide repeat containing 6B (TNRC6B), transcript variant 1, mRNA	556	600	637	205	349	277	-0.858549	5.6763e-07	2.34662e-05	Down-regulated
ENSG00000136930	Chr9	124353466-124415444	-	PSMB7	Homo sapiens proteasome (prosome, macropain) subunit, beta type, 7 (PSMB7), mRNA	5692	5382	5543	6891	6044	6536	0.487861	5.69679e-07	2.34662e-05	Up-regulated
ENSG00000153391	Chr18	35452230-35497991	-	INO80C	Homo sapiens cDNA FLJ38183 fis, clone FCBBF1000155	569	498	467	666	629	750	0.677427	5.68112e-07	2.34662e-05	Up-regulated
ENSG00000023171	Chr11	123358428-123627774	+	GRAMD1B	Homo sapiens GRAM domain containing 1B (GRAMD1B), transcript variant 2, mRNA	9297	9393	8875	5398	6310	4876	-0.47975	5.71847e-07	2.34828e-05	Down-regulated
ENSG00000102531	Chr13	48975912-49209779	+	FNDC3A	Homo sapiens fibronectin type III domain containing 3A (FNDC3A), transcript variant 3, mRNA	916	943	858	353	564	447	-0.740621	5.95652e-07	2.43851e-05	Down-regulated
ENSG00000103044	Chr16	69105564-69118719	+	HAS3	Homo sapiens hyaluronan synthase 3 (HAS3), transcript variant 1, mRNA	1119	1116	981	553	687	462	-0.665436	6.06908e-07	2.46939e-05	Down-regulated
ENSG00000260257	Chr20	32856621-32858751	+	RP5-1085F17.3	Human DNA sequence from clone RP5-1085F17 on chromosome 20q11.1-11.23, complete sequence	26	33	25	63	69	91	1.67024	6.05995e-07	2.46939e-05	Up-regulated
ENSG00000125037	Chr3	9962537-10011116	-	EMC3	Pongo abelii ER membrane protein complex subunit 3 (EMC3), mRNA	787	777	719	1010	904	918	0.569655	6.14239e-07	2.4916e-05	Up-regulated
ENSG00000137486	Chr11	75264182-75351705	-	ARRB1	Homo sapiens arrestin, beta 1 (ARRB1), transcript variant 1, mRNA	198	186	223	90	87	56	-1.13055	6.42546e-07	2.5985e-05	Down-regulated
ENSG00000172428	Chr2	240126563-240136807	-	COPS9	Homo sapiens myeloma overexpressed 2 (MYEOV2), transcript variant 1, mRNA	658	629	608	936	712	892	0.684685	6.46202e-07	2.60537e-05	Up-regulated
ENSG00000175061	Chr17	16438822-16478678	+	LRRC75A-AS1	Homo sapiens LRRC75A antisense RNA 1 (LRRC75A-AS1), transcript variant 1, long non-coding RNA	1565	1397	1609	2204	1759	1836	0.601254	6.51925e-07	2.6205e-05	Up-regulated
ENSG00000164978	Chr9	34329506-34343713	+	NUDT2	Homo sapiens nudix (nucleoside diphosphate linked moiety X)-type motif 2 (NUDT2), transcript variant 1, mRNA	741	704	659	877	834	945	0.59689	6.61235e-07	2.64992e-05	Up-regulated
ENSG00000129317	Chr12	43718993-43758817	-	PUS7L	Homo sapiens 12 BAC RP11-350F4 (Roswell Park Cancer Institute Human BAC Library) complete sequence	553	496	577	214	313	264	-0.78598	6.71639e-07	2.68353e-05	Down-regulated
ENSG00000170540	Chr16	18791667-18801678	-	ARL6IP1	Homo sapiens ADP-ribosylation factor-like 6 interacting protein 1 (ARL6IP1), mRNA	2295	2233	2123	2448	2614	2741	0.489531	6.79973e-07	2.70869e-05	Up-regulated
ENSG00000157985	Chr2	235494089-236131800	+	AGAP1	Homo sapiens ArfGAP with GTPase domain, ankyrin repeat and PH domain 1 (AGAP1), transcript variant 1, mRNA	1149	1068	1061	636	674	530	-0.578357	6.82679e-07	2.71136e-05	Down-regulated
ENSG00000153815	Chr16	81445170-81711762	+	CMIP	Homo sapiens c-Maf inducing protein (CMIP), transcript variant 1, mRNA	2993	2816	2816	1709	1877	1356	-0.550575	6.87911e-07	2.72401e-05	Down-regulated
ENSG00000132405	Chr4	6909242-7033118	+	TBC1D14	Homo sapiens TBC1 domain family, member 14 (TBC1D14), transcript variant 1, mRNA	859	851	801	432	523	329	-0.716515	7.02471e-07	2.77341e-05	Down-regulated
ENSG00000134809	Chr11	57528463-57530803	-	TIMM10	Homo sapiens translocase of inner mitochondrial membrane 10 homolog (yeast) (TIMM10), mRNA	1164	1035	1051	1424	1226	1372	0.568131	7.21604e-07	2.84052e-05	Up-regulated
ENSG00000113456	Chr5	34905264-34918989	-	RAD1	Homo sapiens RAD1 checkpoint DNA exonuclease (RAD1), transcript variant 1, mRNA	996	971	976	1170	1158	1242	0.537316	7.49103e-07	2.94006e-05	Up-regulated
ENSG00000198721	Chr6	4115689-4135597	-	ECI2	Homo sapiens mRNA for peroxisomal D3,D2-enoyl-CoA isomerase isoform 1 variant protein	217	212	223	352	279	337	0.83005	7.53175e-07	2.94735e-05	Up-regulated
ENSG00000248527	Chr1	633696-634376	+	MTATP6P1	Homo sapiens chromosome 11, clone RP11-242C5, complete sequence	1277	1170	1394	1952	1549	1500	0.636712	7.71901e-07	3.01177e-05	Up-regulated
ENSG00000138621	Chr15	75023555-75117462	+	PPCDC	Homo sapiens cDNA FLJ14585 fis, clone NT2RM4001611, weakly similar to SIS2 PROTEIN	690	687	624	990	761	881	0.656496	7.78613e-07	3.02908e-05	Up-regulated
ENSG00000196998	ChrX	49071470-49101170	-	WDR45	Homo sapiens WD repeat domain 45, mRNA (cDNA clone IMAGE:4657761), with apparent retained intron	704	664	578	830	802	803	0.583147	8.10299e-07	3.14316e-05	Up-regulated
ENSG00000031698	Chr1	109213918-109238169	+	SARS	Homo sapiens seryl-tRNA synthetase (SARS), transcript variant 1, mRNA	5200	5024	4884	6595	5550	5650	0.494894	8.13507e-07	3.14643e-05	Up-regulated
ENSG00000213593	Chr11	57712600-57740973	+	TMX2	Homo sapiens thioredoxin-related transmembrane protein 2 (TMX2), transcript variant 3, non-coding RNA	2282	2225	2086	2862	2382	2799	0.548172	8.26986e-07	3.18929e-05	Up-regulated
ENSG00000178252	Chr3	49007062-49015953	+	WDR6	PREDICTED: Gorilla gorilla gorilla WD repeat domain 6, transcript variant 1 (WDR6), mRNA	3312	3207	3037	1994	1958	1434	-0.573495	8.39182e-07	3.21767e-05	Down-regulated
ENSG00000234745	Chr6	31353872-31357188	-	HLA-B	Homo sapiens major histocompatibility complex, class I, B (HLA-B), mRNA	2215	2059	2094	2890	2266	3034	0.626223	8.37588e-07	3.21767e-05	Up-regulated
ENSG00000147872	Chr9	19108375-19149290	-	PLIN2	Homo sapiens perilipin 2 (PLIN2), transcript variant 1, mRNA	848	798	754	965	964	987	0.540078	8.83109e-07	3.37637e-05	Up-regulated
ENSG00000235552	Chr18	6462144-6463015	-	RPL6P27	Homo sapiens ribosomal protein L6 pseudogene 27 (RPL6P27) on chromosome 18	696	645	666	869	783	1092	0.714752	8.87991e-07	3.38531e-05	Up-regulated
ENSG00000117016	Chr1	40620679-40665657	-	RIMS3	Homo sapiens regulating synaptic membrane exocytosis 3 (RIMS3), mRNA	506	529	451	271	267	212	-0.730927	8.97764e-07	3.41279e-05	Down-regulated
ENSG00000198898	Chr7	116811070-116922049	+	CAPZA2	Homo sapiens BAC clone CTA-300C3 from 7, complete sequence	3098	3610	3286	1853	2102	1931	-0.508976	9.09405e-07	3.44719e-05	Down-regulated
ENSG00000143106	Chr1	109399031-109426427	-	PSMA5	Homo sapiens proteasome (prosome, macropain) subunit, alpha type, 5 (PSMA5), transcript variant 1, mRNA	2461	1977	1992	2469	2581	2739	0.537985	9.27046e-07	3.50408e-05	Up-regulated
ENSG00000012232	Chr8	28600469-28755599	+	EXTL3	Homo sapiens mRNA; cDNA DKFZp686C2342 (from clone DKFZp686C2342)	1900	1825	1667	1119	1080	839	-0.57239	9.30845e-07	3.50847e-05	Down-regulated
ENSG00000134250	Chr1	119911553-120069626	-	NOTCH2	Homo sapiens notch 2 (NOTCH2), transcript variant 1, mRNA	1041	926	850	444	608	415	-0.687693	9.4349e-07	3.54299e-05	Down-regulated
ENSG00000221926	Chr17	15627960-15684311	-	TRIM16	Homo sapiens cDNA FLJ31464 fis, clone NT2NE2001337, highly similar to Tripartite motif-containing protein 16	1441	1364	1308	1735	1538	1653	0.520104	9.45329e-07	3.54299e-05	Up-regulated
ENSG00000161847	Chr19	10316212-10333640	-	RAVER1	Homo sapiens mRNA for KIAA1978 protein	1158	1086	1014	646	628	437	-0.675214	9.50083e-07	3.5504e-05	Down-regulated
ENSG00000120885	Chr8	27596917-27615031	-	CLU	PREDICTED: Gorilla gorilla gorilla clusterin, transcript variant 1 (CLU), mRNA	2832	2603	2611	3579	2944	3141	0.524129	9.52644e-07	3.5504e-05	Up-regulated
ENSG00000162337	Chr11	68312609-68449275	+	LRP5	Homo sapiens low density lipoprotein receptor-related protein 5 (LRP5), transcript variant 1, mRNA	2398	2149	2144	1431	1309	1086	-0.550191	1.00662e-06	3.74107e-05	Down-regulated
ENSG00000079134	Chr18	214520-268050	-	THOC1	Homo sapiens cDNA FLJ30792 fis, clone FEBRA2001004, highly similar to Human (clone N5-4) protein p84 mRNA	1204	1190	1013	1241	1496	1521	0.581225	1.01049e-06	3.745e-05	Up-regulated
ENSG00000112742	Chr6	80003887-80042527	+	TTK	Homo sapiens TTK protein kinase (TTK), transcript variant 2, mRNA	1557	1573	1579	723	999	883	-0.599605	1.04054e-06	3.84565e-05	Down-regulated
ENSG00000102390	ChrX	76172936-76178204	+	PBDC1	Homo sapiens polysaccharide biosynthesis domain containing 1 (PBDC1), transcript variant 1, mRNA	319	286	274	382	390	445	0.730452	1.06025e-06	3.90765e-05	Up-regulated
ENSG00000140443	Chr15	98648971-98964530	+	IGF1R	Homo sapiens insulin-like growth factor 1 receptor (IGF1R), transcript variant 1, mRNA	1639	1643	1510	747	1071	812	-0.612381	1.07656e-06	3.9568e-05	Down-regulated
ENSG00000136153	Chr13	75620434-75859870	+	LMO7	Homo sapiens LIM domain 7 (LMO7), transcript variant 1, mRNA	1633	1741	1703	810	1112	910	-0.589305	1.10329e-06	4.03276e-05	Down-regulated
ENSG00000187840	Chr8	38030341-38060365	+	EIF4EBP1	PREDICTED: Gorilla gorilla gorilla eukaryotic translation initiation factor 4E binding protein 1 (EIF4EBP1), mRNA	4537	4034	4404	6169	4641	5403	0.58204	1.10329e-06	4.03276e-05	Up-regulated
ENSG00000118508	Chr6	146543693-146554965	+	RAB32	Homo sapiens RAB32, member RAS oncogene family (RAB32), mRNA	1043	960	940	1522	1109	1205	0.642711	1.17849e-06	4.29584e-05	Up-regulated
ENSG00000183495	Chr12	131949920-132081102	+	EP400	Homo sapiens E1A binding protein p400 (EP400), mRNA	1518	1398	1280	639	943	596	-0.694551	1.1877e-06	4.31759e-05	Down-regulated
ENSG00000165138	Chr9	98731329-98796965	-	ANKS6	Homo sapiens mRNA; cDNA DKFZp686D24121 (from clone DKFZp686D24121)	1813	1769	1644	1108	1025	939	-0.509197	1.22489e-06	4.44065e-05	Down-regulated
ENSG00000134686	Chr1	33323623-33431052	-	PHC2	Homo sapiens polyhomeotic homolog 2 (Drosophila) (PHC2), transcript variant 1, mRNA	4667	4565	4322	5858	4874	5251	0.497662	1.23313e-06	4.45835e-05	Up-regulated
ENSG00000106976	Chr9	128191655-128255248	+	DNM1	PREDICTED: Chlorocebus sabaeus dynamin 1 (DNM1), transcript variant X9, mRNA	1340	1354	1322	849	761	630	-0.587411	1.25667e-06	4.53117e-05	Down-regulated
ENSG00000103479	Chr16	53433977-53491649	+	RBL2	Homo sapiens retinoblastoma-like 2 (RBL2), mRNA	707	705	621	307	412	352	-0.668604	1.27235e-06	4.57532e-05	Down-regulated
ENSG00000187079	Chr11	12674591-12944483	+	TEAD1	Homo sapiens mRNA for TEA domain family member 1 variant protein	2579	2511	2619	989	1744	1189	-0.725742	1.27994e-06	4.59019e-05	Down-regulated
ENSG00000105357	Chr19	50188186-50310545	+	MYH14	Homo sapiens myosin, heavy chain 14, non-muscle (MYH14), transcript variant 3, mRNA	1283	1264	1215	790	645	464	-0.732509	1.28593e-06	4.59322e-05	Down-regulated
ENSG00000141576	Chr17	76142453-76240373	-	RNF157	Homo sapiens ring finger protein 157 (RNF157), mRNA	659	653	564	358	338	306	-0.646987	1.30913e-06	4.59322e-05	Down-regulated
ENSG00000143971	Chr2	67397319-67410545	+	ETAA1	Homo sapiens mRNA for ETAA16 protein	684	744	664	281	409	373	-0.72117	1.31186e-06	4.59322e-05	Down-regulated
ENSG00000155034	Chr7	5431335-5513798	-	FBXL18	Homo sapiens F-box and leucine-rich repeat protein 18 (FBXL18), mRNA	506	482	500	233	293	152	-0.885995	1.29398e-06	4.59322e-05	Down-regulated
ENSG00000118705	Chr20	37178410-37241623	+	RPN2	Homo sapiens ribophorin II (RPN2), transcript variant 1, mRNA	4514	4355	3918	4746	4832	5137	0.462897	1.311e-06	4.59322e-05	Up-regulated
ENSG00000151353	Chr2	667335-677439	-	TMEM18	PREDICTED: Gorilla gorilla gorilla transmembrane protein 18 (TMEM18), mRNA	407	415	375	522	498	544	0.645369	1.31039e-06	4.59322e-05	Up-regulated
ENSG00000181019	Chr16	69706996-69726951	-	NQO1	Homo sapiens NAD(P)H dehydrogenase, quinone 1 (NQO1), transcript variant 1, mRNA	23723	23286	20982	27220	24466	25799	0.448662	1.29774e-06	4.59322e-05	Up-regulated
ENSG00000182117	Chr15	34341713-34343177	-	NOP10	Homo sapiens NOP10 ribonucleoprotein (NOP10), mRNA	3568	3223	3134	4048	3612	3917	0.482775	1.3028e-06	4.59322e-05	Up-regulated
ENSG00000196954	Chr11	104942866-104969436	-	CASP4	Homo sapiens mRNA; cDNA DKFZp586A181 (from clone DKFZp586A181); partial cds	622	577	561	722	714	761	0.579508	1.28769e-06	4.59322e-05	Up-regulated
ENSG00000225178	Chr19	23827162-23828049	+	RPSAP58	Homo sapiens ribosomal protein SA pseudogene 58 (RPSAP58), non-coding RNA	659	655	522	866	699	999	0.747995	1.31698e-06	4.59907e-05	Up-regulated
ENSG00000130702	Chr20	62307955-62367312	-	LAMA5	Homo sapiens laminin, alpha 5 (LAMA5), mRNA	6133	5619	5187	3428	3751	2807	-0.507587	1.35288e-06	4.71207e-05	Down-regulated
ENSG00000134153	Chr15	34084017-34101948	-	EMC7	PREDICTED: Pan paniscus ER membrane protein complex subunit 7 (EMC7), mRNA	1189	1139	1116	1448	1297	1372	0.516649	1.37447e-06	4.77475e-05	Up-regulated
ENSG00000265660	Chr8	143733083-143733153	-	MIR4664	Homo sapiens microRNA 4664 (MIR4664), microRNA	83	114	112	34	35	21	-1.53119	1.38431e-06	4.79643e-05	Down-regulated
ENSG00000124782	Chr6	7107597-7251980	+	RREB1	Homo sapiens mRNA; cDNA DKFZp686C2225 (from clone DKFZp686C2225)	761	698	684	307	450	355	-0.692031	1.4066e-06	4.861e-05	Down-regulated
ENSG00000175662	Chr17	17843511-17972422	-	TOM1L2	Homo sapiens target of myb1 like 2 membrane trafficking protein (TOM1L2), transcript variant 1, mRNA	328	306	324	151	171	137	-0.807141	1.41056e-06	4.86205e-05	Down-regulated
ENSG00000176407	Chr2	84971093-85059472	+	KCMF1	Homo sapiens potassium channel modulatory factor 1 (KCMF1), mRNA	1209	1086	1069	1274	1343	1419	0.522534	1.44666e-06	4.97359e-05	Up-regulated
ENSG00000108256	Chr17	29255836-29294118	-	NUFIP2	Homo sapiens nuclear fragile X mental retardation protein interacting protein 2 (NUFIP2), mRNA	2153	2282	2028	972	1471	1054	-0.634472	1.48469e-06	5.09118e-05	Down-regulated
ENSG00000143061	Chr1	116574399-116667755	-	IGSF3	Homo sapiens immunoglobulin superfamily, member 3 (IGSF3), transcript variant 2, mRNA	798	724	746	398	477	356	-0.627902	1.50726e-06	5.1553e-05	Down-regulated
ENSG00000160294	Chr21	46235126-46286297	-	MCM3AP	Homo sapiens minichromosome maintenance complex component 3 associated protein (MCM3AP), mRNA	2079	2052	2077	1151	1376	891	-0.610856	1.57672e-06	5.37905e-05	Down-regulated
ENSG00000152104	Chr1	214348696-214552449	-	PTPN14	Homo sapiens protein tyrosine phosphatase, non-receptor type 14 (PTPN14), mRNA	2513	2576	2176	1024	1638	1185	-0.664526	1.60388e-06	5.45245e-05	Down-regulated
ENSG00000198793	Chr1	11106535-11262507	-	MTOR	Homo sapiens mechanistic target of rapamycin (serine/threonine kinase) (MTOR), mRNA	2120	2156	1921	1176	1382	1004	-0.545644	1.60643e-06	5.45245e-05	Down-regulated
ENSG00000083168	Chr8	41929479-42051990	-	KAT6A	Human monocytic leukaemia zinc finger protein (MOZ) mRNA, complete cds	606	639	586	217	384	270	-0.820815	1.62826e-06	5.47072e-05	Down-regulated
ENSG00000089009	Chr12	112405190-112418838	-	RPL6	Homo sapiens 12 PAC RP3-329E11 (Roswell Park Cancer Institute Human Bac Library) complete sequence	22508	20786	19763	24915	22462	26523	0.491142	1.62613e-06	5.47072e-05	Up-regulated
ENSG00000140391	Chr15	77041404-77083984	-	TSPAN3	PREDICTED: Gorilla gorilla gorilla tetraspanin 3, transcript variant 1 (TSPAN3), mRNA	2195	2022	2034	2270	2502	2360	0.447482	1.62435e-06	5.47072e-05	Up-regulated
ENSG00000198695	ChrMT	14149-14673	-	MT-ND6	Homo sapiens isolate Esk44stroke mitochondrion, complete genome	4193	4169	5808	6193	6762	5621	0.639814	1.61678e-06	5.47072e-05	Up-regulated
ENSG00000096433	Chr6	33620365-33696574	+	ITPR3	Homo sapiens inositol 1,4,5-trisphosphate receptor, type 3 (ITPR3), mRNA	5902	5631	5318	3111	3759	2238	-0.637676	1.65548e-06	5.54816e-05	Down-regulated
ENSG00000278540	Chr17	37084988-37406818	-	ACACA	Homo sapiens acetyl-CoA carboxylase alpha (ACACA), transcript variant 1, mRNA	3015	3018	2688	1582	1993	1553	-0.511802	1.66266e-06	5.55823e-05	Down-regulated
ENSG00000172534	ChrX	153947553-153971807	-	HCFC1	Homo sapiens host cell factor C1 (HCFC1), mRNA	3186	3094	3264	2009	1978	1478	-0.551925	1.66849e-06	5.56371e-05	Down-regulated
ENSG00000103257	Chr16	87830023-87869488	-	SLC7A5	Homo sapiens solute carrier family 7 (amino acid transporter light chain, L system), member 5 (SLC7A5), mRNA	14085	12968	13716	18431	16267	13825	0.506518	1.69817e-06	5.64855e-05	Up-regulated
ENSG00000198879	Chr10	7158624-7411486	-	SFMBT2	Homo sapiens Scm-like with four mbt domains 2 (SFMBT2), transcript variant 1, mRNA	1048	991	991	447	678	455	-0.688443	1.71104e-06	5.67716e-05	Down-regulated
ENSG00000167088	Chr18	21612267-21633524	+	SNRPD1	Homo sapiens chromosome 18, clone RP11-1015N5, complete sequence	2610	2439	2231	2678	2842	3195	0.520996	1.71962e-06	5.69144e-05	Up-regulated
ENSG00000140941	Chr16	87383995-87404779	+	MAP1LC3B	Homo sapiens microtubule-associated protein 1 light chain 3 beta, mRNA (cDNA clone MGC:43743 IMAGE:5271912), complete cds	2400	2217	2194	2553	2592	2589	0.441858	1.72733e-06	5.70276e-05	Up-regulated
ENSG00000101457	Chr20	45791937-45811427	+	DNTTIP1	Homo sapiens deoxynucleotidyltransferase, terminal, interacting protein 1 (DNTTIP1), mRNA	1415	1335	1346	1805	1496	1675	0.540777	1.75975e-06	5.7811e-05	Up-regulated
ENSG00000135269	Chr7	116210493-116258783	+	TES	Homo sapiens testin LIM domain protein (TES), transcript variant 1, mRNA	1489	1314	1315	1494	1827	1582	0.508054	1.75844e-06	5.7811e-05	Up-regulated
ENSG00000171681	Chr12	14365632-14502935	+	ATF7IP	Homo sapiens activating transcription factor 7 interacting protein (ATF7IP), transcript variant 2, mRNA	658	659	636	256	417	297	-0.75806	1.79039e-06	5.85285e-05	Down-regulated
ENSG00000145247	Chr4	48885019-48906937	-	OCIAD2	Homo sapiens mRNA; cDNA DKFZp686C03164 (from clone DKFZp686C03164)	1714	1482	1657	2224	1782	2005	0.56874	1.78664e-06	5.85285e-05	Up-regulated
ENSG00000156976	Chr3	186783205-186789900	+	EIF4A2	Homo sapiens mRNA for BM-010 variant protein	3282	2923	2783	3104	3876	3798	0.521031	1.82713e-06	5.95832e-05	Up-regulated
ENSG00000100241	Chr22	50445000-50475024	-	SBF1	PREDICTED: Gorilla gorilla gorilla SET binding factor 1 (SBF1), mRNA	4741	4675	4391	3005	2601	1886	-0.628235	1.84521e-06	6.00258e-05	Down-regulated
ENSG00000140396	Chr8	70109762-70403805	-	NCOA2	PREDICTED: Macaca mulatta nuclear receptor coactivator 2, transcript variant 1 (NCOA2), mRNA	546	612	491	217	336	251	-0.783016	1.85707e-06	6.01176e-05	Down-regulated
ENSG00000168002	Chr11	62761544-62766710	+	POLR2G	Homo sapiens cDNA clone IMAGE:3529453, **** WARNING: chimeric clone ****	1813	1691	1652	2014	1929	2030	0.471647	1.8569e-06	6.01176e-05	Up-regulated
ENSG00000233016	Chr9	136721366-136728184	-	SNHG7	TPA: Homo sapiens long non-coding RNA OTTHUMT00000055146.1 (SNHG7 gene), antisense	2293	2082	2721	4073	2950	2700	0.70841	1.86725e-06	6.03003e-05	Up-regulated
ENSG00000134910	Chr11	125591712-125625215	+	STT3A	Homo sapiens STT3A, subunit of the oligosaccharyltransferase complex (catalytic) (STT3A), transcript variant 2, mRNA	2788	2808	2505	3014	3177	2951	0.431812	1.90683e-06	6.14294e-05	Up-regulated
ENSG00000230124	Chr1	180269653-180502954	-	ACBD6	Homo sapiens LHX4 antisense RNA 1 (LHX4-AS1), long non-coding RNA	810	749	806	1041	925	934	0.551907	1.94233e-06	6.24221e-05	Up-regulated
ENSG00000117984	Chr11	1752752-1764573	-	CTSD	Homo sapiens cathepsin D (CTSD), mRNA	1548	1491	1245	1790	1604	1912	0.571836	1.95735e-06	6.27533e-05	Up-regulated
ENSG00000054965	Chr11	73400487-73598189	-	FAM168A	Homo sapiens family with sequence similarity 168, member A (FAM168A), transcript variant 1, mRNA	1291	1280	1249	736	827	601	-0.567139	2.0384e-06	6.51944e-05	Down-regulated
ENSG00000151208	Chr10	77790791-77926526	-	DLG5	Homo sapiens discs, large homolog 5 (Drosophila) (DLG5), mRNA	1194	1207	1156	617	766	432	-0.722077	2.07454e-06	6.61913e-05	Down-regulated
ENSG00000174306	Chr20	41178448-41317672	-	ZHX3	Homo sapiens zinc fingers and homeoboxes 3 (ZHX3), mRNA	591	596	539	319	338	256	-0.664234	2.09715e-06	6.65932e-05	Down-regulated
ENSG00000117543	Chr1	100989623-101026088	-	DPH5	Homo sapiens cDNA FLJ43496 fis, clone PEBLM2001465, highly similar to Probable diphthine synthase (EC 2.1.1.98)	410	375	355	491	481	504	0.632343	2.0935e-06	6.65932e-05	Up-regulated
ENSG00000215301	ChrX	41333348-41364472	+	DDX3X	Homo sapiens dead box, X isoform (DBX) mRNA, alternative transcript 2, complete cds	6046	6060	5479	2747	3971	3310	-0.555516	2.11011e-06	6.68453e-05	Down-regulated
ENSG00000240184	Chr5	141475947-141512979	+	PCDHGC3	Homo sapiens protocadherin gamma subfamily C, 3 (PCDHGC3), transcript variant 1, mRNA	374	330	338	169	185	94	-0.967792	2.12474e-06	6.71489e-05	Down-regulated
ENSG00000105953	Chr7	44606572-44709066	+	OGDH	Homo sapiens oxoglutarate (alpha-ketoglutarate) dehydrogenase (lipoamide) (OGDH), transcript variant 1, mRNA	4229	3962	3780	2615	2486	2043	-0.488869	2.20262e-06	6.94452e-05	Down-regulated
ENSG00000035141	Chr2	70295975-70302090	-	FAM136A	Homo sapiens family with sequence similarity 136, member A, mRNA (cDNA clone IMAGE:4612550), with apparent retained intron	1549	1620	1359	1757	1745	1914	0.518821	2.29976e-06	7.23366e-05	Up-regulated
ENSG00000245556	Chr5	78342365-78360507	-	SCAMP1-AS1	Homo sapiens SCAMP1 antisense RNA 1 (SCAMP1-AS1), long non-coding RNA	201	181	156	330	228	276	0.895682	2.31771e-06	7.27292e-05	Up-regulated
ENSG00000105771	Chr19	43727992-43754990	-	SMG9	Homo sapiens chromosome 19, cosmid F17127, complete sequence	1842	1885	1674	2393	2000	2067	0.517601	2.33402e-06	7.30685e-05	Up-regulated
ENSG00000125977	Chr20	34088298-34112332	-	EIF2S2	Homo sapiens eukaryotic translation initiation factor 2, subunit 2 beta, 38kDa (EIF2S2), mRNA	5411	4966	5204	5525	6061	6498	0.47396	2.35638e-06	7.35954e-05	Up-regulated
ENSG00000058668	Chr1	203626561-203744081	+	ATP2B4	Homo sapiens mRNA; cDNA DKFZp686K08109 (from clone DKFZp686K08109); complete cds	1677	1885	1592	755	1175	772	-0.681689	2.38251e-06	7.42373e-05	Down-regulated
ENSG00000112419	Chr6	143536845-143831185	+	PHACTR2	Homo sapiens phosphatase and actin regulator 2 (PHACTR2), transcript variant 3, mRNA	468	432	410	148	269	183	-0.874426	2.43411e-06	7.56677e-05	Down-regulated
ENSG00000241973	Chr22	20707691-20859417	-	PI4KA	Homo sapiens phosphatidylinositol 4-kinase, catalytic, alpha (PI4KA), mRNA	2663	2601	2468	1647	1657	1379	-0.46797	2.45008e-06	7.59868e-05	Down-regulated
ENSG00000107185	Chr9	35749287-35758575	+	RGP1	PREDICTED: Gorilla gorilla gorilla RGP1 retrograde golgi transport homolog (S. cerevisiae) (RGP1), mRNA	1727	1853	1773	1032	1131	710	-0.648183	2.49474e-06	7.71917e-05	Down-regulated
ENSG00000196498	Chr12	124324415-124567589	-	NCOR2	Homo sapiens nuclear receptor corepressor 2 (NCOR2), transcript variant 1, mRNA	3793	3641	3574	2261	2477	1883	-0.479869	2.54281e-06	7.84967e-05	Down-regulated
ENSG00000173207	Chr1	154974653-154979249	+	CKS1B	Homo sapiens CDC28 protein kinase regulatory subunit 1B (CKS1B), transcript variant 2, non-coding RNA	5608	4805	4889	6429	5533	5870	0.481299	2.54872e-06	7.8497e-05	Up-regulated
ENSG00000128283	Chr22	37560447-37569405	+	CDC42EP1	Homo sapiens CDC42 effector protein (Rho GTPase binding) 1 (CDC42EP1), mRNA	2820	2502	2465	3562	2865	2936	0.525848	2.60806e-06	8.01393e-05	Up-regulated
ENSG00000129566	Chr14	20365667-20413429	-	TEP1	Homo sapiens telomerase-associated protein 1 (TEP1), mRNA	834	746	659	397	461	306	-0.689528	2.64909e-06	8.12123e-05	Down-regulated
ENSG00000101098	Chr20	44751808-44810338	-	RIMS4	Homo sapiens regulating synaptic membrane exocytosis 4 (RIMS4), transcript variant 2, mRNA	961	1041	902	597	549	431	-0.626159	2.66224e-06	8.12412e-05	Down-regulated
ENSG00000171992	Chr5	150601080-150659220	+	SYNPO	PREDICTED: Gorilla gorilla gorilla synaptopodin, transcript variant 3 (SYNPO), mRNA	3696	3707	3647	2321	2266	1542	-0.598761	2.66041e-06	8.12412e-05	Down-regulated
ENSG00000106089	Chr7	73699206-73719672	-	STX1A	Homo sapiens syntaxin 1A (brain) (STX1A), transcript variant 1, mRNA	345	309	327	446	414	432	0.655933	2.71477e-06	8.26544e-05	Up-regulated
ENSG00000164610	Chr7	33094797-33109401	-	RP9	Homo sapiens retinitis pigmentosa 9 (autosomal dominant) (RP9), mRNA	255	206	223	361	278	369	0.822845	2.74213e-06	8.32969e-05	Up-regulated
ENSG00000121895	Chr4	38966744-39032922	-	TMEM156	Homo sapiens cDNA: FLJ23235 fis, clone CAS04980	542	522	482	597	662	687	0.591112	2.78981e-06	8.45523e-05	Up-regulated
ENSG00000013523	Chr14	76786178-76826246	-	ANGEL1	PREDICTED: Gorilla gorilla gorilla angel homolog 1 (Drosophila) (ANGEL1), mRNA	1056	1052	914	578	627	533	-0.541545	2.86154e-06	8.6529e-05	Down-regulated
ENSG00000147130	ChrX	71239624-71255146	-	ZMYM3	Homo sapiens zinc finger, MYM-type 3 (ZMYM3), transcript variant 3, mRNA	1205	1212	1076	674	724	467	-0.653114	2.98538e-06	9.00691e-05	Down-regulated
ENSG00000151923	Chr10	119571802-119597029	-	TIAL1	Homo sapiens TIA1 cytotoxic granule-associated RNA binding protein-like 1 (TIAL1), RefSeqGene on chromosome 10	1588	1498	1412	1654	1752	1866	0.48891	3.06228e-06	9.21803e-05	Up-regulated
ENSG00000168275	Chr1	234373456-234384049	+	COA6	Homo sapiens cDNA clone IMAGE:6024528, partial cds	518	459	447	621	554	705	0.663852	3.07198e-06	9.22633e-05	Up-regulated
ENSG00000173801	Chr17	41754604-41786931	-	JUP	Homo sapiens junction plakoglobin (JUP), transcript variant 1, mRNA	2023	1903	1764	1251	950	976	-0.580852	3.08883e-06	9.25606e-05	Down-regulated
ENSG00000116983	Chr1	39678648-39691689	-	HPCAL4	Homo sapiens hippocalcin like 4 (HPCAL4), transcript variant 1, mRNA	119	121	93	39	37	36	-1.31262	3.11062e-06	9.3004e-05	Down-regulated
ENSG00000100028	Chr22	24555503-24609980	+	SNRPD3	Homo sapiens small nuclear ribonucleoprotein D3 polypeptide 18kDa (SNRPD3), transcript variant 1, mRNA	1233	1181	1110	1301	1394	1469	0.500188	3.20835e-06	9.57109e-05	Up-regulated
ENSG00000132432	Chr7	54752250-54759974	-	SEC61G	Homo sapiens cDNA, FLJ98658	1219	1272	1000	1289	1478	1593	0.581568	3.25323e-06	9.66165e-05	Up-regulated
ENSG00000183763	Chr3	49828599-49856574	-	TRAIP	Homo sapiens TRAF interacting protein (TRAIP), mRNA	271	287	282	406	346	397	0.710865	3.2532e-06	9.66165e-05	Up-regulated
ENSG00000070785	Chr1	44850522-44986722	-	EIF2B3	Homo sapiens eukaryotic translation initiation factor 2B, subunit 3 gamma, 58kDa (EIF2B3), transcript variant 3, mRNA	322	309	360	434	430	460	0.674943	3.31478e-06	9.82252e-05	Up-regulated
ENSG00000112514	Chr6	33416442-33418317	-	CUTA	Homo sapiens cutA divalent cation tolerance homolog (E. coli) (CUTA), transcript variant 2, mRNA	3056	2621	2497	3764	2934	3285	0.550798	3.36981e-06	9.96341e-05	Up-regulated
ENSG00000075711	Chr3	197042560-197299300	-	DLG1	Homo sapiens discs, large homolog 1 (Drosophila) (DLG1), transcript variant 2, mRNA	1862	1844	1712	748	1185	987	-0.63728	3.44119e-06	0.000101519	Down-regulated
ENSG00000204370	Chr11	112086773-112120013	+	SDHD	Homo sapiens succinate dehydrogenase complex, subunit D, integral membrane protein (SDHD), transcript variant 1, mRNA	816	867	754	1027	914	1166	0.612715	3.45157e-06	0.0001016	Up-regulated
ENSG00000089022	Chr12	111841978-111902238	+	MAPKAPK5	Homo sapiens 12 PAC RP3-462E2 (Roswell Park Cancer institute Human PAC Library) complete sequence	466	455	478	602	564	600	0.594067	3.47955e-06	0.000102197	Up-regulated
ENSG00000080822	Chr3	98497912-98523066	-	CLDND1	Homo sapiens mRNA for putative membrane protein (GENX-3745 gene)	369	430	337	459	542	502	0.660658	3.4964e-06	0.000102241	Up-regulated
ENSG00000134453	Chr10	6088987-6117457	+	RBM17	Homo sapiens RNA binding motif protein 17 (RBM17), transcript variant 2, mRNA	1613	1523	1438	1707	1789	1711	0.445019	3.4929e-06	0.000102241	Up-regulated
ENSG00000107581	Chr10	119033670-119080823	-	EIF3A	Homo sapiens eukaryotic translation initiation factor 3, subunit A (EIF3A), mRNA	8449	8477	8124	4952	5783	5068	-0.409286	3.5667e-06	0.000104068	Down-regulated
ENSG00000186162	Chr3	10014238-10026365	-	CIDECP	Homo sapiens cell death-inducing DFFA-like effector c, mRNA (cDNA clone IMAGE:5204770), complete cds	213	195	218	356	275	279	0.797299	3.66639e-06	0.000106509	Up-regulated
ENSG00000196262	Chr7	44796680-44824564	+	PPIA	Homo sapiens cDNA FLJ26591 fis, clone LNF08046, highly similar to Peptidyl-prolyl cis-trans isomerase A (EC 5.2.1.8)	36503	32761	29110	37249	36201	38752	0.451577	3.66528e-06	0.000106509	Up-regulated
ENSG00000123200	Chr13	45954465-46052759	-	ZC3H13	Homo sapiens zinc finger CCCH-type containing 13 (ZC3H13), mRNA	1126	1115	1040	461	678	624	-0.639719	3.72402e-06	0.000107889	Down-regulated
ENSG00000198522	Chr2	27628247-27651508	+	GPN1	Homo sapiens GPN-loop GTPase 1 (GPN1), transcript variant 1, mRNA	691	811	672	905	881	896	0.560765	3.73011e-06	0.000107889	Up-regulated
ENSG00000278189	Chr21	8439823-8439975	+	RNA5-8S5	Mus musculus 45S pre-ribosomal RNA (Rn45s), ribosomal RNA	6	11	11	16	56	64	2.53446	3.91105e-06	0.000112878	Up-regulated
ENSG00000179918	Chr16	30443631-30446181	-	SEPHS2	Homo sapiens BAC clone CH17-191D22 from chromosome unknown, complete sequence	1718	1484	1447	1775	1788	1833	0.475041	3.92544e-06	0.000113048	Up-regulated
ENSG00000013297	Chr3	170418865-170860380	+	CLDN11	Homo sapiens claudin 11 (CLDN11), transcript variant 1, mRNA	769	598	627	311	384	362	-0.656787	3.96884e-06	0.000114051	Down-regulated
ENSG00000137076	Chr9	35696948-35732395	-	TLN1	Homo sapiens talin 1 (TLN1), mRNA	24471	24689	21953	15265	15133	10721	-0.537066	4.01885e-06	0.000115239	Down-regulated
ENSG00000163485	Chr1	203090654-203167405	+	ADORA1	Homo sapiens cDNA FLJ45852 fis, clone OCBBF2018618, highly similar to Adenosine A1 receptor	471	470	485	263	257	240	-0.651996	4.09978e-06	0.000117307	Down-regulated
ENSG00000090905	Chr16	24610209-24827632	+	TNRC6A	Homo sapiens trinucleotide repeat containing 6A (TNRC6A), mRNA	617	630	653	191	397	282	-0.877441	4.2239e-06	0.000120599	Down-regulated
ENSG00000163013	Chr2	73254682-73284431	-	FBXO41	Homo sapiens F-box protein 41 (FBXO41), mRNA	515	479	408	234	278	167	-0.793004	4.23466e-06	0.000120647	Down-regulated
ENSG00000105372	Chr19	41859918-41872926	+	RPS19	PREDICTED: Gorilla gorilla gorilla ribosomal protein S19 (RPS19), mRNA	25491	22684	23443	31935	24598	29147	0.520377	4.33219e-06	0.000123162	Up-regulated
ENSG00000064999	Chr6	34889265-35091413	+	ANKS1A	Homo sapiens ankyrin repeat and sterile alpha motif domain containing 1A (ANKS1A), mRNA	967	964	793	516	554	471	-0.564657	4.38503e-06	0.000124398	Down-regulated
ENSG00000132661	Chr20	23350736-23354777	+	NXT1	Homo sapiens nuclear transport factor 2-like export factor 1 (NXT1), mRNA	635	631	656	923	710	835	0.620357	4.45758e-06	0.000126187	Up-regulated
ENSG00000109917	Chr11	116773799-116788050	-	ZPR1	Homo sapiens genomic DNA, chromosome 11, clone:RP11-87O6, complete sequence	1333	1204	1210	1483	1436	1399	0.462865	4.54684e-06	0.000128441	Up-regulated
ENSG00000198042	Chr8	33484750-33501260	+	MAK16	Homo sapiens MAK16 homolog (MAK16), mRNA	542	489	507	592	668	643	0.56462	4.57823e-06	0.000129054	Up-regulated
ENSG00000175054	Chr3	142449235-142578826	-	ATR	Homo sapiens ATR serine/threonine kinase (ATR), mRNA	813	840	747	326	517	406	-0.688572	4.62408e-06	0.00013007	Down-regulated
ENSG00000184489	Chr8	141391993-141432454	+	PTP4A3	PREDICTED: Homo sapiens protein tyrosine phosphatase type IVA, member 3 (PTP4A3), transcript variant X4, mRNA	234	237	224	127	93	78	-0.965631	4.78944e-06	0.000134155	Down-regulated
ENSG00000143543	Chr1	153974269-153977688	-	JTB	Homo sapiens jumping translocation breakpoint (JTB), mRNA	10610	9582	8935	11817	10240	11566	0.469143	4.78012e-06	0.000134155	Up-regulated
ENSG00000166266	Chr11	108008733-108107776	+	CUL5	Homo sapiens cullin 5 (CUL5), mRNA	1036	1021	1053	549	690	538	-0.55457	4.82376e-06	0.000134832	Down-regulated
ENSG00000204520	Chr6	31399784-31415315	+	MICA	Homo sapiens MHC class I polypeptide-related sequence A (MICA), transcript variant 3, mRNA	928	858	795	1043	1004	1004	0.500643	4.88817e-06	0.000136346	Up-regulated
ENSG00000120699	Chr13	36998816-37009613	+	EXOSC8	Homo sapiens mRNA; cDNA DKFZp564C0482 (from clone DKFZp564C0482)	1024	924	946	1078	1149	1210	0.507211	4.98881e-06	0.000138862	Up-regulated
ENSG00000178082	Chr17	29203426-29204474	-	TWF1P1	Homo sapiens twinfilin 1 pseudogene 1 (TWF1P1) on chromosome 17	184	197	201	89	93	65	-0.984595	5.00197e-06	0.000138938	Down-regulated
ENSG00000080493	Chr4	71186757-71572087	+	SLC4A4	Homo sapiens solute carrier family 4 (sodium bicarbonate cotransporter), member 4 (SLC4A4), transcript variant 2, mRNA	390	399	378	181	238	162	-0.754222	5.06491e-06	0.000140393	Down-regulated
ENSG00000068654	Chr2	86020216-86106155	-	POLR1A	PREDICTED: Gorilla gorilla gorilla polymerase (RNA) I polypeptide A, 194kDa (POLR1A), mRNA	1805	1701	1567	991	1135	907	-0.486628	5.23475e-06	0.000144799	Down-regulated
ENSG00000154310	Chr3	171061339-171460408	-	TNIK	PREDICTED: Chlorocebus sabaeus TRAF2 and NCK interacting kinase (TNIK), transcript variant X1, mRNA	495	505	472	206	312	227	-0.729995	5.28716e-06	0.000145945	Down-regulated
ENSG00000136933	Chr9	125200542-125234158	+	RABEPK	Homo sapiens mRNA; cDNA DKFZp686P1077 (from clone DKFZp686P1077)	763	629	662	814	847	825	0.534129	5.33263e-06	0.000146896	Up-regulated
ENSG00000101445	Chr20	38805705-38923024	+	PPP1R16B	Homo sapiens protein phosphatase 1, regulatory subunit 16B (PPP1R16B), transcript variant 1, mRNA	145	111	101	46	45	32	-1.27919	5.42373e-06	0.000149097	Down-regulated
ENSG00000171067	Chr11	68261335-68272001	-	C11orf24	Homo sapiens chromosome 11 open reading frame 24 (C11orf24), transcript variant 1, mRNA	1108	994	916	1244	1161	1157	0.498905	5.65747e-06	0.000155201	Up-regulated
ENSG00000138758	Chr4	76949703-77040384	+	SEPT11	PREDICTED: Gorilla gorilla gorilla septin 11, transcript variant 1 (SEPT11), mRNA	2122	2196	2063	1001	1488	1101	-0.57798	5.6964e-06	0.000155948	Down-regulated
ENSG00000166033	Chr10	122461525-122514908	+	HTRA1	Homo sapiens HtrA serine peptidase 1 (HTRA1), mRNA	333	283	275	482	349	412	0.742753	5.71233e-06	0.000156063	Up-regulated
ENSG00000180035	Chr16	30378106-30400108	+	ZNF48	Homo sapiens zinc finger protein 48 (ZNF48), transcript variant 3, mRNA	118	112	127	215	176	171	0.911061	5.72893e-06	0.000156196	Up-regulated
ENSG00000106780	Chr9	120600813-120714470	-	MEGF9	Homo sapiens multiple EGF-like-domains 9 (MEGF9), mRNA	568	664	593	212	391	269	-0.816018	5.82391e-06	0.000157855	Down-regulated
ENSG00000182473	Chr17	76081017-76121576	-	EXOC7	Homo sapiens exocyst complex component 7 (EXOC7), transcript variant 1, mRNA	1614	1619	1436	996	931	694	-0.578408	5.82148e-06	0.000157855	Down-regulated
ENSG00000131669	Chr9	93121489-93134288	-	NINJ1	Homo sapiens cDNA FLJ37211 fis, clone BRALZ2008031	1524	1361	1327	1873	1520	1666	0.525274	5.82539e-06	0.000157855	Up-regulated
ENSG00000033867	Chr3	27372721-27484420	-	SLC4A7	Homo sapiens solute carrier family 4, sodium bicarbonate cotransporter, member 7 (SLC4A7), transcript variant 1, mRNA	466	495	463	193	298	224	-0.741576	5.83858e-06	0.000157891	Down-regulated
ENSG00000134291	Chr12	47963569-47968878	+	TMEM106C	Homo sapiens transmembrane protein 106C (TMEM106C), transcript variant 1, mRNA	4003	3598	3502	4386	4028	4066	0.428167	5.92372e-06	0.000159545	Up-regulated
ENSG00000214113	Chr6	5102593-5260939	-	LYRM4	Human DNA sequence from clone RP1-67E13 on chromosome 6p24.3-25.3, complete sequence	1110	1010	982	1305	1147	1227	0.506244	5.9161e-06	0.000159545	Up-regulated
ENSG00000132294	Chr8	131904088-132013642	+	EFR3A	Homo sapiens EFR3 homolog A (EFR3A), mRNA	1305	1341	1242	705	878	689	-0.521299	5.94578e-06	0.000159815	Down-regulated
ENSG00000055044	Chr2	202265716-202303666	+	NOP58	Homo sapiens NOP58 ribonucleoprotein (NOP58), mRNA	1697	1479	1631	1617	2181	2306	0.603227	6.01864e-06	0.00016131	Up-regulated
ENSG00000140990	Chr16	1959508-1961975	+	NDUFB10	Homo sapiens NADH dehydrogenase (ubiquinone) 1 beta subcomplex, 10, 22kDa, mRNA (cDNA clone MGC:4153 IMAGE:3030207), complete cds	1460	1315	1459	1773	1583	1615	0.489346	6.0285e-06	0.00016131	Up-regulated
ENSG00000166123	Chr16	46884378-46931297	+	GPT2	Homo sapiens alanine aminotransferase 2 (GPT2) mRNA, complete cds	2304	2187	2160	2883	2605	2258	0.476003	6.03775e-06	0.00016131	Up-regulated
ENSG00000118058	Chr11	118436490-118526832	+	KMT2A	Homo sapiens lysine (K)-specific methyltransferase 2A (KMT2A), transcript variant 1, mRNA	1109	1182	1107	351	763	480	-0.84447	6.16456e-06	0.000164368	Down-regulated
ENSG00000100216	Chr22	38681948-38685421	+	TOMM22	Human DNA sequence from clone RP3-508I15 on chromosome 22q12-13, complete sequence	1935	1770	1743	2292	1967	2074	0.476963	6.31117e-06	0.000167313	Up-regulated
ENSG00000171135	Chr3	9890554-9894349	+	JAGN1	Homo sapiens jagunal homolog 1 (JAGN1), mRNA	476	426	431	568	517	659	0.650181	6.31276e-06	0.000167313	Up-regulated
ENSG00000256053	Chr14	103562962-103607523	+	APOPT1	Homo sapiens chromosome 14 open reading frame 153, mRNA (cDNA clone MGC:2562 IMAGE:2989951), complete cds	225	194	190	295	252	343	0.811424	6.28891e-06	0.000167313	Up-regulated
ENSG00000176171	Chr10	131966455-131982013	-	BNIP3	PREDICTED: Gorilla gorilla gorilla BCL2/adenovirus E1B 19kDa interacting protein 3 (BNIP3), mRNA	2964	2848	2659	3379	3046	3157	0.437304	6.32753e-06	0.000167371	Up-regulated
ENSG00000002586	ChrX	2691179-2741309	+	CD99	Homo sapiens CD99 molecule (CD99), transcript variant 3, mRNA	4601	4506	4485	5748	4733	5297	0.474927	6.34101e-06	0.000167395	Up-regulated
ENSG00000100906	Chr14	35401511-35404749	-	NFKBIA	Homo sapiens nuclear factor of kappa light polypeptide gene enhancer in B-cells inhibitor, alpha (NFKBIA), mRNA	7283	6665	7213	9207	7617	7738	0.473052	6.44664e-06	0.000169847	Up-regulated
ENSG00000068489	Chr17	59155499-59204705	+	PRR11	Homo sapiens proline rich 11 (PRR11), mRNA	1120	1133	1087	622	741	597	-0.514897	6.48195e-06	0.000170439	Down-regulated
ENSG00000186260	Chr16	14071321-14266773	+	MKL2	PREDICTED: Homo sapiens MKL/myocardin-like 2 (MKL2), transcript variant X1, mRNA	542	559	543	198	365	209	-0.843239	6.51258e-06	0.000170907	Down-regulated
ENSG00000147065	ChrX	65588377-65741931	+	MSN	Homo sapiens moesin (MSN), mRNA	13606	13660	12649	8704	8859	6740	-0.462002	6.54377e-06	0.000171387	Down-regulated
ENSG00000144711	Chr3	12897220-13073117	-	IQSEC1	Homo sapiens IQ motif and Sec7 domain 1 (IQSEC1), transcript variant 2, mRNA	456	449	406	231	255	208	-0.661909	6.55942e-06	0.00017146	Down-regulated
ENSG00000159658	Chr1	46675159-46719064	-	EFCAB14	Homo sapiens EF-hand calcium binding domain 14 (EFCAB14), mRNA	868	895	813	478	560	422	-0.565487	6.71641e-06	0.000175219	Down-regulated
ENSG00000135404	Chr12	55725323-55729707	-	CD63	PREDICTED: Gorilla gorilla gorilla CD63 molecule, transcript variant 2 (CD63), mRNA	8974	8412	8553	10906	9095	9659	0.452671	6.77072e-06	0.00017629	Up-regulated
ENSG00000094916	Chr12	54230940-54280133	-	CBX5	Homo sapiens chromobox homolog 5 (CBX5), transcript variant 3, mRNA	1778	1948	1695	814	1251	915	-0.611482	6.80418e-06	0.000176675	Down-regulated
ENSG00000110395	Chr11	119206276-119313926	+	CBL	Homo sapiens Cbl proto-oncogene, E3 ubiquitin protein ligase (CBL), mRNA	2014	2033	1826	865	1396	836	-0.674264	6.81207e-06	0.000176675	Down-regulated
ENSG00000175063	Chr20	45812576-45816957	+	UBE2C	PREDICTED: Gorilla gorilla gorilla ubiquitin-conjugating enzyme E2C, transcript variant 2 (UBE2C), mRNA	2866	2831	2654	3268	3028	3053	0.421433	6.87856e-06	0.000178053	Up-regulated
ENSG00000006327	Chr16	3018445-3022383	+	TNFRSF12A	Homo sapiens tumor necrosis factor receptor superfamily, member 12A, mRNA (cDNA clone IMAGE:4399839), with apparent retained intron	5641	5185	5289	6865	5968	5583	0.449964	6.91706e-06	0.000178544	Up-regulated
ENSG00000104980	Chr19	7926718-7943920	-	TIMM44	Homo sapiens chromosome 19 clone CTD-3193O13, complete sequence	2640	2431	2526	3277	2763	2778	0.473311	6.92436e-06	0.000178544	Up-regulated
ENSG00000166897	Chr22	37367960-37427470	-	ELFN2	Homo sapiens extracellular leucine-rich repeat and fibronectin type III domain containing 2 (ELFN2), transcript variant 1, mRNA	693	618	638	397	345	228	-0.753494	6.98222e-06	0.000179687	Down-regulated
ENSG00000196204	Chr7	4973988-5040675	+	RNF216P1	Homo sapiens cDNA FLJ42538 fis, clone BRACE3004113	263	275	265	407	327	358	0.702189	7.00661e-06	0.000179967	Up-regulated
ENSG00000187720	Chr15	71096952-71783383	+	THSD4	Homo sapiens thrombospondin, type I, domain containing 4 (THSD4), transcript variant 1, mRNA	1437	1301	1251	650	911	697	-0.566682	7.13704e-06	0.000182964	Down-regulated
ENSG00000197111	Chr12	53452102-53481162	+	PCBP2	Homo sapiens poly(rC) binding protein 2 (PCBP2), transcript variant 6, mRNA	1982	1868	1832	2405	1986	2364	0.511005	7.1779e-06	0.000183658	Up-regulated
ENSG00000171566	Chr4	154535006-154550435	-	PLRG1	Homo sapiens pleiotropic regulator 1 (PLRG1), transcript variant 1, mRNA	853	912	781	947	1048	1043	0.512985	7.20539e-06	0.000184007	Up-regulated
ENSG00000141027	Chr17	16029157-16218185	-	NCOR1	Homo sapiens nuclear receptor corepressor 1 (NCOR1), transcript variant 1, mRNA	916	955	882	355	614	446	-0.708734	7.26999e-06	0.000185301	Down-regulated
ENSG00000122008	Chr5	75511756-75601144	+	POLK	PREDICTED: Gorilla gorilla gorilla polymerase (DNA directed) kappa, transcript variant 1 (POLK), mRNA	331	333	281	107	174	154	-0.862578	7.29123e-06	0.000185487	Down-regulated
ENSG00000113312	Chr5	160009113-160065543	+	TTC1	Homo sapiens tetratricopeptide repeat domain 1 (TTC1), transcript variant 1, mRNA	1316	1230	1191	1470	1380	1470	0.468844	7.48372e-06	0.000189924	Up-regulated
ENSG00000122406	Chr1	92832025-92841924	+	RPL5	Homo sapiens cDNA FLJ35644 fis, clone SPLEN2012525, highly similar to 60S RIBOSOMAL PROTEIN L5	13776	12733	11733	14000	13823	15451	0.439943	7.49416e-06	0.000189924	Up-regulated
ENSG00000155970	Chr8	17027238-17122644	+	MICU3	Homo sapiens mitochondrial calcium uptake family, member 3 (MICU3), mRNA	223	208	210	85	106	99	-0.887565	7.61797e-06	0.000192694	Down-regulated
ENSG00000182362	Chr21	46286337-46297751	+	YBEY	Homo sapiens chromosome 21 open reading frame 57, mRNA (cDNA clone IMAGE:6379862), with apparent retained intron	392	338	404	515	452	525	0.655197	7.63484e-06	0.000192754	Up-regulated
ENSG00000174446	Chr15	66490135-66497813	-	SNAPC5	Homo sapiens cDNA: FLJ21110 fis, clone CAS05377	483	375	363	487	567	530	0.635209	7.65572e-06	0.000192915	Up-regulated
ENSG00000147789	Chr8	144827464-144847509	+	ZNF7	Homo sapiens mRNA for zinc finger protein 7 (KOX 4, clone HF.16) variant protein	280	290	277	347	378	392	0.657002	7.84215e-06	0.00019724	Up-regulated
ENSG00000061987	Chr12	62466817-62600479	+	MON2	Homo sapiens MON2 homolog, regulator of endosome-to-Golgi trafficking (MON2), transcript variant 1, mRNA	706	726	656	277	459	336	-0.709461	7.93185e-06	0.000199119	Down-regulated
ENSG00000205181	Chr20	5496067-5504613	-	LINC00654	TPA: Homo sapiens long non-coding RNA OTTHUMT00000077878.3 (LINC00654 gene), lincRNA	119	111	118	46	48	29	-1.24838	7.95632e-06	0.000199357	Down-regulated
ENSG00000204217	Chr2	202376936-202567751	+	BMPR2	Homo sapiens bone morphogenetic protein receptor, type II (serine/threonine kinase) (BMPR2), mRNA	624	678	617	240	416	304	-0.747862	7.97481e-06	0.000199445	Down-regulated
ENSG00000153130	Chr4	140257286-140385726	+	SCOC	Homo sapiens BAC clone RP11-542P2 from 4, complete sequence	1613	1850	1749	819	1085	1045	-0.566519	8.1137e-06	0.000202538	Down-regulated
ENSG00000152684	Chr5	52787940-52804046	+	PELO	PREDICTED: Gorilla gorilla gorilla pelota homolog (Drosophila) (PELO), mRNA	1015	944	970	1176	1123	1097	0.471029	8.14643e-06	0.000202974	Up-regulated
ENSG00000215041	Chr17	7315628-7329393	-	NEURL4	Homo sapiens neuralized E3 ubiquitin protein ligase 4 (NEURL4), transcript variant 1, mRNA	773	694	737	430	439	278	-0.69067	8.19434e-06	0.000203786	Down-regulated
ENSG00000162616	Chr1	77979175-78017964	+	DNAJB4	PREDICTED: Gorilla gorilla gorilla DnaJ (Hsp40) homolog, subfamily B, member 4 (DNAJB4), mRNA	1424	1550	1351	683	960	806	-0.566047	8.23016e-06	0.000203923	Down-regulated
ENSG00000165757	Chr10	30012800-30115494	-	KIAA1462	Homo sapiens KIAA1462 (KIAA1462), mRNA	380	395	355	193	220	168	-0.705431	8.2305e-06	0.000203923	Down-regulated
ENSG00000153395	Chr5	1456480-1523977	-	LPCAT1	Homo sapiens mRNA for FLJ00365 protein	3870	3628	3464	2274	2464	2224	-0.397905	8.26381e-06	0.000204368	Down-regulated
ENSG00000115233	Chr2	161308038-161411717	+	PSMD14	Homo sapiens mRNA for 26S proteasome-associated pad1 homolog variant protein	1920	1770	1630	1835	2194	2255	0.500055	8.30315e-06	0.00020496	Up-regulated
ENSG00000197081	Chr6	159969099-160113507	+	IGF2R	Homo sapiens insulin-like growth factor 2 receptor (IGF2R), mRNA	3446	3488	3184	1804	2404	1516	-0.57169	8.3779e-06	0.000206422	Down-regulated
ENSG00000171311	Chr10	97436142-97446017	-	EXOSC1	Homo sapiens exosome component 1, mRNA (cDNA clone IMAGE:4295374)	785	649	617	867	777	936	0.594639	8.42236e-06	0.000207134	Up-regulated
ENSG00000111716	Chr12	21635342-21757857	-	LDHB	Homo sapiens lactate dehydrogenase B (LDHB), transcript variant 2, mRNA	16849	15504	14148	16564	17170	18237	0.421301	8.46068e-06	0.000207693	Up-regulated
ENSG00000186834	Chr17	45148502-45152101	+	HEXIM1	Homo sapiens chromosome 17, clone WI2-8119G3, complete sequence	1044	931	951	618	576	479	-0.550467	8.52002e-06	0.000208764	Down-regulated
ENSG00000100167	Chr22	41976272-41998221	+	SEPT3	Homo sapiens septin 3 (SEPT3), transcript variant B, mRNA	194	200	189	94	93	67	-0.944937	8.66769e-06	0.000211992	Down-regulated
ENSG00000174371	Chr1	241847967-241895148	+	EXO1	Homo sapiens exonuclease 1 (EXO1), transcript variant 2, mRNA	763	719	680	822	918	811	0.49535	8.68736e-06	0.000212083	Up-regulated
ENSG00000170776	Chr15	85380571-85749358	+	AKAP13	Homo sapiens A kinase (PRKA) anchor protein 13 (AKAP13), transcript variant 2, mRNA	1031	1077	951	434	703	477	-0.671353	8.75284e-06	0.00021329	Down-regulated
ENSG00000198830	Chr1	26472450-26475972	+	HMGN2	Homo sapiens high mobility group nucleosomal binding domain 2 (HMGN2), mRNA	4296	3981	4156	4783	4418	4774	0.427892	8.78459e-06	0.000213673	Up-regulated
ENSG00000024422	Chr19	47713343-47743134	+	EHD2	Homo sapiens EH-domain containing 2 (EHD2), mRNA	3543	3542	3389	2344	2211	1954	-0.430285	8.98179e-06	0.000218071	Down-regulated
ENSG00000068028	Chr3	50329782-50340980	-	RASSF1	Homo sapiens Ras association (RalGDS/AF-6) domain family member 1 (RASSF1), transcript variant A, mRNA	764	705	721	971	835	836	0.528976	9.07663e-06	0.000219972	Up-regulated
ENSG00000124733	Chr6	43012094-43013968	-	MEA1	PREDICTED: Gorilla gorilla gorilla male-enhanced antigen 1 (MEA1), mRNA	1267	1293	1423	1821	1529	1472	0.531169	9.24258e-06	0.000223586	Up-regulated
ENSG00000110092	Chr11	69641087-69654474	+	CCND1	Homo sapiens cyclin D1 (CCND1), mRNA	3904	3881	3793	2349	2713	2141	-0.431163	9.31951e-06	0.000225038	Down-regulated
ENSG00000170144	Chr2	177212563-177223958	+	HNRNPA3	Homo sapiens heterogeneous nuclear ribonucleoprotein A3 (HNRNPA3), mRNA	5797	5805	5794	3384	3924	3674	-0.407665	9.51216e-06	0.000229259	Down-regulated
ENSG00000088356	Chr20	31944342-31952092	-	PDRG1	Human DNA sequence from clone RP1-310O13 on chromosome 20q11.2, complete sequence	938	758	811	1141	961	967	0.551495	9.52876e-06	0.000229259	Up-regulated
ENSG00000115020	Chr2	208266267-208358751	+	PIKFYVE	Homo sapiens phosphoinositide kinase, FYVE finger containing (PIKFYVE), transcript variant 2, mRNA	662	667	607	250	422	315	-0.719122	9.64776e-06	0.000231703	Down-regulated
ENSG00000064393	Chr7	139561570-139777778	-	HIPK2	Homo sapiens homeodomain interacting protein kinase 2 (HIPK2), transcript variant 1, mRNA	2209	2210	1927	847	1518	899	-0.710387	9.79444e-06	0.000234802	Down-regulated
ENSG00000067369	Chr15	43403061-43510728	-	TP53BP1	Homo sapiens p53 tumor suppressor-binding protein 1 mRNA, complete cds	1217	1228	1155	609	835	598	-0.56589	9.87327e-06	0.000234811	Down-regulated
ENSG00000085063	Chr11	33698261-33736445	-	CD59	Homo sapiens cDNA FLJ46730 fis, clone TRACH3019598	1984	1825	1757	1985	2135	2210	0.445017	9.87133e-06	0.000234811	Up-regulated
ENSG00000116514	Chr1	32936445-32964685	-	RNF19B	Homo sapiens cDNA FLJ16569 fis, clone TESOP2001796, moderately similar to RING finger protein 19	785	770	766	1086	905	847	0.547021	9.84166e-06	0.000234811	Up-regulated
ENSG00000136997	Chr8	127735434-127741434	+	MYC	Homo sapiens v-myc avian myelocytomatosis viral oncogene homolog (MYC), mRNA	2946	2630	2775	3652	3048	3009	0.475644	9.84751e-06	0.000234811	Up-regulated
ENSG00000164587	Chr5	150443190-150449756	-	RPS14	Homo sapiens ribosomal protein S14, mRNA (cDNA clone IMAGE:4384768), with apparent retained intron	17860	16214	16399	20438	17279	20061	0.456351	9.88307e-06	0.000234811	Up-regulated
ENSG00000165813	Chr10	114120862-114174220	-	CCDC186	PREDICTED: Homo sapiens coiled-coil domain containing 186 (CCDC186), transcript variant X1, mRNA	346	323	335	135	170	186	-0.773407	1.00196e-05	0.00023763	Down-regulated
ENSG00000128591	Chr7	128830377-128859274	+	FLNC	Homo sapiens FLNC mRNA for filamin C, complete cds, clone: HP07616-ARi57A02	11162	10761	9884	7051	6771	4988	-0.503637	1.04162e-05	0.000246598	Down-regulated
ENSG00000023516	Chr13	42272153-42323267	+	AKAP11	Homo sapiens A kinase (PRKA) anchor protein 11 (AKAP11), mRNA	591	546	545	174	319	304	-0.820731	1.05732e-05	0.000249869	Down-regulated
ENSG00000124177	Chr20	41402101-41618494	-	CHD6	Homo sapiens chromodomain helicase DNA binding protein 6 (CHD6), mRNA	749	697	609	247	459	297	-0.78304	1.06501e-05	0.00025124	Down-regulated
ENSG00000092621	Chr1	119659798-119744215	+	PHGDH	Homo sapiens cDNA FLJ35987 fis, clone TESTI2014269, highly similar to D-3-phosphoglycerate dehydrogenase (EC 1.1.1.95)	9481	8995	8176	11382	9420	9707	0.455164	1.06831e-05	0.000251573	Up-regulated
ENSG00000168917	Chr3	136818647-136855892	+	SLC35G2	Homo sapiens cDNA FLJ38710 fis, clone KIDNE2002980	477	457	436	544	595	533	0.543988	1.09589e-05	0.000257612	Up-regulated
ENSG00000153714	Chr9	12775021-12822131	+	LURAP1L	Homo sapiens leucine rich adaptor protein 1-like (LURAP1L), mRNA	109	113	80	145	165	181	0.962684	1.09837e-05	0.000257738	Up-regulated
ENSG00000053747	Chr18	23689443-23955066	+	LAMA3	Homo sapiens LAMA3 mRNA for laminin alpha 3b chain, complete cds	1607	1505	1436	735	1034	852	-0.540036	1.10377e-05	0.000258551	Down-regulated
ENSG00000136888	Chr9	114587746-114598373	+	ATP6V1G1	Homo sapiens ATPase, H+ transporting, lysosomal 13kDa, V1 subunit G1 (ATP6V1G1), mRNA	2260	2094	2109	2327	2443	2400	0.407678	1.10608e-05	0.000258637	Up-regulated
ENSG00000175591	Chr11	73218298-73236352	+	P2RY2	Homo sapiens purinergic receptor P2Y, G-protein coupled, 2 (P2RY2), transcript variant 1, mRNA	331	316	257	159	158	116	-0.805569	1.12804e-05	0.000262847	Down-regulated
ENSG00000219665	Chr19	11987617-12046275	+	CTD-2006C1.2	Homo sapiens chromosome 19 clone CTD-2006C1, complete sequence	161	135	130	196	199	250	0.861589	1.12675e-05	0.000262847	Up-regulated
ENSG00000181222	Chr17	7484366-7514616	+	POLR2A	Homo sapiens polymerase (RNA) II (DNA directed) polypeptide A, 220kDa (POLR2A), mRNA	4070	4118	3631	2286	2728	1712	-0.562354	1.16982e-05	0.000272107	Down-regulated
ENSG00000149503	Chr11	62123973-62153163	+	INCENP	Homo sapiens inner centromere protein antigens 135/155kDa (INCENP), transcript variant 1, mRNA	1911	1878	1784	1145	1222	824	-0.552363	1.18142e-05	0.000273371	Down-regulated
ENSG00000101665	Chr18	48919853-48950711	-	SMAD7	Homo sapiens SMAD family member 7 (SMAD7), transcript variant 1, mRNA	97	82	115	179	151	152	0.969001	1.17811e-05	0.000273371	Up-regulated
ENSG00000189060	Chr22	37805093-37807436	+	H1F0	Human DNA sequence from clone RP3-466N1 on chromosome 22q12-13, complete sequence	6483	6290	6473	7642	7280	6427	0.404984	1.18128e-05	0.000273371	Up-regulated
ENSG00000079432	Chr19	42268537-42295797	+	CIC	PREDICTED: Macaca fascicularis capicua transcriptional repressor (CIC), transcript variant X4, mRNA	1867	1730	1542	1059	1102	775	-0.553156	1.18561e-05	0.000273865	Down-regulated
ENSG00000185728	Chr8	63168553-63212786	+	YTHDF3	Homo sapiens YTH N(6)-methyladenosine RNA binding protein 3 (YTHDF3), transcript variant 4, mRNA	1415	1440	1314	738	936	802	-0.49631	1.18906e-05	0.000274184	Down-regulated
ENSG00000104884	Chr19	45349837-45370918	-	ERCC2	PREDICTED: Gorilla gorilla gorilla excision repair cross-complementing rodent repair deficiency, complementation group 2 (ERCC2), mRNA	1476	1280	1257	859	702	755	-0.532248	1.19517e-05	0.000275117	Down-regulated
ENSG00000113643	Chr5	168486445-168519299	+	RARS	Homo sapiens arginyl-tRNA synthetase (RARS), mRNA	1962	1871	1744	1970	2144	2269	0.454486	1.19811e-05	0.000275317	Up-regulated
ENSG00000169908	Chr3	149369022-149377865	-	TM4SF1	Homo sapiens cDNA FLJ36510 fis, clone TRACH2001154, highly similar to TUMOR-ASSOCIATED ANTIGEN L6	5945	5548	5111	5979	6059	6282	0.401935	1.20158e-05	0.000275638	Up-regulated
ENSG00000196313	Chr7	72879365-72951440	+	POM121	Homo sapiens POM121 transmembrane nucleoporin (POM121), transcript variant 1, mRNA	1110	1032	947	545	694	406	-0.658191	1.20582e-05	0.000276135	Down-regulated
ENSG00000165304	Chr9	36572862-36677683	+	MELK	Homo sapiens maternal embryonic leucine zipper kinase (MELK), transcript variant 1, mRNA	2816	2700	2488	2732	3232	3054	0.429868	1.20811e-05	0.000276184	Up-regulated
ENSG00000078668	Chr8	42391624-42405897	+	VDAC3	Homo sapiens voltage-dependent anion channel 3 (VDAC3), transcript variant 1, mRNA	3627	3427	3233	3703	3771	3863	0.399499	1.2259e-05	0.00027977	Up-regulated
ENSG00000102890	Chr16	67199111-67204029	+	ELMO3	Homo sapiens engulfment and cell motility 3 (ELMO3), mRNA	407	349	289	190	143	167	-0.799819	1.23682e-05	0.00028178	Down-regulated
ENSG00000170425	Chr17	15944917-15975746	+	ADORA2B	Homo sapiens chromosome 17, clone hRPK.692_E_18, complete sequence	229	203	182	263	296	283	0.714604	1.24491e-05	0.000283137	Up-regulated
ENSG00000152332	Chr1	162497251-162529629	+	UHMK1	Homo sapiens U2AF homology motif (UHM) kinase 1 (UHMK1), transcript variant 1, mRNA	3871	4078	3844	1860	2844	2008	-0.562663	1.24866e-05	0.000283506	Down-regulated
ENSG00000196683	Chr7	22812628-22822852	-	TOMM7	Homo sapiens translocase of outer mitochondrial membrane 7 homolog (yeast) (TOMM7), mRNA	1853	1663	1728	2204	1906	1930	0.462588	1.25682e-05	0.000284872	Up-regulated
ENSG00000182158	Chr7	137874979-138002067	-	CREB3L2	Homo sapiens cAMP responsive element binding protein 3-like 2 (CREB3L2), transcript variant 1, mRNA	730	730	694	285	484	344	-0.701053	1.26639e-05	0.000286554	Down-regulated
ENSG00000031691	Chr6	49463378-49493107	+	CENPQ	Homo sapiens centromere protein Q (CENPQ), mRNA	530	629	612	280	365	305	-0.646269	1.27966e-05	0.000289065	Down-regulated
ENSG00000064666	Chr19	1026581-1039068	+	CNN2	Homo sapiens chromosome 19 clone LLNLR-291F12, complete sequence	6000	5520	5402	3916	3291	3035	-0.466589	1.28602e-05	0.000289771	Down-regulated
ENSG00000162105	Chr11	70467856-71252577	-	SHANK2	Homo sapiens SH3 and multiple ankyrin repeat domains 2 (SHANK2), transcript variant 1, mRNA	213	252	223	99	123	96	-0.860261	1.28836e-05	0.000289771	Down-regulated
ENSG00000183049	Chr10	12349482-12835545	+	CAMK1D	Human DNA sequence from clone RP11-462F15 on chromosome 10, complete sequence	1195	1193	1065	599	795	587	-0.54809	1.28932e-05	0.000289771	Down-regulated
ENSG00000153485	Chr14	93184951-93187089	+	TMEM251	Homo sapiens transmembrane protein 251 (TMEM251), transcript variant 1, mRNA	79	65	74	101	127	168	1.12358	1.33499e-05	0.000299528	Up-regulated
ENSG00000149798	Chr11	65314818-65322429	+	CDC42EP2	Homo sapiens CDC42 effector protein (Rho GTPase binding) 2 (CDC42EP2), mRNA	514	481	456	616	586	561	0.539125	1.33878e-05	0.000299874	Up-regulated
ENSG00000100225	Chr22	32474676-32498829	+	FBXO7	Homo sapiens mRNA; cDNA DKFZp686K179 (from clone DKFZp686K179)	1403	1509	1292	1586	1644	1553	0.443457	1.34288e-05	0.000300286	Up-regulated
ENSG00000274012	Chr14	49862550-49862849	-	RN7SL2	TPA: Homo sapiens SRP RNA for signal recognition particle RNA	490	209	395	776	2808	2001	2.60436	1.35255e-05	0.000301941	Up-regulated
ENSG00000044090	Chr6	43037617-43053945	-	CUL7	Homo sapiens cullin 7 (CUL7), transcript variant 1, mRNA	1467	1439	1439	961	867	754	-0.495255	1.3767e-05	0.000306817	Down-regulated
ENSG00000163870	Chr3	127573069-127598251	-	TPRA1	Homo sapiens transmembrane protein, adipocyte asscociated 1 (TPRA1), transcript variant 1, mRNA	1386	1228	1547	2242	1563	1614	0.637885	1.38628e-05	0.000308436	Up-regulated
ENSG00000142784	Chr1	27234516-27308633	+	WDTC1	Homo sapiens mRNA for KIAA1037 protein, partial cds	909	906	895	568	551	419	-0.563601	1.39688e-05	0.000310061	Down-regulated
ENSG00000163110	Chr4	94451857-94668227	+	PDLIM5	Homo sapiens PDZ and LIM domain 5 (PDLIM5), transcript variant 6, mRNA	1500	1571	1458	808	1057	794	-0.515723	1.39825e-05	0.000310061	Down-regulated
ENSG00000134333	Chr11	18394388-18408425	+	LDHA	PREDICTED: Gorilla gorilla gorilla lactate dehydrogenase A, transcript variant 1 (LDHA), mRNA	19519	19380	17939	19986	20742	20021	0.353835	1.40338e-05	0.000310682	Up-regulated
ENSG00000142227	Chr19	48321509-48330553	+	EMP3	PREDICTED: Gorilla gorilla gorilla epithelial membrane protein 3, transcript variant 1 (EMP3), mRNA	1880	1745	1801	2262	1938	2036	0.459639	1.41609e-05	0.000312974	Up-regulated
ENSG00000142856	Chr1	63440770-63593721	-	ITGB3BP	Homo sapiens integrin beta 3 binding protein (beta3-endonexin) (ITGB3BP), transcript variant 3, non-coding RNA	657	671	630	359	367	386	-0.55791	1.42275e-05	0.000313926	Down-regulated
ENSG00000173706	Chr3	124965710-125055958	-	HEG1	Homo sapiens heart development protein with EGF-like domains 1 (HEG1), mRNA	465	492	394	175	291	194	-0.781256	1.42893e-05	0.000314768	Down-regulated
ENSG00000265354	Chr10	45972449-46003734	+	TIMM23	Homo sapiens translocase of inner mitochondrial membrane 23 homolog (yeast) (TIMM23), transcript variant 1, mRNA	2429	2200	2092	2492	2566	2375	0.403323	1.44008e-05	0.000316698	Up-regulated
ENSG00000148730	Chr10	70404379-70428618	+	EIF4EBP2	Homo sapiens eukaryotic translation initiation factor 4E binding protein 2 (EIF4EBP2), mRNA	1904	1964	1802	1062	1332	990	-0.491786	1.46433e-05	0.000321501	Down-regulated
ENSG00000171858	Chr20	62387116-62388520	+	RPS21	Homo sapiens ribosomal protein S21, mRNA (cDNA clone IMAGE:5229149), with apparent retained intron	5916	4911	5705	8013	5671	6725	0.565063	1.47273e-05	0.000322811	Up-regulated
ENSG00000120889	Chr8	23020133-23069179	-	TNFRSF10B	Homo sapiens tumor necrosis factor receptor superfamily, member 10b (TNFRSF10B), transcript variant 1, mRNA	3987	4176	3733	4192	4863	4138	0.404464	1.47602e-05	0.000323001	Up-regulated
ENSG00000128342	Chr22	30240447-30246851	-	LIF	Homo sapiens leukemia inhibitory factor (LIF), transcript variant 1, mRNA	2734	2851	2508	3062	3121	2786	0.40479	1.47872e-05	0.000323061	Up-regulated
ENSG00000118898	Chr16	4882507-4960741	-	PPL	Homo sapiens periplakin (PPL), mRNA	691	661	612	385	404	279	-0.625243	1.49199e-05	0.000325425	Down-regulated
ENSG00000146414	Chr6	145864245-145964423	-	SHPRH	Homo sapiens mRNA for KIAA2023 protein	151	146	168	38	87	42	-1.23282	1.49866e-05	0.000326344	Down-regulated
ENSG00000137154	Chr9	19375715-19380254	-	RPS6	PREDICTED: Gorilla gorilla gorilla ribosomal protein S6, transcript variant 1 (RPS6), mRNA	18508	17281	16334	20494	17779	21066	0.449269	1.50407e-05	0.000326988	Up-regulated
ENSG00000142541	Chr19	49487554-49492308	+	RPL13A	Homo sapiens cDNA FLJ32275 fis, clone PROST2000053, moderately similar to 60S RIBOSOMAL PROTEIN L13A	19166	17763	17751	24372	18398	21421	0.492669	1.50703e-05	0.000327098	Up-regulated
ENSG00000124074	Chr16	67662945-67667265	-	ENKD1	Homo sapiens enkurin domain containing 1 (ENKD1), mRNA	427	412	414	564	476	539	0.593288	1.53047e-05	0.000331643	Up-regulated
ENSG00000141378	Chr17	59674636-59707626	-	PTRH2	Homo sapiens chromosome 17, clone RP11-619I22, complete sequence	943	912	838	1000	1044	1090	0.478182	1.53619e-05	0.000332341	Up-regulated
ENSG00000166228	Chr10	70882280-70888784	-	PCBD1	Homo sapiens pterin-4 alpha-carbinolamine dehydratase/dimerization cofactor of hepatocyte nuclear factor 1 alpha (PCBD1), transcript variant 1, mRNA	1729	1553	1493	1786	1821	1735	0.420359	1.54099e-05	0.00033284	Up-regulated
ENSG00000089154	Chr12	120127203-120194710	-	GCN1	Homo sapiens GCN1 eIF2 alpha kinase activator homolog (GCN1), mRNA	7104	6914	6217	4454	4462	3403	-0.461188	1.54541e-05	0.000333253	Down-regulated
ENSG00000170921	Chr17	63009556-63427699	+	TANC2	Homo sapiens tetratricopeptide repeat, ankyrin repeat and coiled-coil containing 2 (TANC2), mRNA	594	610	603	224	416	226	-0.815032	1.57631e-05	0.000338058	Down-regulated
ENSG00000074319	Chr11	18468336-18527232	-	TSG101	Pongo abelii tumor susceptibility 101 (TSG101), mRNA	1071	1006	1069	1255	1169	1212	0.466828	1.57313e-05	0.000338058	Up-regulated
ENSG00000142871	Chr1	85580761-85583962	+	CYR61	Homo sapiens cysteine-rich, angiogenic inducer, 61 (CYR61), mRNA	7800	7537	7952	8863	8820	7802	0.385015	1.57561e-05	0.000338058	Up-regulated
ENSG00000144659	Chr3	39383348-39397351	+	SLC25A38	Homo sapiens solute carrier family 25, member 38 (SLC25A38), mRNA	644	632	562	753	696	770	0.532316	1.57786e-05	0.000338058	Up-regulated
ENSG00000178814	Chr8	144051266-144063965	-	OPLAH	Homo sapiens 5-oxoprolinase (ATP-hydrolysing) (OPLAH), mRNA	726	619	570	393	344	309	-0.613353	1.58197e-05	0.000338395	Down-regulated
ENSG00000112149	Chr6	14117256-14136918	+	CD83	Homo sapiens CD83 molecule (CD83), transcript variant 1, mRNA	263	231	164	321	315	295	0.762311	1.5897e-05	0.000339159	Up-regulated
ENSG00000169714	Chr3	129169484-129183922	-	CNBP	Homo sapiens CCHC-type zinc finger, nucleic acid binding protein (CNBP), transcript variant 3, mRNA	5029	4555	4136	4592	5635	5599	0.465725	1.59064e-05	0.000339159	Up-regulated
ENSG00000184792	Chr22	30693782-30907824	+	OSBP2	Homo sapiens oxysterol binding protein 2 (OSBP2), transcript variant 1, mRNA	395	406	370	222	217	178	-0.668958	1.60786e-05	0.000342281	Down-regulated
ENSG00000143183	Chr1	165724293-165827755	-	TMCO1	Homo sapiens transmembrane and coiled-coil domains 1 (TMCO1), transcript variant 1, mRNA	1677	1529	1559	1792	1836	1680	0.412555	1.62137e-05	0.000344605	Up-regulated
ENSG00000114554	Chr3	126988594-127037392	+	PLXNA1	Homo sapiens plexin A1 (PLXNA1), mRNA	1570	1498	1315	864	985	712	-0.520786	1.62884e-05	0.000345641	Down-regulated
ENSG00000149260	Chr11	77066932-77126155	+	CAPN5	Homo sapiens calpain 5 (CAPN5), mRNA	598	564	595	352	347	256	-0.626276	1.63155e-05	0.000345666	Down-regulated
ENSG00000125686	Chr17	39404285-39451286	-	MED1	Homo sapiens mediator complex subunit 1 (MED1), mRNA	1799	1749	1625	772	1228	878	-0.593816	1.73737e-05	0.000367498	Down-regulated
ENSG00000141905	Chr19	3359563-3469217	+	NFIC	Homo sapiens nuclear factor I/C (CCAAT-binding transcription factor) (NFIC), transcript variant 2, mRNA	2880	2846	2885	1838	1957	1614	-0.416724	1.75641e-05	0.000370937	Down-regulated
ENSG00000111229	Chr12	110434825-110450422	-	ARPC3	PREDICTED: Gorilla gorilla gorilla actin related protein 2/3 complex, subunit 3, 21kDa (ARPC3), mRNA	2216	2085	1976	2340	2278	2935	0.530308	1.77655e-05	0.000374596	Up-regulated
ENSG00000107984	Chr10	52314296-52318042	+	DKK1	Homo sapiens dickkopf-like protein 1 (DKK1) mRNA, complete cds	3255	3208	2773	1882	1989	1923	-0.413938	1.78254e-05	0.000375265	Down-regulated
ENSG00000147403	ChrX	154389955-154409168	+	RPL10	PREDICTED: Gorilla gorilla gorilla ribosomal protein L10 (RPL10), mRNA	9896	8842	8474	11536	9106	11436	0.501027	1.80749e-05	0.000379915	Up-regulated
ENSG00000114867	Chr3	184314495-184335358	+	EIF4G1	Homo sapiens eukaryotic translation initiation factor 4 gamma, 1 (EIF4G1), transcript variant 1, mRNA	18205	18092	16881	12058	11641	9087	-0.443362	1.84174e-05	0.000385895	Down-regulated
ENSG00000100764	Chr14	90256495-90275429	+	PSMC1	Human chromosome 14 DNA sequence BAC R-439L12 of library RPCI-11 from chromosome 14 of Homo sapiens (Human), complete sequence	1918	1797	1772	2041	2031	1989	0.401581	1.83976e-05	0.000385895	Up-regulated
ENSG00000147162	ChrX	71533083-71575897	+	OGT	Homo sapiens O-linked N-acetylglucosamine (GlcNAc) transferase (OGT), transcript variant 1, mRNA	1355	1376	1273	760	892	786	-0.459907	1.86801e-05	0.000390784	Down-regulated
ENSG00000134030	Chr18	48539046-48863217	+	CTIF	Homo sapiens CBP80/20-dependent translation initiation factor (CTIF), transcript variant 1, mRNA	694	727	658	429	410	298	-0.617068	1.87636e-05	0.000391301	Down-regulated
ENSG00000117505	Chr1	93345888-93369498	+	DR1	Human DNA sequence from clone RP4-713B5 on chromosome 1p21.2-22.2, complete sequence	1210	1162	1121	1273	1336	1345	0.437164	1.87587e-05	0.000391301	Up-regulated
ENSG00000226121	Chr2	161500885-161507705	-	AC009487.6	Homo sapiens AT hook containing transcription factor 1 pseudogene 1 (AHCTF1P1), non-coding RNA	111	77	83	17	39	26	-1.46966	1.92263e-05	0.000400322	Down-regulated
ENSG00000163918	Chr3	186789880-186807058	-	RFC4	Homo sapiens replication factor C (activator 1) 4, 37kDa (RFC4), transcript variant 2, mRNA	1319	1170	1140	1317	1393	1469	0.463658	1.93605e-05	0.000402487	Up-regulated
ENSG00000159228	Chr21	36069941-36073166	+	CBR1	Homo sapiens carbonyl reductase 1 (CBR1), transcript variant 2, mRNA	2117	2060	1868	2571	2060	2541	0.509292	1.97697e-05	0.000410353	Up-regulated
ENSG00000119335	Chr9	128683424-128696400	+	SET	Homo sapiens SET nuclear proto-oncogene (SET), transcript variant 2, mRNA	8709	8596	8527	8807	9626	9842	0.388257	1.99045e-05	0.000412507	Up-regulated
ENSG00000067596	Chr17	43483865-43544463	+	DHX8	Homo sapiens DEAH (Asp-Glu-Ala-His) box polypeptide 8, mRNA (cDNA clone IMAGE:4215266), with apparent retained intron	1903	1980	1758	1215	1224	969	-0.472327	1.99671e-05	0.000413162	Down-regulated
ENSG00000091436	Chr2	173075435-173268010	+	AC013461.1	Homo sapiens sterile alpha motif and leucine zipper containing kinase AZK (ZAK), transcript variant 2, mRNA	2135	2118	2021	1011	1491	1138	-0.532683	2.00707e-05	0.000414017	Down-regulated
ENSG00000169213	Chr1	51907956-51990764	-	RAB3B	Homo sapiens RAB3B, member RAS oncogene family (RAB3B), mRNA	2507	2652	2515	1099	1837	1303	-0.606059	2.00436e-05	0.000414017	Down-regulated
ENSG00000058272	Chr12	79773563-79935460	-	PPP1R12A	Homo sapiens protein phosphatase 1, regulatory subunit 12A (PPP1R12A), transcript variant 1, mRNA	1343	1419	1379	586	948	743	-0.610925	2.01105e-05	0.000414195	Down-regulated
ENSG00000092010	Chr14	24136158-24138967	+	PSME1	Homo sapiens proteasome (prosome, macropain) activator subunit 1 (PA28 alpha) (PSME1), transcript variant 2, mRNA	1362	1380	1253	1528	1455	1577	0.450527	2.02007e-05	0.000415411	Up-regulated
ENSG00000101363	Chr20	37289638-37317260	+	MANBAL	Homo sapiens cDNA: FLJ23055 fis, clone LNG03262	2359	2266	2289	2889	2579	2359	0.435436	2.04217e-05	0.000419307	Up-regulated
ENSG00000184068	Chr22	41831215-41834665	-	RP5-821D11.7	TPA: Homo sapiens long non-coding RNA OTTHUMT00000322047.1 (RP5-821D11.7 gene), antisense	61	61	72	106	108	126	1.0673	2.05101e-05	0.000420472	Up-regulated
ENSG00000081923	Chr18	57646426-57803101	-	ATP8B1	Homo sapiens ATPase, aminophospholipid transporter, class I, type 8B, member 1 (ATP8B1), mRNA	622	633	609	347	402	298	-0.579061	2.06328e-05	0.000422338	Down-regulated
ENSG00000105193	Chr19	39433207-39435948	-	RPS16	Homo sapiens cDNA FLJ31307 fis, clone LIVER1000132, weakly similar to 40S RIBOSOMAL PROTEIN S16	19945	17261	17097	22822	18716	20229	0.447004	2.11766e-05	0.000430964	Up-regulated
ENSG00000164815	Chr7	104126341-104208047	-	ORC5	Homo sapiens cDNA FLJ53851 complete cds, highly similar to Origin recognition complex subunit 5	443	509	515	611	596	608	0.562863	2.11806e-05	0.000430964	Up-regulated
ENSG00000181649	Chr11	2928273-2929455	-	PHLDA2	Homo sapiens pleckstrin homology-like domain, family A, member 2 (PHLDA2), mRNA	1671	1558	1736	2574	1755	1924	0.591472	2.11838e-05	0.000430964	Up-regulated
ENSG00000234741	Chr1	173863900-173868882	-	GAS5	Homo sapiens growth arrest-specific 5, mRNA (cDNA clone IMAGE:5267691)	4051	3634	3695	3810	4548	5260	0.520163	2.10967e-05	0.000430964	Up-regulated
ENSG00000019186	Chr20	54153449-54173973	-	CYP24A1	Homo sapiens cytochrome P450, family 24, subfamily A, polypeptide 1 (CYP24A1), transcript variant 1, mRNA	919	883	845	512	566	504	-0.48615	2.1478e-05	0.000435656	Down-regulated
ENSG00000123191	Chr13	51930436-52012125	-	ATP7B	Homo sapiens ATPase, Cu++ transporting, beta polypeptide (ATP7B), transcript variant 1, mRNA	232	264	223	100	132	109	-0.821566	2.14799e-05	0.000435656	Down-regulated
ENSG00000111799	Chr6	75084326-75206051	-	COL12A1	Homo sapiens collagen, type XII, alpha 1 (COL12A1), transcript variant long, mRNA	726	738	670	255	491	314	-0.759816	2.20812e-05	0.000447135	Down-regulated
ENSG00000224321	Chr1	15792796-15793285	+	RPL12P14	Homo sapiens ribosomal protein L12 pseudogene 14 (RPL12P14) on chromosome 1	121	129	116	157	201	191	0.84159	2.21131e-05	0.000447135	Up-regulated
ENSG00000062038	Chr16	68636189-68722616	+	CDH3	Homo sapiens cadherin 3, type 1, P-cadherin (placental) (CDH3), mRNA	2071	2020	1804	1331	1174	1037	-0.477503	2.3077e-05	0.000465212	Down-regulated
ENSG00000141504	Chr17	7626234-7627876	-	SAT2	Homo sapiens sex hormone-binding globulin (SHBG), RefSeqGene on chromosome 17	486	390	424	549	511	565	0.582626	2.30541e-05	0.000465212	Up-regulated
ENSG00000248049	Chr4	67701280-68080952	+	UBA6-AS1	TPA: Homo sapiens long non-coding RNA OTTHUMT00000362199.2 (RP11-453E17.1 gene), antisense	111	101	82	170	140	154	0.920174	2.35602e-05	0.000474235	Up-regulated
ENSG00000204569	Chr6	30600400-30618612	-	PPP1R10	Homo sapiens protein phosphatase 1, regulatory subunit 10 (PPP1R10), transcript variant 1, mRNA	2459	2380	2159	1572	1462	1232	-0.457533	2.37508e-05	0.000477347	Down-regulated
ENSG00000106460	Chr7	12211241-12243367	+	TMEM106B	Homo sapiens BAC clone RP11-507C1 from 7, complete sequence	1235	1284	1172	657	792	757	-0.485677	2.38099e-05	0.000477813	Down-regulated
ENSG00000113810	Chr3	160399274-160434962	+	SMC4	Homo sapiens structural maintenance of chromosomes 4 (SMC4), transcript variant 2, mRNA	3118	2994	2986	1057	2121	1541	-0.696311	2.41507e-05	0.000483005	Down-regulated
ENSG00000169925	Chr9	134030305-134068535	-	BRD3	Homo sapiens bromodomain containing 3 (BRD3), mRNA	950	960	892	515	620	530	-0.495542	2.41346e-05	0.000483005	Down-regulated
ENSG00000121766	Chr1	31296982-31364953	+	ZCCHC17	Homo sapiens zinc finger, CCHC domain containing 17 (ZCCHC17), transcript variant 4, mRNA	345	283	309	404	388	405	0.612656	2.41775e-05	0.000483005	Up-regulated
ENSG00000135829	Chr1	182839369-182887751	+	DHX9	Homo sapiens DEAH (Asp-Glu-Ala-His) box helicase 9 (DHX9), transcript variant 1, mRNA	5543	5788	5006	3300	3865	3098	-0.416043	2.44908e-05	0.00048853	Down-regulated
ENSG00000120129	Chr5	172768090-172771195	-	DUSP1	Homo sapiens dual specificity phosphatase 1 (DUSP1), mRNA	2503	2359	2643	3564	2730	2713	0.520054	2.47454e-05	0.00049287	Up-regulated
ENSG00000116830	Chr1	117060303-117107453	+	TTF2	Human DNA sequence from clone RP11-229A19 on chromosome 1, complete sequence	960	1107	924	503	658	553	-0.548782	2.48122e-05	0.000493462	Down-regulated
ENSG00000035403	Chr10	73995193-74121363	+	VCL	Homo sapiens mRNA; cDNA DKFZp686C1586 (from clone DKFZp686C1586); complete cds	4934	4995	4320	2799	3407	2562	-0.446591	2.50171e-05	0.000496453	Down-regulated
ENSG00000154229	Chr17	66302636-66810743	+	PRKCA	Homo sapiens protein kinase C, alpha (PRKCA), mRNA	1399	1444	1360	795	984	688	-0.516981	2.50372e-05	0.000496453	Down-regulated
ENSG00000004779	Chr16	23581002-23596356	-	NDUFAB1	Homo sapiens NADH dehydrogenase (ubiquinone) 1, alpha/beta subcomplex, 1, 8kDa (NDUFAB1), mRNA	1633	1469	1329	1634	1659	1795	0.460825	2.54012e-05	0.000502921	Up-regulated
ENSG00000204498	Chr6	31546870-31558829	+	NFKBIL1	Homo sapiens nuclear factor of kappa light polypeptide gene enhancer in B-cells inhibitor-like 1 (NFKBIL1), transcript variant 1, mRNA	413	465	386	543	491	552	0.587223	2.55057e-05	0.00050424	Up-regulated
ENSG00000100632	Chr14	69380123-69398627	-	ERH	PREDICTED: Gorilla gorilla gorilla enhancer of rudimentary homolog (Drosophila), transcript variant 1 (ERH), mRNA	1565	1301	1513	1743	1591	1803	0.490358	2.55845e-05	0.000505047	Up-regulated
ENSG00000049449	Chr11	31812391-32105755	+	RCN1	Homo sapiens cDNA FLJ44455 fis, clone UTERU2023687, highly similar to RETICULOCALBIN 1 PRECURSOR	1637	1743	1744	1914	1940	1877	0.417395	2.6044e-05	0.000513357	Up-regulated
ENSG00000146670	Chr11	65066300-65084164	-	CDCA5	Homo sapiens cell division cycle associated 5 (CDCA5), mRNA	2712	2748	2585	3163	2829	2956	0.412262	2.62742e-05	0.000517127	Up-regulated
ENSG00000154358	Chr1	228208130-228378874	+	OBSCN	Homo sapiens obscurin, cytoskeletal calmodulin and titin-interacting RhoGEF (OBSCN), transcript variant IC, mRNA	407	384	356	157	238	191	-0.71379	2.65933e-05	0.000522635	Down-regulated
ENSG00000266472	Chr1	150293720-150308979	+	MRPS21	Homo sapiens mitochondrial ribosomal protein S21 (MRPS21), transcript variant 2, mRNA	2931	2540	2685	3249	2849	3149	0.441557	2.72916e-05	0.000535568	Up-regulated
ENSG00000166783	Chr16	15594386-15643166	-	KIAA0430	Homo sapiens KIAA0430 (KIAA0430), transcript variant 1, mRNA	702	724	677	323	480	353	-0.611004	2.75053e-05	0.000538965	Down-regulated
ENSG00000011405	Chr11	17077730-17207983	-	PIK3C2A	PREDICTED: Homo sapiens phosphatidylinositol-4-phosphate 3-kinase, catalytic subunit type 2 alpha (PIK3C2A), transcript variant X1, mRNA	687	688	699	190	448	324	-0.858447	2.75552e-05	0.000539149	Down-regulated
ENSG00000039068	Chr16	68737225-68835548	+	CDH1	Homo sapiens cadherin 1, type 1 (CDH1), mRNA	385	388	365	189	230	190	-0.647003	2.77025e-05	0.000541236	Down-regulated
ENSG00000124198	Chr20	48921890-49036693	+	ARFGEF2	Homo sapiens ADP-ribosylation factor guanine nucleotide-exchange factor 2 (brefeldin A-inhibited) (ARFGEF2), mRNA	2134	2212	1889	978	1470	1133	-0.546324	2.78109e-05	0.00054218	Down-regulated
ENSG00000187954	Chr8	144449582-144465677	-	CYHR1	Homo sapiens mRNA, chromosome 1 specific transcript KIAA0496	492	433	445	628	509	572	0.579515	2.78323e-05	0.00054218	Up-regulated
ENSG00000070367	Chr14	57200507-57269008	-	EXOC5	Homo sapiens exocyst complex component 5 (EXOC5), mRNA	1563	1794	1546	706	1074	955	-0.58746	2.82067e-05	0.00054867	Down-regulated
ENSG00000123240	Chr10	13099449-13138308	+	OPTN	Homo sapiens optineurin (OPTN), transcript variant 1, mRNA	2194	2326	2102	2399	2439	2505	0.407336	2.83393e-05	0.000550445	Up-regulated
ENSG00000113645	Chr5	168291651-168472303	+	WWC1	Homo sapiens WW and C2 domain containing 1 (WWC1), transcript variant 3, mRNA	2637	2601	2346	1659	1655	1492	-0.400932	2.84619e-05	0.00055202	Down-regulated
ENSG00000142207	Chr21	32311018-32393026	-	URB1	Homo sapiens URB1 ribosome biogenesis 1 homolog (S. cerevisiae) (URB1), mRNA	1805	1693	1601	943	1206	745	-0.566292	2.85062e-05	0.000552031	Down-regulated
ENSG00000205476	Chr14	99500180-99604026	-	CCDC85C	Human chromosome 14 DNA sequence BAC R-688G15 of library RPCI-11 from chromosome 14 of Homo sapiens (Human), complete sequence	2290	2146	2053	1429	1338	914	-0.564651	2.85455e-05	0.000552031	Down-regulated
ENSG00000247556	Chr15	41283990-41309737	+	OIP5-AS1	Homo sapiens chromosome 15 clone RP11-46M12 map 15q15, complete sequence	1695	1683	1626	943	1131	1020	-0.437723	2.87111e-05	0.000553625	Down-regulated
ENSG00000010244	Chr17	32350109-32381886	+	ZNF207	Homo sapiens chromosome 17, clone hRPK.227_G_15, complete sequence	2188	2139	2021	2283	2310	2444	0.407936	2.86744e-05	0.000553625	Up-regulated
ENSG00000213719	Chr6	31730581-31739763	-	CLIC1	Homo sapiens chloride intracellular channel 1 (CLIC1), transcript variant 1, mRNA	16078	15184	15425	18936	15996	16887	0.409536	2.88693e-05	0.00055587	Up-regulated
ENSG00000123485	Chr2	233833416-233854566	-	HJURP	Homo sapiens Holliday junction recognition protein (HJURP), transcript variant 1, mRNA	1346	1399	1195	1448	1538	1450	0.428776	2.91953e-05	0.000561334	Up-regulated
ENSG00000107882	Chr10	102503987-102633535	+	SUFU	Homo sapiens suppressor of fused homolog (Drosophila) (SUFU), transcript variant 1, mRNA	507	577	498	307	284	287	-0.591964	2.96677e-05	0.000569545	Down-regulated
ENSG00000122966	Chr12	119685790-119877291	-	CIT	Homo sapiens citron rho-interacting serine/threonine kinase (CIT), transcript variant 1, mRNA	1345	1397	1328	695	972	687	-0.538685	2.97508e-05	0.000569545	Down-regulated
ENSG00000133773	Chr12	82223681-82358805	-	CCDC59	Homo sapiens mRNA; cDNA DKFZp686K1021 (from clone DKFZp686K1021)	835	785	772	859	937	1088	0.530575	2.97293e-05	0.000569545	Up-regulated
ENSG00000169641	Chr1	23084023-23177808	-	LUZP1	Homo sapiens leucine zipper protein 1 (LUZP1), transcript variant 2, mRNA	1872	1854	1586	962	1256	929	-0.501171	3.01989e-05	0.000577293	Down-regulated
ENSG00000172830	Chr11	67303448-67312607	+	SSH3	Homo sapiens cDNA FLJ36907 fis, clone BRACE2003800, weakly similar to MAP kinase phosphatase	1610	1587	1559	1064	984	859	-0.454441	3.05575e-05	0.00058331	Down-regulated
ENSG00000101574	Chr18	2537525-2571509	-	METTL4	Homo sapiens mRNA; cDNA DKFZp686B23111 (from clone DKFZp686B23111)	632	643	581	662	843	720	0.517032	3.08779e-05	0.000588581	Up-regulated
ENSG00000136950	Chr9	124862130-124877733	+	ARPC5L	Homo sapiens cDNA FLJ31612 fis, clone NT2RI2002926, highly similar to Homo sapiens actin related protein 2/3 complex, subunit 5-like (ARPC5L), mRNA	2056	2099	2011	2436	2175	2287	0.420369	3.11184e-05	0.000592319	Up-regulated
ENSG00000115365	Chr2	210431249-210477652	-	LANCL1	Homo sapiens LanC lantibiotic synthetase component C-like 1 (bacterial) (LANCL1), transcript variant 1, mRNA	1078	1058	1027	509	747	541	-0.563612	3.1192e-05	0.00059287	Down-regulated
ENSG00000196914	Chr11	120336914-120489936	+	ARHGEF12	Homo sapiens Rho guanine nucleotide exchange factor (GEF) 12 (ARHGEF12), transcript variant 1, mRNA	3369	3749	3356	1403	2553	1688	-0.643391	3.13405e-05	0.000594844	Down-regulated
ENSG00000242299	Chr3	101576489-101576947	-	RP11-234A1.1	Homo sapiens ribosomal protein S18 pseudogene 5 (RPS18P5) on chromosome 3	137	156	172	298	180	245	0.896097	3.19869e-05	0.000606248	Up-regulated
ENSG00000115183	Chr2	158968634-159232659	+	TANC1	Homo sapiens mRNA; cDNA DKFZp686H11108 (from clone DKFZp686H11108)	803	862	699	415	534	339	-0.624395	3.21201e-05	0.000606589	Down-regulated
ENSG00000100316	Chr22	39312882-39320389	-	RPL3	Homo sapiens ribosomal protein L3, mRNA (cDNA clone MGC:42068 IMAGE:4796724), complete cds	40597	36836	35960	46027	38761	41007	0.410046	3.20691e-05	0.000606589	Up-regulated
ENSG00000143013	Chr1	87328468-87348923	+	LMO4	Homo sapiens LIM domain only 4 (LMO4), mRNA	893	833	843	1120	932	972	0.494184	3.21417e-05	0.000606589	Up-regulated
ENSG00000143569	Chr1	154220179-154271510	+	UBAP2L	Homo sapiens ubiquitin associated protein 2-like (UBAP2L), transcript variant 1, mRNA	4385	4385	4207	2878	2952	2329	-0.415484	3.2364e-05	0.00060992	Down-regulated
ENSG00000171316	Chr8	60678778-60868028	+	CHD7	Homo sapiens chromodomain helicase DNA binding protein 7 (CHD7), mRNA	496	513	406	183	296	240	-0.721056	3.27103e-05	0.000615574	Down-regulated
ENSG00000069020	Chr5	66596361-67169595	+	MAST4	Homo sapiens microtubule associated serine/threonine kinase family member 4 (MAST4), transcript variant 3, mRNA	199	210	191	90	110	78	-0.856714	3.28398e-05	0.000617138	Down-regulated
ENSG00000100201	Chr22	38483440-38507660	-	DDX17	Homo sapiens mRNA; cDNA DKFZp761H2016 (from clone DKFZp761H2016)	5197	5158	4860	3048	3609	3130	-0.381022	3.29203e-05	0.000617779	Down-regulated
ENSG00000129657	Chr17	77086716-77217101	+	SEC14L1	Homo sapiens SEC14-like lipid binding 1 (SEC14L1), transcript variant 3, mRNA	1269	1245	1151	696	856	606	-0.511218	3.30878e-05	0.000619604	Down-regulated
ENSG00000196182	Chr1	36339624-36385896	-	STK40	Homo sapiens mRNA for FLJ00113 protein, partial cds	358	365	322	453	439	404	0.567855	3.31108e-05	0.000619604	Up-regulated
ENSG00000117360	Chr1	150321476-150353195	+	PRPF3	Homo sapiens pre-mRNA processing factor 3 (PRPF3), mRNA	1964	1849	1834	2132	2015	2101	0.404893	3.34812e-05	0.000625656	Up-regulated
ENSG00000140836	Chr16	72782885-73059698	-	ZFHX3	Homo sapiens zinc finger homeobox 3 (ZFHX3), transcript variant A, mRNA	463	458	394	157	284	208	-0.765321	3.36208e-05	0.000626505	Down-regulated
ENSG00000141503	Chr17	4833388-4898061	+	MINK1	Homo sapiens mRNA for misshapen/NIK-related kinase isoform 2 variant protein	3369	2979	3070	2098	2011	1468	-0.502041	3.36045e-05	0.000626505	Down-regulated
ENSG00000081087	Chr6	108041409-108165854	-	OSTM1	Homo sapiens osteopetrosis associated transmembrane protein 1 (OSTM1), mRNA	789	822	874	460	547	439	-0.528796	3.37906e-05	0.000628789	Down-regulated
ENSG00000167840	Chr17	5105541-5123116	-	ZNF232	PREDICTED: Gorilla gorilla gorilla zinc finger protein 232 (ZNF232), mRNA	334	281	280	386	365	390	0.610767	3.40103e-05	0.000631994	Up-regulated
ENSG00000156831	Chr8	125091679-125367120	+	NSMCE2	Homo sapiens non-SMC element 2, MMS21 homolog (S. cerevisiae) (NSMCE2), mRNA	465	437	467	570	512	623	0.577011	3.45477e-05	0.000641083	Up-regulated
ENSG00000166747	Chr16	71729000-71809201	-	AP1G1	Homo sapiens adaptor-related protein complex 1, gamma 1 subunit (AP1G1), transcript variant 2, mRNA	2366	2464	2053	1216	1626	1275	-0.486894	3.46313e-05	0.000641739	Down-regulated
ENSG00000100888	Chr14	21385194-21456126	-	CHD8	Homo sapiens chromodomain helicase DNA binding protein 8 (CHD8), transcript variant 1, mRNA	2594	2824	2576	1512	1917	1443	-0.462193	3.53017e-05	0.000651442	Down-regulated
ENSG00000112081	Chr6	36594353-36605600	+	SRSF3	Human DNA sequence from clone RP1-108K11 on chromosome 6p21, complete sequence	8950	8483	8127	8898	9186	9133	0.349171	3.52915e-05	0.000651442	Up-regulated
ENSG00000166295	Chr10	72216000-72235860	+	ANAPC16	Homo sapiens anaphase promoting complex subunit 16 (ANAPC16), transcript variant 1, mRNA	911	929	867	1083	961	1177	0.512076	3.52574e-05	0.000651442	Up-regulated
ENSG00000113068	Chr5	140245039-140303121	-	PFDN1	Homo sapiens prefoldin subunit 1 (PFDN1), mRNA	1001	920	947	1119	1031	1210	0.48912	3.53658e-05	0.00065172	Up-regulated
ENSG00000178209	Chr8	143915147-143976734	-	PLEC	Homo sapiens plectin (PLEC), transcript variant 6, mRNA	21135	20264	19080	13099	13755	9166	-0.495557	3.57688e-05	0.000658234	Down-regulated
ENSG00000249992	Chr3	45224466-45226278	-	TMEM158	Homo sapiens transmembrane protein 158 (gene/pseudogene) (TMEM158), mRNA	141	147	182	328	197	215	0.910877	3.58904e-05	0.00065956	Up-regulated
ENSG00000104812	Chr19	48968125-48993310	-	GYS1	Homo sapiens glycogen synthase 1 (muscle) (GYS1), transcript variant 1, mRNA	2238	2203	2036	1469	1356	1108	-0.464084	3.60632e-05	0.000661822	Down-regulated
ENSG00000153944	Chr17	57255851-57684685	+	MSI2	Homo sapiens chromosome 17, clone RP11-118E18, complete sequence	768	836	881	457	541	442	-0.535007	3.62102e-05	0.000663581	Down-regulated
ENSG00000183527	Chr21	39174769-39183851	-	PSMG1	PREDICTED: Gorilla gorilla gorilla proteasome (prosome, macropain) assembly chaperone 1, transcript variant 1 (PSMG1), mRNA	1033	993	911	1154	1051	1224	0.484878	3.62588e-05	0.000663581	Up-regulated
ENSG00000133816	Chr11	12094008-12263789	+	MICAL2	Homo sapiens microtubule associated monooxygenase, calponin and LIM domain containing 2 (MICAL2), transcript variant 5, mRNA	3178	3239	2985	1834	2223	1352	-0.547861	3.63776e-05	0.000664841	Down-regulated
ENSG00000168028	Chr3	39406689-39412542	+	RPSA	Homo sapiens cDNA FLJ31429 fis, clone NT2NE2000536, moderately similar to 40S RIBOSOMAL PROTEIN SA	33935	31487	29483	39088	31380	38123	0.457257	3.6599e-05	0.00066797	Up-regulated
ENSG00000197265	Chr8	30578318-30658251	-	GTF2E2	PREDICTED: Pan troglodytes general transcription factor IIE, polypeptide 2, beta 34kDa (GTF2E2), mRNA	1398	1277	1468	1826	1469	1608	0.501359	3.66566e-05	0.000668103	Up-regulated
ENSG00000110881	Chr12	50057548-50083611	+	ASIC1	Homo sapiens acid sensing (proton gated) ion channel 1 (ASIC1), transcript variant 1, mRNA	431	392	328	202	219	190	-0.655177	3.67899e-05	0.000669616	Down-regulated
ENSG00000065308	Chr6	52497402-52576915	-	TRAM2	Homo sapiens translocation associated membrane protein 2 (TRAM2), mRNA	1245	1200	1196	655	860	646	-0.499756	3.71035e-05	0.000674402	Down-regulated
ENSG00000136848	Chr9	121567057-121785530	+	DAB2IP	PREDICTED: Homo sapiens DAB2 interacting protein (DAB2IP), transcript variant X8, mRNA	1154	1066	1029	703	681	557	-0.487259	3.77908e-05	0.000685958	Down-regulated
ENSG00000128708	Chr2	171922448-171983682	+	HAT1	Homo sapiens histone acetyltransferase 1, mRNA (cDNA clone IMAGE:5298826), with apparent retained intron	2586	2912	2725	1452	1792	1745	-0.465155	3.79308e-05	0.000687561	Down-regulated
ENSG00000164187	Chr5	36098412-36151961	-	LMBRD2	PREDICTED: Gorilla gorilla gorilla LMBR1 domain containing 2 (LMBRD2), mRNA	1048	988	950	453	672	568	-0.563384	3.80145e-05	0.00068814	Down-regulated
ENSG00000100836	Chr14	23321289-23326185	+	PABPN1	PREDICTED: Macaca mulatta polyadenylate-binding protein 2-like, transcript variant 2 (LOC713572), mRNA	644	722	764	850	824	889	0.523307	3.85129e-05	0.000696215	Up-regulated
ENSG00000169490	Chr8	38988808-38996824	-	TM2D2	Homo sapiens TM2 domain containing 2 (TM2D2), transcript variant 4, mRNA	1244	1148	1063	1411	1268	1255	0.44665	3.90273e-05	0.000704556	Up-regulated
ENSG00000161057	Chr7	103344254-103369395	+	PSMC2	Homo sapiens proteasome (prosome, macropain) 26S subunit, ATPase, 2 (PSMC2), transcript variant 1, mRNA	2511	2446	2376	2621	2658	2689	0.378032	3.91801e-05	0.000706356	Up-regulated
ENSG00000084072	Chr1	39692182-39763914	+	PPIE	Homo sapiens mRNA; cDNA DKFZp686F0856 (from clone DKFZp686F0856)	1470	1369	1319	1697	1459	1584	0.449238	3.93341e-05	0.000708173	Up-regulated
ENSG00000023318	Chr9	99979179-100099040	-	ERP44	Homo sapiens mRNA for KIAA0573 protein, partial cds	697	693	673	769	798	828	0.473501	3.95344e-05	0.000710817	Up-regulated
ENSG00000154760	Chr17	35435096-35448837	-	SLFN13	Homo sapiens schlafen family member 13 (SLFN13), mRNA	589	636	539	302	380	312	-0.572496	4.01723e-05	0.00072034	Down-regulated
ENSG00000137825	Chr15	41493393-41503551	+	ITPKA	Homo sapiens inositol-trisphosphate 3-kinase A (ITPKA), mRNA	409	338	406	627	427	489	0.680246	4.01691e-05	0.00072034	Up-regulated
ENSG00000113575	Chr5	134194334-134226142	-	PPP2CA	PREDICTED: Gorilla gorilla gorilla protein phosphatase 2, catalytic subunit, alpha isozyme (PPP2CA), mRNA	2345	2372	2087	2311	2633	2849	0.455856	4.02369e-05	0.000720527	Up-regulated
ENSG00000164713	Chr7	98252379-98310441	+	BRI3	Homo sapiens BAI1-associated protein 2-like 1 (BAIAP2L1), RefSeqGene on chromosome 7	1143	992	1152	1568	1134	1353	0.563311	4.0391e-05	0.000722315	Up-regulated
ENSG00000111331	Chr12	112938352-112973249	+	OAS3	Homo sapiens P/OKcl.4 mRNA for 2'-5' oligoadenylate synthetase 3, complete cds	1548	1334	1317	782	989	694	-0.514865	4.09731e-05	0.000731368	Down-regulated
ENSG00000173442	Chr11	65576038-65592650	+	EHBP1L1	Homo sapiens EH domain binding protein 1-like 1 (EHBP1L1), mRNA	3940	3745	4070	2757	2281	1921	-0.501793	4.10072e-05	0.000731368	Down-regulated
ENSG00000008300	Chr3	48636469-48662915	-	CELSR3	Homo sapiens cadherin, EGF LAG seven-pass G-type receptor 3 (CELSR3), mRNA	511	489	465	282	303	230	-0.591409	4.11887e-05	0.000733622	Down-regulated
ENSG00000138688	Chr4	122152333-122362758	+	KIAA1109	PREDICTED: Homo sapiens KIAA1109 (KIAA1109), transcript variant X12, mRNA	532	549	490	145	353	218	-0.885206	4.20194e-05	0.000746286	Down-regulated
ENSG00000149177	Chr11	47980558-48170841	+	PTPRJ	Homo sapiens protein tyrosine phosphatase, receptor type, J (PTPRJ), transcript variant 1, mRNA	524	484	461	256	319	237	-0.600881	4.19919e-05	0.000746286	Down-regulated
ENSG00000117395	Chr1	43164175-43270936	-	EBNA1BP2	Homo sapiens EBNA1 binding protein 2 (EBNA1BP2), transcript variant 1, mRNA	2077	1831	1910	2363	1981	2428	0.481137	4.2068e-05	0.000746286	Up-regulated
ENSG00000137801	Chr15	39581079-39599466	+	THBS1	PREDICTED: Gorilla gorilla gorilla thrombospondin 1 (THBS1), mRNA	548	512	496	272	336	268	-0.573824	4.21915e-05	0.000747481	Down-regulated
ENSG00000198700	Chr1	201829141-201884294	+	IPO9	Homo sapiens importin 9 (IPO9), mRNA	2745	2869	2552	1530	1968	1519	-0.449324	4.26214e-05	0.000754093	Down-regulated
ENSG00000134852	Chr4	55427903-55547138	-	CLOCK	PREDICTED: Homo sapiens clock circadian regulator (CLOCK), transcript variant X1, mRNA	713	745	690	256	496	338	-0.72861	4.27677e-05	0.000755676	Down-regulated
ENSG00000114127	Chr3	142306607-142448062	-	XRN1	Homo sapiens 5'-3' exoribonuclease 1 (XRN1), transcript variant 1, mRNA	637	812	664	269	478	328	-0.725602	4.28441e-05	0.000756023	Down-regulated
ENSG00000116962	Chr1	235975830-236065162	-	NID1	Homo sapiens nidogen 1 (NID1), mRNA	788	869	699	393	540	375	-0.596442	4.33573e-05	0.000764037	Down-regulated
ENSG00000143653	Chr1	246724047-246768137	+	SCCPDH	Homo sapiens saccharopine dehydrogenase (putative) (SCCPDH), mRNA	1481	1394	1292	1529	1552	1535	0.406508	4.34132e-05	0.000764037	Up-regulated
ENSG00000166986	Chr12	57475445-57517569	+	MARS	Homo sapiens cDNA FLJ16674 fis, clone THYMU3008136, highly similar to Methionyl-tRNA synthetase (EC 6.1.1.10)	13141	12287	11669	14134	13306	12362	0.359434	4.40948e-05	0.000775008	Up-regulated
ENSG00000169756	Chr2	108534355-108687246	+	LIMS1	Homo sapiens LIM and senescent cell antigen-like domains 1 (LIMS1), transcript variant 5, mRNA	681	709	687	331	460	385	-0.566726	4.44381e-05	0.000780012	Down-regulated
ENSG00000103994	Chr15	42412823-42491123	-	ZNF106	Homo sapiens zinc finger protein 106 (ZNF106), transcript variant 1, mRNA	1867	1936	1720	711	1324	924	-0.649533	4.49698e-05	0.000788305	Down-regulated
ENSG00000134684	Chr1	32775237-32818153	-	YARS	Homo sapiens cDNA FLJ43223 fis, clone FEBRA2026984, highly similar to Tyrosyl-tRNA synthetase, cytoplasmic (EC 6.1.1.1)	6557	6508	6371	7644	6914	6564	0.377023	4.57022e-05	0.000800089	Up-regulated
ENSG00000084710	Chr2	25042130-25159137	+	EFR3B	Homo sapiens EFR3 homolog B (EFR3B), mRNA	565	563	546	336	344	274	-0.556695	4.59372e-05	0.000803146	Down-regulated
ENSG00000136381	Chr15	78437431-78501456	+	IREB2	Homo sapiens iron-responsive element binding protein 2 (IREB2), mRNA	1138	1190	1032	479	785	590	-0.604951	4.60331e-05	0.000803767	Down-regulated
ENSG00000139722	Chr12	122865328-122896444	-	VPS37B	PREDICTED: Gorilla gorilla gorilla vacuolar protein sorting 37 homolog B (S. cerevisiae) (VPS37B), mRNA	556	500	439	671	563	598	0.554577	4.62153e-05	0.000805891	Up-regulated
ENSG00000110367	Chr11	118747766-118791149	-	DDX6	Homo sapiens DEAD (Asp-Glu-Ala-Asp) box helicase 6 (DDX6), transcript variant 2, mRNA	1784	1959	1833	1053	1332	956	-0.487846	4.63845e-05	0.000806726	Down-regulated
ENSG00000138594	Chr15	51829628-51947295	+	TMOD3	Homo sapiens chromosome 15 clone RP11-56B16 map 15q21.3, complete sequence	2800	2828	2691	1294	1960	1624	-0.516282	4.63764e-05	0.000806726	Down-regulated
ENSG00000100697	Chr14	95086228-95158010	-	DICER1	Homo sapiens dicer 1, ribonuclease type III (DICER1), transcript variant 2, mRNA	811	755	702	268	508	388	-0.708713	4.64635e-05	0.000807046	Down-regulated
ENSG00000127483	Chr1	20742661-20787323	-	HP1BP3	Homo sapiens heterochromatin protein 1, binding protein 3, mRNA (cDNA clone MGC:43701 IMAGE:5271429), complete cds	2207	2078	2150	1193	1528	1259	-0.439088	4.69041e-05	0.00081353	Down-regulated
ENSG00000157456	Chr15	59105078-59125045	+	CCNB2	Homo sapiens mRNA for cyclin B2 (CCNB2V gene), short variant	2084	2049	1942	2268	2160	2227	0.390339	4.69591e-05	0.00081353	Up-regulated
ENSG00000185803	Chr8	144354135-144361272	+	SLC52A2	PREDICTED: Homo sapiens solute carrier family 52 (riboflavin transporter), member 2 (SLC52A2), transcript variant X1, mRNA	1752	1662	1618	2077	1747	1879	0.440346	4.70316e-05	0.000813726	Up-regulated
ENSG00000124181	Chr20	41136960-41196801	+	PLCG1	Homo sapiens mRNA for PLCG1 variant protein, partial cds, clone: hh03521	872	952	828	551	535	498	-0.486727	4.73268e-05	0.00081777	Down-regulated
ENSG00000068366	ChrX	109624244-109733403	-	ACSL4	Homo sapiens acyl-CoA synthetase long-chain family member 4 (ACSL4), transcript variant 2, mRNA	1771	1873	1676	847	1192	1085	-0.512174	4.77133e-05	0.000822313	Down-regulated
ENSG00000072501	ChrX	53374149-53422728	-	SMC1A	Homo sapiens structural maintenance of chromosomes 1A (SMC1A), transcript variant 2, mRNA	2382	2509	2295	1329	1754	1216	-0.489989	4.77101e-05	0.000822313	Down-regulated
ENSG00000008441	Chr19	12995608-13098796	+	NFIX	Homo sapiens nuclear factor I/X (CCAAT-binding transcription factor) (NFIX), transcript variant 2, mRNA	336	327	313	197	167	137	-0.706222	4.88276e-05	0.00083946	Down-regulated
ENSG00000066557	Chr1	70144805-70205620	-	LRRC40	Homo sapiens leucine rich repeat containing 40 (LRRC40), mRNA	596	555	580	260	358	338	-0.600227	4.88975e-05	0.00083946	Down-regulated
ENSG00000243646	Chr21	33266358-33310187	+	IL10RB	Homo sapiens genomic DNA, chromosome 21q22.1, segment 15/28, complete sequence	284	291	245	378	316	375	0.644105	4.88585e-05	0.00083946	Up-regulated
ENSG00000158467	Chr7	129225023-129430211	+	AHCYL2	Homo sapiens adenosylhomocysteinase-like 2 (AHCYL2), transcript variant 1, mRNA	493	519	510	259	339	235	-0.61842	4.92416e-05	0.000843774	Down-regulated
ENSG00000100575	Chr14	58408494-58427614	-	TIMM9	Homo sapiens translocase of inner mitochondrial membrane 9 homolog (yeast), mRNA (cDNA clone MGC:31874 IMAGE:4640518), complete cds	387	431	414	475	488	640	0.640586	4.92757e-05	0.000843774	Up-regulated
ENSG00000160447	Chr9	128702523-128720918	+	PKN3	Homo sapiens protein kinase N3 (PKN3), mRNA	588	549	607	375	302	291	-0.592744	5.04525e-05	0.000862815	Down-regulated
ENSG00000164715	Chr7	98106885-98209633	+	LMTK2	Homo sapiens lemur tyrosine kinase 2 (LMTK2), mRNA	967	955	883	512	640	525	-0.487055	5.09841e-05	0.000870787	Down-regulated
ENSG00000128272	Chr22	39519695-39522685	+	ATF4	Homo sapiens activating transcription factor 4 (ATF4), transcript variant 1, mRNA	14388	13267	12978	15436	14012	14246	0.364033	5.13556e-05	0.000876008	Up-regulated
ENSG00000006432	Chr14	70722526-70809534	-	MAP3K9	Homo sapiens mitogen-activated protein kinase kinase kinase 9 (MAP3K9), transcript variant 2, mRNA	726	780	640	299	505	321	-0.681159	5.17347e-05	0.000881344	Down-regulated
ENSG00000243927	Chr21	34073224-34143034	+	MRPS6	Homo sapiens mitochondrial ribosomal protein S6, mRNA (cDNA clone IMAGE:4831250), with apparent retained intron	400	305	363	457	407	547	0.665279	5.22035e-05	0.000888193	Up-regulated
ENSG00000125971	Chr20	34516409-34540958	+	DYNLRB1	Homo sapiens dynein, light chain, roadblock-type 1, mRNA (cDNA clone IMAGE:2989560)	1088	924	948	1280	1067	1110	0.483983	5.22906e-05	0.000888539	Up-regulated
ENSG00000107186	Chr9	13105704-13279590	-	MPDZ	Homo sapiens multiple PDZ domain protein (MPDZ), transcript variant 1, mRNA	483	564	488	172	335	249	-0.770722	5.27089e-05	0.000894505	Down-regulated
ENSG00000155629	Chr10	96593312-96720514	-	PIK3AP1	Homo sapiens phosphoinositide-3-kinase adaptor protein 1 (PIK3AP1), mRNA	253	288	249	128	149	122	-0.730959	5.32243e-05	0.000902102	Down-regulated
ENSG00000152223	Chr18	45847609-45967274	-	EPG5	Homo sapiens ectopic P-granules autophagy protein 5 homolog (C. elegans) (EPG5), mRNA	1338	1254	1147	528	877	668	-0.597044	5.35267e-05	0.000904688	Down-regulated
ENSG00000183196	Chr16	75472052-75495384	-	CHST6	Homo sapiens carbohydrate (N-acetylglucosamine 6-O) sulfotransferase 6 (CHST6), RefSeqGene on chromosome 16	197	234	169	99	98	79	-0.864185	5.35179e-05	0.000904688	Down-regulated
ENSG00000259623	Chr17	41848518-41851447	-	RP11-156E6.1	TPA: Homo sapiens long non-coding RNA OTTHUMT00000416526.1 (RP11-156E6.1 gene), sense_overlapping	157	144	158	189	213	256	0.779535	5.35809e-05	0.000904688	Up-regulated
ENSG00000070614	Chr5	150485818-150558211	+	NDST1	Homo sapiens N-deacetylase/N-sulfotransferase (heparan glucosaminyl) 1 (NDST1), transcript variant 1, mRNA	2080	2012	1733	1160	1363	1047	-0.451099	5.39926e-05	0.000909838	Down-regulated
ENSG00000145391	Chr4	139495941-139606699	-	SETD7	PREDICTED: Gorilla gorilla gorilla SET domain containing (lysine methyltransferase) 7 (SETD7), mRNA	1469	1471	1442	678	1031	826	-0.536512	5.40911e-05	0.000909838	Down-regulated
ENSG00000233101	Chr17	48549630-48606414	+	HOXB-AS3	TPA: Homo sapiens long non-coding RNA OTTHUMT00000358248.2 (HOXB-AS3 gene), antisense	50	37	46	11	12	6	-1.94478	5.40852e-05	0.000909838	Down-regulated
ENSG00000137955	Chr1	75786197-75795079	+	RABGGTB	Homo sapiens cDNA FLJ46674 fis, clone TRACH3009148, highly similar to Geranylgeranyl transferase type II beta subunit (EC 2.5.1.-)	933	939	838	859	1262	1287	0.589212	5.48964e-05	0.000922218	Up-regulated
ENSG00000106066	Chr7	28995231-29195451	-	CPVL	Homo sapiens cDNA FLJ42481 fis, clone BRACE2032090, highly similar to Probable serine carboxypeptidase CPVL precursor (EC 3.4.16.-)	343	319	295	371	408	411	0.573366	5.52088e-05	0.000926296	Up-regulated
ENSG00000107290	Chr9	132261356-132354985	-	SETX	Homo sapiens senataxin (SETX), mRNA	1511	1741	1495	537	1111	784	-0.71519	5.53753e-05	0.00092792	Down-regulated
ENSG00000178381	Chr7	1152071-1160759	-	ZFAND2A	Homo sapiens zinc finger, AN1-type domain 2A (ZFAND2A), mRNA	485	447	386	550	496	582	0.567319	5.60678e-05	0.000938341	Up-regulated
ENSG00000023041	Chr10	112424428-112446917	-	ZDHHC6	Homo sapiens cDNA: FLJ21952 fis, clone HEP04970	691	544	510	665	760	682	0.531351	5.61811e-05	0.000939058	Up-regulated
ENSG00000143207	Chr1	175944831-176207493	-	RFWD2	Homo sapiens ring finger and WD repeat domain 2, E3 ubiquitin protein ligase (RFWD2), transcript variant 1, mRNA	654	548	538	645	690	757	0.527043	5.64785e-05	0.000942844	Up-regulated
ENSG00000163479	Chr1	156009048-156020959	-	SSR2	Homo sapiens mRNA; cDNA DKFZp686F19123 (from clone DKFZp686F19123)	4869	4740	4110	5333	4721	5182	0.412648	5.68228e-05	0.000946245	Up-regulated
ENSG00000280206	Chr16	15701237-15702118	+	CTB-193M12.5	Homo sapiens BAC clone CH17-171E8 from chromosome unknown, complete sequence	133	137	148	187	187	230	0.790187	5.68245e-05	0.000946245	Up-regulated
ENSG00000240694	Chr8	26504686-26514092	-	PNMA2	Homo sapiens paraneoplastic Ma antigen 2 (PNMA2), mRNA	2135	2081	1905	1059	1511	1013	-0.521076	5.69876e-05	0.000947774	Down-regulated
ENSG00000163466	Chr2	218217094-218254356	+	ARPC2	Homo sapiens cDNA FLJ35201 fis, clone PLACE6018235, highly similar to ARP2/3 COMPLEX 34 KDA SUBUNIT	4833	4458	4313	4869	4804	4922	0.360803	5.71445e-05	0.000948014	Up-regulated
ENSG00000173085	Chr4	83261536-83284914	-	COQ2	Homo sapiens coenzyme Q2 4-hydroxybenzoate polyprenyltransferase (COQ2), mRNA	407	460	444	602	483	555	0.5815	5.71128e-05	0.000948014	Up-regulated
ENSG00000174775	Chr11	532242-537287	-	HRAS	Homo sapiens Harvey rat sarcoma viral oncogene homolog (HRAS), transcript variant 2, mRNA	769	758	854	1170	826	981	0.581198	5.77191e-05	0.000956355	Up-regulated
ENSG00000166886	Chr12	57088894-57095476	+	NAB2	Homo sapiens NGFI-A binding protein 2 (EGR1 binding protein 2) (NAB2), mRNA	934	918	834	1148	998	956	0.465995	5.83256e-05	0.000965201	Up-regulated
ENSG00000257923	Chr7	101815904-102283957	+	CUX1	Homo sapiens cut-like homeobox 1 (CUX1), transcript variant 4, mRNA	1480	1581	1521	975	1012	880	-0.421762	5.97708e-05	0.000987888	Down-regulated
ENSG00000070761	Chr16	58113588-58129450	-	CFAP20	PREDICTED: Gorilla gorilla gorilla chromosome 16 open reading frame, human C16orf80 (C16H16orf80), mRNA	579	564	491	745	571	713	0.575314	5.99377e-05	0.000989418	Up-regulated
ENSG00000168522	Chr8	43034194-43085788	+	FNTA	Homo sapiens mRNA for farnesyltransferase, CAAX box, alpha variant protein	674	646	604	720	722	867	0.524764	6.00364e-05	0.000989819	Up-regulated
ENSG00000140807	Chr16	50548330-50649249	+	NKD1	Homo sapiens chromosome 16 clone RP11-401P9, complete sequence	62	74	60	16	27	14	-1.53205	6.06952e-05	0.000997255	Down-regulated
ENSG00000162734	Chr1	160205337-160215376	+	PEA15	Homo sapiens phosphoprotein enriched in astrocytes 15, mRNA (cDNA clone MGC:26842 IMAGE:4820225), complete cds	4244	4221	4090	5120	4515	4195	0.396361	6.07069e-05	0.000997255	Up-regulated
ENSG00000166848	Chr16	75647786-75761872	+	TERF2IP	Homo sapiens telomeric repeat binding factor 2, interacting protein (TERF2IP), mRNA	962	956	891	1019	1052	1125	0.445475	6.07123e-05	0.000997255	Up-regulated
ENSG00000139620	Chr12	48653401-48682238	-	KANSL2	Homo sapiens cDNA FLJ37209 fis, clone BRALZ2007793, moderately similar to Xenopus laevis 4g2 mRNA	924	893	848	1034	1002	961	0.427142	6.09869e-05	0.00100053	Up-regulated
ENSG00000116539	Chr1	155335268-155562807	-	ASH1L	Homo sapiens ash1 (absent, small, or homeotic)-like (Drosophila) (ASH1L), mRNA	1031	1036	981	322	714	481	-0.757201	6.11936e-05	0.00100269	Down-regulated
ENSG00000075420	Chr3	172039628-172401665	+	FNDC3B	Homo sapiens fibronectin type III domain containing 3B (FNDC3B), transcript variant 2, mRNA	2097	2062	1919	852	1487	1039	-0.596266	6.16513e-05	0.00100894	Down-regulated
ENSG00000119682	Chr14	74653437-74713115	-	AREL1	Homo sapiens apoptosis resistant E3 ubiquitin protein ligase 1 (AREL1), mRNA	1357	1389	1325	761	978	686	-0.495839	6.19995e-05	0.00101296	Down-regulated
ENSG00000042753	Chr19	46838136-46850992	-	AP2S1	PREDICTED: Macaca fascicularis adaptor-related protein complex 2, sigma 1 subunit (AP2S1), transcript variant X2, mRNA	3081	2854	2912	3912	2953	3385	0.473038	6.21254e-05	0.00101296	Up-regulated
ENSG00000143256	Chr1	161100556-161118111	-	PFDN2	PREDICTED: Nomascus leucogenys prefoldin subunit 2 (PFDN2), mRNA	3248	2732	3143	3730	3213	3370	0.435748	6.21135e-05	0.00101296	Up-regulated
ENSG00000116679	Chr1	185296388-185317329	-	IVNS1ABP	Homo sapiens influenza virus NS1A binding protein (IVNS1ABP), mRNA	1066	1112	1013	586	711	640	-0.464239	6.23389e-05	0.0010147	Down-regulated
ENSG00000140395	Chr15	78277835-78299794	-	WDR61	Homo sapiens chromosome 15, clone RP11-762H8, complete sequence	581	600	587	728	636	758	0.523265	6.23843e-05	0.0010147	Up-regulated
ENSG00000204351	Chr6	31959080-31969755	+	SKIV2L	Homo sapiens mRNA for DJ34F7.7 (Superkiller viralicidic activity 2 -like variant protein	2770	2590	2375	1785	1606	1326	-0.456876	6.28647e-05	0.00102126	Down-regulated
ENSG00000196586	Chr6	75749192-75919537	+	MYO6	Homo sapiens myosin VI (MYO6), transcript variant 1, mRNA	538	564	526	263	348	306	-0.572936	6.30015e-05	0.00102224	Down-regulated
ENSG00000261061	Chr16	81030770-81031485	+	RP11-303E16.2	TPA: Homo sapiens long non-coding RNA OTTHUMT00000431965.1 (RP11-303E16.2 gene), sense_intronic	70	55	67	142	90	105	1.07202	6.32744e-05	0.00102542	Up-regulated
ENSG00000103591	Chr15	67201033-67255195	-	AAGAB	Homo sapiens alpha- and gamma-adaptin binding protein (AAGAB), transcript variant 1, mRNA	1306	1320	1227	1322	1498	1502	0.423673	6.44969e-05	0.00104396	Up-regulated
ENSG00000110237	Chr11	73308289-73369091	+	ARHGEF17	PREDICTED: Gorilla gorilla gorilla Rho guanine nucleotide exchange factor (GEF) 17 (ARHGEF17), mRNA	875	858	775	469	576	436	-0.505626	6.55733e-05	0.00106009	Down-regulated
ENSG00000213888	Chr22	31346777-31348719	+	LINC01521	Homo sapiens long intergenic non-protein coding RNA 1521 (LINC01521), long non-coding RNA	139	137	118	55	62	50	-0.982018	6.61107e-05	0.00106748	Down-regulated
ENSG00000163170	Chr2	74135398-74147994	-	BOLA3	Homo sapiens bolA homolog 3 (E. coli), mRNA (cDNA clone IMAGE:5314816), with apparent retained intron	952	884	867	1096	973	1012	0.44809	6.65665e-05	0.00107224	Up-regulated
ENSG00000172336	Chr7	100706053-100707495	+	POP7	Homo sapiens POP7 homolog, ribonuclease P/MRP subunit (POP7), mRNA	1750	1612	1681	2220	1740	1868	0.468044	6.65635e-05	0.00107224	Up-regulated
ENSG00000075239	Chr11	108121516-108147776	+	ACAT1	Homo sapiens acetyl-Coenzyme A acetyltransferase 1, mRNA (cDNA clone IMAGE:6182007), with apparent retained intron	1130	1086	1023	1171	1196	1284	0.432422	6.69147e-05	0.00107654	Up-regulated
ENSG00000138771	Chr4	76435100-76783253	+	SHROOM3	Homo sapiens shroom family member 3 (SHROOM3), mRNA	736	783	693	415	498	383	-0.517446	6.79358e-05	0.00109165	Down-regulated
ENSG00000168476	Chr8	22138020-22141951	-	REEP4	Homo sapiens receptor accessory protein 4 (REEP4), mRNA	1360	1250	1259	1650	1368	1402	0.451082	6.81021e-05	0.001093	Up-regulated
ENSG00000135597	Chr6	138903493-138988261	-	REPS1	Homo sapiens mRNA for RalBP1 associated Eps domain containing protein 1 variant protein	623	591	591	705	713	659	0.459256	6.86715e-05	0.00110081	Up-regulated
ENSG00000233369	Chr7	73154938-73207283	+	GTF2IP4	Homo sapiens general transcription factor IIi, pseudogene 4 (GTF2IP4), non-coding RNA	233	267	208	94	140	104	-0.812949	6.91405e-05	0.001107	Down-regulated
ENSG00000183955	Chr12	123383773-123409358	+	KMT5A	Homo sapiens SET domain containing (lysine methyltransferase) 8, mRNA (cDNA clone MGC:51149 IMAGE:4838030), complete cds	996	1037	923	1072	1142	1098	0.421533	7.03444e-05	0.00112492	Up-regulated
ENSG00000109065	Chr17	74770547-74776367	-	NAT9	Homo sapiens N-acetyltransferase 9 (GCN5-related, putative), mRNA (cDNA clone MGC:3586 IMAGE:3528894), complete cds	1017	935	905	1145	1105	977	0.432694	7.05492e-05	0.00112684	Up-regulated
ENSG00000075539	Chr4	48497361-48780322	-	FRYL	Homo sapiens FRY-like (FRYL), mRNA	950	1081	1062	349	739	469	-0.743981	7.14423e-05	0.00113974	Down-regulated
ENSG00000100554	Chr14	67294371-67360265	-	ATP6V1D	PREDICTED: Chlorocebus sabaeus ATPase, H+ transporting, lysosomal 34kDa, V1 subunit D (ATP6V1D), mRNA	1524	1487	1437	1535	1689	1673	0.39652	7.2042e-05	0.00114793	Up-regulated
ENSG00000147459	Chr8	25184723-25418082	+	DOCK5	PREDICTED: Macaca fascicularis dedicator of cytokinesis 5 (DOCK5), transcript variant X2, mRNA	2067	2056	1948	868	1483	1070	-0.576129	7.30765e-05	0.00116302	Down-regulated
ENSG00000105426	Chr19	5158495-5340803	-	PTPRS	Homo sapiens protein tyrosine phosphatase, receptor type, S (PTPRS), transcript variant 1, mRNA	197	232	220	103	114	100	-0.779719	7.34505e-05	0.00116757	Down-regulated
ENSG00000164611	Chr5	160421822-160428744	+	PTTG1	Homo sapiens pituitary tumor-transforming 1 (PTTG1), transcript variant 1, mRNA	2326	2207	2239	2837	2213	2908	0.495428	7.52489e-05	0.00119473	Up-regulated
ENSG00000145703	Chr5	76403249-76708132	+	IQGAP2	Homo sapiens IQ motif containing GTPase activating protein 2 (IQGAP2), transcript variant 1, mRNA	127	159	148	49	70	65	-0.984119	7.57512e-05	0.00120127	Down-regulated
ENSG00000188186	Chr7	100148907-100155944	+	LAMTOR4	Homo sapiens BAC clone RP11-506M12 from 7, complete sequence	1614	1412	1375	1816	1523	1680	0.450875	7.59886e-05	0.0012036	Up-regulated
ENSG00000119314	Chr9	112217716-112333667	-	PTBP3	Homo sapiens polypyrimidine tract binding protein 3 (PTBP3), transcript variant 6, mRNA	3992	3979	3595	1766	2758	2268	-0.513496	7.6428e-05	0.00120913	Down-regulated
ENSG00000178982	Chr19	38619082-38636955	+	EIF3K	Homo sapiens cDNA FLJ56725 complete cds, highly similar to Eukaryotic translation initiation factor 3 subunit 12	3835	3687	3523	4544	3659	4262	0.43575	7.65635e-05	0.00120983	Up-regulated
ENSG00000088387	Chr13	98793429-99086625	-	DOCK9	Homo sapiens mRNA; cDNA DKFZp686C11110 (from clone DKFZp686C11110)	571	514	512	233	370	254	-0.645778	7.71012e-05	0.00121688	Down-regulated
ENSG00000161791	Chr12	49636499-49708165	-	FMNL3	Homo sapiens formin-like 3 (FMNL3), transcript variant 1, mRNA	470	504	471	302	278	197	-0.642288	7.78185e-05	0.0012253	Down-regulated
ENSG00000154839	Chr18	50374995-50394173	+	SKA1	Homo sapiens spindle and kinetochore associated complex subunit 1 (SKA1), transcript variant 2, mRNA	367	491	429	488	543	633	0.628375	7.78045e-05	0.0012253	Up-regulated
ENSG00000140612	Chr15	84669538-84716716	-	SEC11A	Homo sapiens mRNA for similar to FKSG60 protein	2659	2427	2284	2573	2716	2692	0.374083	7.80111e-05	0.00122688	Up-regulated
ENSG00000136932	Chr9	97904489-97922570	-	TRMO	Homo sapiens LP4790 protein mRNA, complete cds	258	185	192	268	306	275	0.678219	7.85047e-05	0.00123318	Up-regulated
ENSG00000141540	Chr17	74213514-74262020	+	TTYH2	Homo sapiens cDNA FLJ45008 fis, clone BRAWH3012662, highly similar to Homo sapiens tweety homolog 2 (Drosophila) (TTYH2), transcript variant 2, mRNA	202	251	226	130	97	94	-0.825189	7.86297e-05	0.00123369	Down-regulated
ENSG00000167716	Chr17	1716523-1738599	+	WDR81	Homo sapiens WD repeat domain 81 (WDR81), transcript variant 1, mRNA	1063	1056	931	676	618	538	-0.478336	7.95574e-05	0.00124531	Down-regulated
ENSG00000164111	Chr4	121667955-121697113	-	ANXA5	PREDICTED: Gorilla gorilla gorilla annexin A5 (ANXA5), mRNA	7861	7972	7550	8656	8212	7927	0.341931	7.95286e-05	0.00124531	Up-regulated
ENSG00000215447	Chr21	45288052-45291738	+	BX322557.10	Homo sapiens hypothetical LOC642852, mRNA (cDNA clone IMAGE:4157625), with apparent retained intron	169	128	129	49	74	56	-0.994328	7.97274e-05	0.0012465	Down-regulated
ENSG00000140829	Chr16	72093562-72112912	+	DHX38	PREDICTED: Gorilla gorilla gorilla DEAH (Asp-Glu-Ala-His) box polypeptide 38 (DHX38), mRNA	2780	2671	2530	1848	1686	1303	-0.467634	8.025e-05	0.0012532	Down-regulated
ENSG00000188549	Chr15	40331452-40340967	-	C15orf52	Homo sapiens mRNA; cDNA DKFZp686N1468 (from clone DKFZp686N1468)	788	738	757	461	507	358	-0.531138	8.04564e-05	0.00125495	Down-regulated
ENSG00000130520	Chr19	18306230-18323274	-	LSM4	Homo sapiens LSM4 homolog, U6 small nuclear RNA and mRNA degradation associated (LSM4), transcript variant 1, mRNA	4618	4136	4024	5300	4300	4731	0.42662	8.0576e-05	0.00125534	Up-regulated
ENSG00000169604	Chr2	69013178-69249327	+	ANTXR1	Homo sapiens anthrax toxin receptor 1 (ANTXR1), transcript variant 1, mRNA	3954	3832	3620	2234	2767	2305	-0.387554	8.10957e-05	0.00126196	Down-regulated
ENSG00000173542	Chr4	70902326-71022449	+	MOB1B	Homo sapiens MOB kinase activator 1B (MOB1B), transcript variant 2, mRNA	512	507	501	195	330	275	-0.672145	8.14118e-05	0.0012654	Down-regulated
ENSG00000101040	Chr20	47209214-47356889	-	ZMYND8	Homo sapiens zinc finger, MYND-type containing 8 (ZMYND8), transcript variant 7, mRNA	738	720	680	420	463	402	-0.478405	8.22109e-05	0.00127633	Down-regulated
ENSG00000087586	Chr20	56369389-56392337	-	AURKA	Homo sapiens aurora kinase A (AURKA), transcript variant 2, mRNA	3460	3256	3212	3492	3606	3426	0.341561	8.25619e-05	0.00128029	Up-regulated
ENSG00000210082	ChrMT	1671-3229	+	MT-RNR2	Homo sapiens isolate MWBQ512 mitochondrion, partial genome	199410	197378	205075	231558	214292	198921	0.355137	8.39712e-05	0.00130063	Up-regulated
ENSG00000196700	Chr20	63956702-63969865	-	ZNF512B	Homo sapiens zinc finger protein 512B (ZNF512B), mRNA	1121	1077	1052	677	713	439	-0.578399	8.4192e-05	0.00130253	Down-regulated
ENSG00000115295	Chr2	29097705-29189643	+	CLIP4	Homo sapiens CAP-GLY domain containing linker protein family, member 4 (CLIP4), transcript variant 1, mRNA	1036	993	928	991	1302	1116	0.460971	8.50559e-05	0.00131392	Up-regulated
ENSG00000168672	Chr8	126552442-126558393	-	FAM84B	Homo sapiens family with sequence similarity 84, member B (FAM84B), mRNA	683	623	656	718	828	713	0.458694	8.51258e-05	0.00131392	Up-regulated
ENSG00000132676	Chr1	155687960-155739010	+	DAP3	Homo sapiens death associated protein 3 (DAP3), transcript variant 2, mRNA	4378	4510	4177	4733	4527	4849	0.370044	8.60186e-05	0.00132616	Up-regulated
ENSG00000136104	Chr13	50909678-50973745	+	RNASEH2B	Human DNA sequence from clone RP11-40A8 on chromosome 13, complete sequence	521	521	475	602	554	683	0.539414	8.62507e-05	0.0013282	Up-regulated
ENSG00000066933	Chr15	71822289-72118577	-	MYO9A	Homo sapiens myosin IXA (MYO9A), mRNA	610	585	576	196	419	259	-0.770284	8.65537e-05	0.00132979	Down-regulated
ENSG00000138593	Chr15	48988476-49046563	-	SECISBP2L	Homo sapiens SECIS binding protein 2-like (SECISBP2L), transcript variant 1, mRNA	749	777	706	283	526	367	-0.673541	8.64621e-05	0.00132979	Down-regulated
ENSG00000167632	Chr8	139730343-140458579	-	TRAPPC9	Homo sapiens trafficking protein particle complex 9 (TRAPPC9), transcript variant 1, mRNA	369	383	306	178	215	173	-0.646341	8.66836e-05	0.00133025	Down-regulated
ENSG00000117691	Chr1	212432887-212446379	+	NENF	Homo sapiens neudesin neurotrophic factor (NENF), transcript variant 1, mRNA	646	629	734	1034	668	900	0.63367	8.6998e-05	0.00133353	Up-regulated
ENSG00000130255	Chr19	5674947-5691876	+	RPL36	Homo sapiens lon peptidase 1, mitochondrial (LONP1), RefSeqGene on chromosome 19	10180	9207	9577	12536	9494	11017	0.451294	8.73378e-05	0.0013372	Up-regulated
ENSG00000197747	Chr1	151982915-151994390	-	S100A10	Homo sapiens S100 calcium binding protein A10 (S100A10), mRNA	8832	8671	8343	9923	8556	10152	0.408837	8.78663e-05	0.00134375	Up-regulated
ENSG00000112659	Chr6	43182175-43224587	+	CUL9	Homo sapiens mRNA; cDNA DKFZp686P2024 (from clone DKFZp686P2024)	726	715	681	410	474	277	-0.619881	8.82868e-05	0.00134447	Down-regulated
ENSG00000112306	Chr6	132814441-132817564	+	RPS12	PREDICTED: Gorilla gorilla gorilla ribosomal protein S12, transcript variant 1 (RPS12), mRNA	14009	12847	11710	14185	13174	14719	0.387642	8.8051e-05	0.00134447	Up-regulated
ENSG00000152439	Chr19	57499915-57518404	+	ZNF773	Homo sapiens mRNA for FLJ00301 protein	47	65	52	82	111	96	1.07112	8.83179e-05	0.00134447	Up-regulated
ENSG00000197062	Chr6	28267010-28278224	+	ZSCAN26	Homo sapiens zinc finger and SCAN domain containing 26 (ZSCAN26), transcript variant a, mRNA	187	188	166	237	236	244	0.665301	8.83107e-05	0.00134447	Up-regulated
ENSG00000186472	Chr7	82754013-83162930	-	PCLO	Homo sapiens piccolo presynaptic cytomatrix protein (PCLO), transcript variant 1, mRNA	110	133	134	44	69	25	-1.20781	8.93574e-05	0.00135874	Down-regulated
ENSG00000120800	Chr12	101280109-101386616	+	UTP20	Homo sapiens UTP20, small subunit (SSU) processome component, homolog (yeast) (UTP20), mRNA	1550	1545	1387	655	1068	830	-0.558353	9.01427e-05	0.00136912	Down-regulated
ENSG00000204959	Chr7	144272445-144286966	-	ARHGEF34P	Homo sapiens Rho guanine nucleotide exchange factor (GEF) 5, mRNA (cDNA clone MGC:168274 IMAGE:9020651), complete cds	206	195	207	109	102	84	-0.788436	9.13919e-05	0.00138651	Down-regulated
ENSG00000146757	Chr7	65373799-65401135	+	ZNF92	Homo sapiens zinc finger protein 92 (ZNF92), transcript variant 2, mRNA	240	266	315	102	154	140	-0.800099	9.17736e-05	0.00139072	Down-regulated
ENSG00000129197	Chr17	5419641-5432876	+	RPAIN	Homo sapiens chromosome 17, clone HCIT524C5, complete sequence	447	436	450	495	544	544	0.505068	9.20036e-05	0.00139261	Up-regulated
ENSG00000011114	Chr14	93237550-93333092	-	BTBD7	Homo sapiens BTB (POZ) domain containing 7 (BTBD7), transcript variant 1, mRNA	657	708	697	253	489	322	-0.706284	9.23974e-05	0.00139699	Down-regulated
ENSG00000136295	Chr7	2631951-2664802	+	TTYH3	Homo sapiens tweety family member 3 (TTYH3), mRNA	1261	1198	1176	835	730	620	-0.478274	9.33023e-05	0.00140907	Down-regulated
ENSG00000146072	Chr6	47231532-47309905	-	TNFRSF21	Homo sapiens tumor necrosis factor receptor superfamily, member 21 (TNFRSF21), mRNA	842	768	747	400	538	446	-0.512586	9.4049e-05	0.00141713	Down-regulated
ENSG00000164880	Chr7	1470277-1504367	-	INTS1	Homo sapiens integrator complex subunit 1 (INTS1), mRNA	6615	6329	5744	4385	4036	3390	-0.405354	9.40204e-05	0.00141713	Down-regulated
ENSG00000142627	Chr1	16124337-16156087	-	EPHA2	Homo sapiens EPH receptor A2 (EPHA2), mRNA	6400	5920	6169	8026	7095	5808	0.433737	9.50586e-05	0.00143072	Up-regulated
ENSG00000156011	Chr8	18527301-19084730	-	PSD3	Homo sapiens pleckstrin and Sec7 domain containing 3 (PSD3), transcript variant 1, mRNA	772	755	705	270	540	335	-0.713856	9.65869e-05	0.00145208	Down-regulated
ENSG00000223459	Chr7	143598040-143604839	+	TCAF1P1	Homo sapiens TRPM8 channel-associated factor 1 (TCAF1), transcript variant 3, mRNA	83	59	84	19	32	22	-1.37823	9.6876e-05	0.00145478	Down-regulated
ENSG00000103657	Chr15	63608618-63833942	-	HERC1	Homo sapiens HECT and RLD domain containing E3 ubiquitin protein ligase family member 1 (HERC1), mRNA	520	563	409	171	302	272	-0.744323	9.73939e-05	0.00145926	Down-regulated
ENSG00000108830	Chr17	43025241-43032036	+	RND2	Homo sapiens Rho family GTPase 2 (RND2), mRNA	362	360	330	207	172	188	-0.632222	9.73206e-05	0.00145926	Down-regulated
ENSG00000169242	Chr1	155127460-155134857	+	EFNA1	Homo sapiens cDNA FLJ25116 fis, clone CBR05731, highly similar to EPHRIN-A1 PRECURSOR	942	898	751	998	944	1068	0.478424	9.85885e-05	0.0014755	Up-regulated
ENSG00000133065	Chr1	205789093-205813748	-	SLC41A1	Homo sapiens mRNA; cDNA DKFZp686F0367 (from clone DKFZp686F0367)	1584	1559	1412	890	1094	813	-0.449797	9.87913e-05	0.00147687	Down-regulated
ENSG00000142949	Chr1	43525187-43623666	+	PTPRF	Homo sapiens protein tyrosine phosphatase, receptor type, F (PTPRF), transcript variant 1, mRNA	12726	12134	11570	8104	8477	5872	-0.445604	9.94969e-05	0.00148575	Down-regulated
ENSG00000128654	Chr2	176269395-176338025	+	MTX2	Homo sapiens metaxin 2 (MTX2), transcript variant 2, non-coding RNA	808	712	807	855	901	910	0.453661	9.96809e-05	0.00148683	Up-regulated
ENSG00000104133	Chr15	44562696-44663678	-	SPG11	Homo sapiens spastic paraplegia 11 (autosomal recessive) (SPG11), transcript variant 1, mRNA	1264	1264	1139	521	879	656	-0.582	0.000100406	0.00149597	Down-regulated
ENSG00000186868	Chr17	45894382-46028334	+	MAPT	Homo sapiens microtubule-associated protein tau (MAPT), transcript variant 6, mRNA	206	219	208	113	111	87	-0.771138	0.000101367	0.00150606	Down-regulated
ENSG00000168894	Chr2	85595725-85597613	+	RNF181	Homo sapiens ring finger protein 181 (RNF181), mRNA	1161	1058	1015	1380	1128	1203	0.458834	0.00010139	0.00150606	Up-regulated
ENSG00000272269	Chr6	17706257-17707344	+	RP11-500C11.3	TPA: Homo sapiens long non-coding RNA OTTHUMT00000470978.1 (RP11-500C11.3 gene), antisense	41	49	43	97	78	70	1.13709	0.000101423	0.00150606	Up-regulated
ENSG00000263001	Chr7	74657667-74760692	+	GTF2I	Homo sapiens general transcription factor IIi (GTF2I), transcript variant 1, mRNA	494	497	638	311	331	229	-0.65472	0.000101618	0.00150728	Down-regulated
ENSG00000134198	Chr1	115048011-115089500	-	TSPAN2	PREDICTED: Gorilla gorilla gorilla tetraspanin 2 (TSPAN2), mRNA	126	105	113	48	48	46	-1.0186	0.000101775	0.00150793	Down-regulated
ENSG00000125821	Chr20	18567453-18763917	+	DTD1	Homo sapiens cDNA FLJ23724 fis, clone HEP13989	861	823	840	1027	911	929	0.441891	0.000102306	0.00151411	Up-regulated
ENSG00000171867	Chr20	4686236-4701590	+	PRNP	Homo sapiens prion protein (PRNP), transcript variant 6, mRNA	2127	2040	1945	2001	2504	2255	0.401778	0.000102628	0.00151718	Up-regulated
ENSG00000204713	Chr6	28903002-28923989	-	TRIM27	Homo sapiens mRNA for ret finger protein isoform beta variant protein	3306	3181	3005	3573	3399	3180	0.354586	0.000103419	0.00152718	Up-regulated
ENSG00000147852	Chr9	2621834-2660053	+	VLDLR	Human DNA sequence from clone RP11-320E16 on chromosome 9, complete sequence	566	554	525	560	721	675	0.506628	0.000103838	0.00153167	Up-regulated
ENSG00000119559	Chr19	1461143-1479556	-	C19orf25	Homo sapiens chromosome 19 clone CTB-25B13, complete sequence	1652	1423	1312	1830	1507	1718	0.467298	0.000105076	0.00154785	Up-regulated
ENSG00000163597	Chr17	76557766-76565348	+	SNHG16	Homo sapiens cDNA clone IMAGE:4800042	1309	1374	1331	1550	1385	1644	0.44994	0.000105168	0.00154785	Up-regulated
ENSG00000103429	Chr16	14632815-14669236	+	BFAR	Homo sapiens bifunctional apoptosis regulator (BFAR), mRNA	980	1045	962	1175	1085	1092	0.423993	0.000105889	0.00155674	Up-regulated
ENSG00000177600	Chr11	809647-812880	+	RPLP2	Homo sapiens genomic DNA, chromosome 11, clone:CMB9-55F22, complete sequence	10416	9782	8785	11499	9608	11062	0.412787	0.000106018	0.00155692	Up-regulated
ENSG00000164430	Chr6	73413515-73452276	-	MB21D1	Homo sapiens chromosome 6 open reading frame 150, mRNA (cDNA clone MGC:177225 IMAGE:9052208), complete cds	657	641	621	717	740	723	0.441533	0.000106723	0.00156382	Up-regulated
ENSG00000177721	Chr5	43039081-43043170	-	ANXA2R	Homo sapiens chromosome 5 clone CTD-2035E11, complete sequence	399	375	318	430	434	474	0.554318	0.000106606	0.00156382	Up-regulated
ENSG00000100558	Chr14	67386983-67412200	-	PLEK2	Homo sapiens pleckstrin 2, mRNA (cDNA clone MGC:4867 IMAGE:3457876), complete cds	802	755	703	922	853	797	0.444597	0.000107585	0.00157299	Up-regulated
ENSG00000113734	Chr5	173144442-173164387	+	BNIP1	Homo sapiens BCL2/adenovirus E1B 19kDa interacting protein 1 (BNIP1), transcript variant BNIP1-b, mRNA	258	249	221	308	288	340	0.624039	0.000107523	0.00157299	Up-regulated
ENSG00000168818	Chr4	4415742-4542346	-	STX18	Homo sapiens mRNA; cDNA DKFZp686O15149 (from clone DKFZp686O15149)	805	744	709	871	873	799	0.429029	0.000108736	0.00158633	Up-regulated
ENSG00000206562	Chr3	15381275-15440566	-	METTL6	Homo sapiens cDNA: FLJ23532 fis, clone LNG06911	221	200	163	258	240	288	0.691961	0.000108625	0.00158633	Up-regulated
ENSG00000223501	Chr6	33250272-33272047	-	VPS52	Homo sapiens vacuolar protein sorting 52 homolog (S. cerevisiae) (VPS52), transcript variant 2, mRNA	1055	1103	1025	666	719	570	-0.449167	0.000109085	0.00158967	Down-regulated
ENSG00000185483	Chr1	63774022-64181498	+	ROR1	Homo sapiens receptor tyrosine kinase-like orphan receptor 1 (ROR1), transcript variant 1, mRNA	393	392	394	187	261	193	-0.626724	0.000109319	0.00159013	Down-regulated
ENSG00000146278	Chr6	89080751-89085160	+	PNRC1	Homo sapiens proline-rich nuclear receptor coactivator 1 (PNRC1), mRNA	885	802	876	1010	921	994	0.449358	0.000109355	0.00159013	Up-regulated
ENSG00000173905	Chr3	168008677-168095975	-	GOLIM4	PREDICTED: Homo sapiens golgi integral membrane protein 4 (GOLIM4), transcript variant X1, mRNA	598	565	597	245	405	306	-0.628437	0.000110243	0.00160129	Down-regulated
ENSG00000105643	Chr19	18001132-18014102	+	ARRDC2	Homo sapiens cDNA FLJ46747 fis, clone TRACH3022198	353	316	334	480	370	411	0.590039	0.000111188	0.00161326	Up-regulated
ENSG00000141564	Chr17	80544819-80966371	+	RPTOR	Homo sapiens regulatory associated protein of MTOR, complex 1 (RPTOR), transcript variant 1, mRNA	1482	1410	1235	911	893	694	-0.468355	0.000111329	0.00161354	Down-regulated
ENSG00000164284	Chr5	149345430-149354583	+	GRPEL2	Homo sapiens GrpE-like 2, mitochondrial (E. coli) (GRPEL2), mRNA	434	411	440	429	631	553	0.5824	0.000111811	0.00161876	Up-regulated
ENSG00000233927	Chr19	8321158-8323340	+	RPS28	PREDICTED: Gorilla gorilla gorilla ribosomal protein S28 (RPS28), mRNA	5836	5028	5695	7514	5496	6258	0.478834	0.000112327	0.00162447	Up-regulated
ENSG00000162402	Chr1	55066359-55215113	-	USP24	Homo sapiens ubiquitin specific peptidase 24 (USP24), mRNA	1084	1188	1047	459	772	618	-0.590992	0.000112648	0.00162557	Down-regulated
ENSG00000120254	Chr6	150865549-151101887	+	MTHFD1L	Homo sapiens methylenetetrahydrofolate dehydrogenase (NADP+ dependent) 1-like (MTHFD1L), transcript variant 1, mRNA	1289	1240	1109	1439	1313	1295	0.412835	0.000112534	0.00162557	Up-regulated
ENSG00000189079	Chr12	45729665-45908040	+	ARID2	Homo sapiens AT rich interactive domain 2 (ARID, RFX-like) (ARID2), mRNA	593	589	609	200	412	294	-0.733208	0.000112803	0.00162605	Down-regulated
ENSG00000128609	Chr7	123536997-123558255	-	NDUFA5	Homo sapiens NADH dehydrogenase (ubiquinone) 1 alpha subcomplex, 5 (NDUFA5), transcript variant 3, mRNA	1658	1877	1915	1021	1118	1184	-0.457674	0.000113084	0.00162834	Down-regulated
ENSG00000008988	Chr8	56067295-56074581	-	RPS20	Homo sapiens clone FLB0708 mRNA sequence	19946	17655	19324	24169	18653	21638	0.439972	0.000113498	0.00163077	Up-regulated
ENSG00000122386	Chr16	3112560-3120517	+	ZNF205	Homo sapiens zinc finger protein 205 (ZNF205), transcript variant 3, mRNA	329	274	323	431	361	375	0.592075	0.000113413	0.00163077	Up-regulated
ENSG00000135392	Chr12	55820960-55830824	-	DNAJC14	Homo sapiens DnaJ (Hsp40) homolog, subfamily C, member 14 (DNAJC14), mRNA	339	304	305	182	181	146	-0.641388	0.000115412	0.0016547	Down-regulated
ENSG00000128789	Chr18	12658043-12725740	+	PSMG2	Homo sapiens hepatocellular carcinoma susceptibility protein (HCCA3) mRNA, complete cds	1886	1751	1578	1861	1891	1978	0.396268	0.000115303	0.0016547	Up-regulated
ENSG00000108826	Chr17	50367857-50373214	-	MRPL27	Homo sapiens cDNA FLJ13514 fis, clone PLACE1005557, highly similar to Homo sapiens mitochondrial ribosomal protein L27 (MRPL27), nuclear gene encoding mitochondrial protein, transcript variant 2, mRNA	1184	1104	1120	1390	1185	1269	0.432994	0.000115785	0.00165826	Up-regulated
ENSG00000124688	Chr6	43629540-43640952	+	MAD2L1BP	Homo sapiens MAD2L1 binding protein (MAD2L1BP), transcript variant 1, mRNA	1021	918	889	1099	985	1183	0.470377	0.000116087	0.0016608	Up-regulated
ENSG00000075568	Chr2	97756333-97995891	-	TMEM131	Homo sapiens mRNA; cDNA DKFZp686G2424 (from clone DKFZp686G2424)	871	889	810	404	608	466	-0.544866	0.000116268	0.0016616	Down-regulated
ENSG00000084733	Chr2	26034107-26137454	+	RAB10	Homo sapiens RAB10, member RAS oncogene family (RAB10), mRNA	3567	3406	3219	3576	3983	3331	0.351142	0.000116586	0.00166436	Up-regulated
ENSG00000186951	Chr22	46150521-46243756	+	PPARA	Homo sapiens peroxisome proliferator-activated receptor alpha (PPARA), transcript variant 5, mRNA	178	153	167	73	95	56	-0.901322	0.000117504	0.00167566	Down-regulated
ENSG00000104093	Chr15	51447711-51622833	-	DMXL2	Homo sapiens Dmx-like 2 (DMXL2), transcript variant 2, mRNA	477	482	446	144	302	244	-0.772476	0.000117914	0.0016797	Down-regulated
ENSG00000152642	Chr3	32105689-32168713	+	GPD1L	Homo sapiens glycerol-3-phosphate dehydrogenase 1-like (GPD1L), mRNA	420	435	392	238	258	206	-0.574013	0.000118455	0.00168201	Down-regulated
ENSG00000170500	Chr2	100273291-100322733	-	LONRF2	Homo sapiens LON peptidase N-terminal domain and ring finger 2 (LONRF2), mRNA	398	450	340	194	261	162	-0.6934	0.000118212	0.00168201	Down-regulated
ENSG00000108448	Chr17	18697998-18736118	+	TRIM16L	Homo sapiens cDNA FLJ31464 fis, clone NT2NE2001337, highly similar to Tripartite motif-containing protein 16	2987	2838	2644	3253	3068	2807	0.36574	0.000118433	0.00168201	Up-regulated
ENSG00000196943	Chr14	24299862-24309124	+	NOP9	Homo sapiens NOP9 nucleolar protein (NOP9), transcript variant 1, mRNA	311	278	263	151	169	83	-0.829719	0.000119089	0.00168921	Down-regulated
ENSG00000168906	Chr2	85539165-85545280	+	MAT2A	Homo sapiens methionine adenosyltransferase II, alpha (MAT2A), mRNA	3449	3557	3302	2177	2498	1929	-0.388953	0.000119309	0.00169053	Down-regulated
ENSG00000172493	Chr4	86935002-87141054	+	AFF1	Homo sapiens AF4/FMR2 family, member 1 (AFF1), transcript variant 2, mRNA	599	583	468	220	388	246	-0.698026	0.000120318	0.001703	Down-regulated
ENSG00000184634	ChrX	71118556-71142454	+	MED12	PREDICTED: Homo sapiens mediator complex subunit 12 (MED12), transcript variant X1, mRNA	907	938	785	524	594	382	-0.557713	0.000120688	0.00170462	Down-regulated
ENSG00000198722	Chr9	35161992-35405338	+	UNC13B	PREDICTED: Chlorocebus sabaeus unc-13 homolog B (C. elegans) (UNC13B), transcript variant X4, mRNA	1351	1283	1265	787	900	778	-0.40581	0.000120674	0.00170462	Down-regulated
ENSG00000164244	Chr5	127517609-127555089	+	PRRC1	Homo sapiens mRNA; cDNA DKFZp451C1217 (from clone DKFZp451C1217)	1004	1032	956	556	693	581	-0.454452	0.000121438	0.0017134	Down-regulated
ENSG00000141449	Chr18	21242242-21525417	+	GREB1L	PREDICTED: Macaca fascicularis growth regulation by estrogen in breast cancer-like (GREB1L), transcript variant X5, mRNA	309	255	261	111	177	122	-0.755243	0.000121899	0.00171464	Down-regulated
ENSG00000276043	Chr19	4903080-4962154	+	UHRF1	Homo sapiens ubiquitin-like with PHD and ring finger domains 1 (UHRF1), transcript variant 3, mRNA	3478	3253	3191	2250	2240	2028	-0.34929	0.000121797	0.00171464	Down-regulated
ENSG00000145365	Chr4	112274542-112285903	-	TIFA	Homo sapiens BAC clone RP11-73K9 from 4, complete sequence	253	285	225	316	329	321	0.598355	0.000121913	0.00171464	Up-regulated
ENSG00000178695	Chr13	76880166-76886390	-	KCTD12	Genomic sequence from Human 13, complete sequence	167	180	135	60	86	70	-0.901682	0.000122371	0.00171927	Down-regulated
ENSG00000236552	Chr10	96750288-96750899	+	RPL13AP5	Homo sapiens ribosomal protein L13a pseudogene 5 (RPL13AP5), non-coding RNA	1277	1118	1127	1646	1263	1233	0.493026	0.000122697	0.00172202	Up-regulated
ENSG00000136045	Chr12	107685732-107713167	+	PWP1	PREDICTED: Chlorocebus sabaeus PWP1 homolog (S. cerevisiae) (PWP1), mRNA	2085	2015	1854	2046	2226	2137	0.364298	0.000122991	0.00172434	Up-regulated
ENSG00000169021	Chr19	29205321-29213541	-	UQCRFS1	Homo sapiens chromosome 19, BAC 41855 (CIT-B-32o4), complete sequence	3312	2976	2950	3359	3189	3470	0.377388	0.000123568	0.00172879	Up-regulated
ENSG00000185721	Chr22	31399523-31528740	+	DRG1	PREDICTED: Gorilla gorilla gorilla developmentally regulated GTP binding protein 1 (DRG1), mRNA	1196	1203	1142	1377	1260	1278	0.403049	0.000123526	0.00172879	Up-regulated
ENSG00000227507	Chr6	31580525-31582522	-	LTB	Homo sapiens lymphotoxin beta (TNF superfamily, member 3) (LTB), transcript variant 1, mRNA	534	515	493	298	284	310	-0.530341	0.000124351	0.00173791	Down-regulated
ENSG00000144369	Chr2	186693971-186765965	+	FAM171B	Homo sapiens mRNA for KIAA1946 protein	288	293	255	127	171	137	-0.68729	0.000124551	0.00173888	Down-regulated
ENSG00000055609	Chr7	152134922-152436005	-	KMT2C	Homo sapiens lysine (K)-specific methyltransferase 2C (KMT2C), mRNA	478	408	425	121	264	236	-0.822001	0.000124862	0.0017414	Down-regulated
ENSG00000151503	Chr11	134150119-134225454	-	NCAPD3	Homo sapiens cDNA FLJ42888 fis, clone BRHIP3008183	2946	2915	2681	1810	2058	1602	-0.388731	0.000125839	0.00175318	Down-regulated
ENSG00000186815	Chr12	113221050-113298585	+	TPCN1	Homo sapiens two pore segment channel 1, mRNA (cDNA clone MGC:176656 IMAGE:8862535), complete cds	1937	1918	1806	1256	1293	1051	-0.398086	0.000126072	0.00175458	Down-regulated
ENSG00000034152	Chr17	21284672-21315240	+	MAP2K3	Homo sapiens cDNA FLJ36519 fis, clone TRACH2002092, highly similar to Dual specificity mitogen-activated proteinkinase kinase 3 (EC 2.7.12.2)	2112	2099	2107	2625	2266	2125	0.407724	0.0001267	0.00176149	Up-regulated
ENSG00000160299	Chr21	46324122-46445769	+	PCNT	Homo sapiens pericentrin (PCNT), mRNA	1723	1630	1628	964	1222	863	-0.455975	0.000128011	0.00177786	Down-regulated
ENSG00000163659	Chr3	156673235-156706770	+	TIPARP	Homo sapiens TCDD-inducible poly(ADP-ribose) polymerase (TIPARP), transcript variant 1, mRNA	791	766	710	827	977	781	0.444281	0.000128355	0.00178078	Up-regulated
ENSG00000115504	Chr2	62673851-63046487	+	EHBP1	Homo sapiens EH domain binding protein 1 (EHBP1), transcript variant 1, mRNA	645	641	614	287	449	325	-0.588463	0.000128936	0.00178697	Down-regulated
ENSG00000170004	Chr17	7884806-7912760	+	CHD3	Homo sapiens chromodomain helicase DNA binding protein 3 (CHD3), transcript variant 3, mRNA	3062	3055	2784	2004	2022	1784	-0.358891	0.000129449	0.00179222	Down-regulated
ENSG00000164176	Chr5	83940554-84384793	-	EDIL3	Homo sapiens EGF-like repeats and discoidin I-like domains 3 (EDIL3), transcript variant 1, mRNA	4124	4500	4224	2303	3160	2521	-0.433923	0.000130419	0.00180002	Down-regulated
ENSG00000181827	Chr15	56087280-56243266	-	RFX7	Homo sapiens chromosome 15 clone RPCI human BAC library 11 map 15q21.3, complete sequence	563	502	496	190	375	222	-0.738752	0.00013035	0.00180002	Down-regulated
ENSG00000205629	Chr16	25111729-25178231	+	LCMT1	Homo sapiens mRNA for leucine carboxyl methyltransferase variant, clone: FCC101G05	438	471	404	563	471	567	0.547228	0.000130288	0.00180002	Up-regulated
ENSG00000214425	Chr17	45506741-45550335	-	LRRC37A4P	Homo sapiens leucine rich repeat containing 37, member A4, pseudogene (LRRC37A4P), non-coding RNA	378	461	313	107	268	123	-0.965182	0.000130998	0.00180614	Down-regulated
ENSG00000138442	Chr2	202874782-203014798	-	WDR12	Homo sapiens BAC clone RP11-544H14 from 2, complete sequence	978	994	966	1055	1157	1034	0.399371	0.000131417	0.00180977	Up-regulated
ENSG00000157014	Chr3	10248023-10281218	+	TATDN2	PREDICTED: Gorilla gorilla gorilla TatD DNase domain containing 2, transcript variant 1 (TATDN2), mRNA	365	358	382	434	447	443	0.517434	0.000131533	0.00180977	Up-regulated
ENSG00000198589	Chr4	150264531-151015727	-	LRBA	Homo sapiens beige-like protein (LRBA) mRNA, complete cds	652	714	619	215	468	310	-0.74989	0.000132885	0.00182648	Down-regulated
ENSG00000103064	Chr16	68264516-68301823	+	SLC7A6	Homo sapiens solute carrier family 7 (amino acid transporter light chain, y+L system), member 6 (SLC7A6), transcript variant 1, mRNA	300	309	346	157	205	131	-0.704949	0.000133147	0.0018282	Down-regulated
ENSG00000154723	Chr21	25716503-25735673	-	ATP5J	Homo sapiens ATP synthase, H+ transporting, mitochondrial Fo complex, subunit F6 (ATP5J), transcript variant 2, mRNA	873	757	739	998	795	1064	0.534653	0.000133289	0.00182825	Up-regulated
ENSG00000178464	Chr19	12643275-12643919	-	RPL10P16	Homo sapiens chromosome 19 clone CTD-2192J16, complete sequence	285	249	264	384	279	397	0.673356	0.000135029	0.00185022	Up-regulated
ENSG00000139718	Chr12	121804180-121832584	+	SETD1B	Homo sapiens SET domain containing 1B (SETD1B), mRNA	632	612	608	352	407	347	-0.488484	0.00013566	0.00185695	Down-regulated
ENSG00000118680	Chr18	3261909-3278284	+	MYL12B	PREDICTED: Gorilla gorilla gorilla myosin, light chain 12B, regulatory, transcript variant 2 (MYL12B), mRNA	10169	9828	8722	9718	10278	10931	0.367339	0.000136049	0.00186036	Up-regulated
ENSG00000116030	Chr2	202206180-202238608	-	SUMO1	Homo sapiens small ubiquitin-like modifier 1 (SUMO1), transcript variant 1, mRNA	2640	2422	2556	2671	2701	2951	0.386973	0.000136421	0.00186163	Up-regulated
ENSG00000168701	Chr16	67227103-67229278	+	TMEM208	Homo sapiens formin homology 2 domain containing 1 (FHOD1), RefSeqGene on chromosome 16	865	832	843	1042	861	1070	0.488337	0.000136293	0.00186163	Up-regulated
ENSG00000092853	Chr1	35720218-35769967	-	CLSPN	Homo sapiens Hu-Claspin mRNA, complete cds	455	488	432	166	321	210	-0.730279	0.000137081	0.00186871	Down-regulated
ENSG00000188211	Chr11	17351726-17377341	+	NCR3LG1	Homo sapiens natural killer cell cytotoxicity receptor 3 ligand 1 (NCR3LG1), mRNA	177	150	152	38	102	43	-1.14313	0.000137508	0.00187216	Down-regulated
ENSG00000170545	Chr12	51244558-51270890	-	SMAGP	Homo sapiens small trans-membrane and glycosylated protein, mRNA (cDNA clone IMAGE:5270771)	283	238	233	302	313	340	0.601698	0.000137616	0.00187216	Up-regulated
ENSG00000047188	Chr5	113513683-113595285	+	YTHDC2	Homo sapiens mRNA; cDNA DKFZp686K16112 (from clone DKFZp686K16112)	770	863	732	342	539	443	-0.583037	0.000138442	0.0018804	Down-regulated
ENSG00000203875	Chr6	85660950-85678736	-	SNHG5	Homo sapiens chromosome 6 open reading frame 160, mRNA (cDNA clone IMAGE:4803868)	3924	3617	3821	4016	4037	3997	0.342365	0.000138504	0.0018804	Up-regulated
ENSG00000137692	Chr11	103062076-103092215	-	DCUN1D5	Homo sapiens DCN1, defective in cullin neddylation 1, domain containing 5 (DCUN1D5), mRNA	2405	2139	2071	2280	2409	2528	0.385805	0.000138965	0.00188474	Up-regulated
ENSG00000116128	Chr1	147541412-147626216	+	BCL9	PREDICTED: Gorilla gorilla gorilla B-cell CLL/lymphoma 9 (BCL9), mRNA	897	899	790	538	575	452	-0.469305	0.000141492	0.00191511	Down-regulated
ENSG00000280614	Chr21	8393419-8394341	-	CH507-513H4.4	Homo sapiens RNA, 45S pre-ribosomal 5 (RNA45S5), ribosomal RNA	2	12	87	249	1308	2531	5.57563	0.000141474	0.00191511	Up-regulated
ENSG00000137948	Chr1	91949371-92014426	+	BRDT	Homo sapiens mRNA; cDNA DKFZp686P0940 (from clone DKFZp686P0940)	286	283	216	92	144	142	-0.794552	0.000142655	0.00192656	Down-regulated
ENSG00000154237	Chr15	100919215-101078254	+	LRRK1	Homo sapiens chromosome 15, clone RP11-424I19, complete sequence	429	423	399	251	256	193	-0.583257	0.000142772	0.00192656	Down-regulated
ENSG00000126603	Chr16	4314761-4339597	+	GLIS2	Homo sapiens cDNA FLJ44970 fis, clone BRAWH3000446, highly similar to Homo sapiens GLIS family zinc finger 2 (GLIS2), mRNA	252	228	222	329	281	284	0.607875	0.000142668	0.00192656	Up-regulated
ENSG00000140199	Chr15	34229996-34338060	-	SLC12A6	Homo sapiens solute carrier family 12 (potassium/chloride transporter), member 6 (SLC12A6), transcript variant 2, mRNA	554	620	532	302	392	268	-0.574785	0.000143258	0.00193115	Down-regulated
ENSG00000177156	Chr11	747329-765024	+	TALDO1	PREDICTED: Gorilla gorilla gorilla transaldolase 1 (TALDO1), mRNA	7241	6938	6787	8682	6822	7872	0.417876	0.000143418	0.00193135	Up-regulated
ENSG00000149357	Chr11	72085895-72103387	-	LAMTOR1	Homo sapiens late endosomal/lysosomal adaptor, MAPK and MTOR activator 1 (LAMTOR1), mRNA	2442	2274	2073	2602	2310	2576	0.402856	0.000144056	0.00193799	Up-regulated
ENSG00000151693	Chr2	9206765-9405683	+	ASAP2	Homo sapiens ArfGAP with SH3 domain, ankyrin repeat and PH domain 2 (ASAP2), transcript variant 1, mRNA	639	650	623	249	475	250	-0.727195	0.000144734	0.00194175	Down-regulated
ENSG00000205213	Chr11	27365961-27472775	-	LGR4	Homo sapiens leucine-rich repeat containing G protein-coupled receptor 4 (LGR4), mRNA	702	749	751	386	455	461	-0.50179	0.00014456	0.00194175	Down-regulated
ENSG00000152193	Chr13	78614291-78659179	-	RNF219	Homo sapiens ring finger protein 219 (RNF219), mRNA	117	110	96	144	165	155	0.780832	0.000144901	0.00194175	Up-regulated
ENSG00000169957	Chr16	30524001-30526821	-	ZNF768	Homo sapiens zinc finger protein 768 (ZNF768), mRNA	1157	1088	1016	1408	1128	1198	0.455628	0.00014492	0.00194175	Up-regulated
ENSG00000198755	Chr6	35468408-35470785	+	RPL10A	Homo sapiens ribosomal protein L10a, mRNA (cDNA clone IMAGE:4388497), with apparent retained intron	16910	14941	14717	17854	15380	17687	0.390878	0.000145852	0.00195227	Up-regulated
ENSG00000165046	Chr8	38386207-38409527	+	LETM2	Homo sapiens leucine zipper-EF-hand containing transmembrane protein 2 (LETM2), transcript variant 4, mRNA	158	137	139	177	217	199	0.707563	0.000146278	0.00195601	Up-regulated
ENSG00000125637	Chr2	113157325-113209396	+	PSD4	Homo sapiens BAC clone RP11-65I12 from 2, complete sequence	387	371	385	230	206	203	-0.581801	0.000146582	0.00195811	Down-regulated
ENSG00000113649	Chr5	146447311-146511961	+	TCERG1	PREDICTED: Gorilla gorilla gorilla transcription elongation regulator 1, transcript variant 2 (TCERG1), mRNA	1327	1259	1321	765	894	802	-0.411397	0.000146795	0.00195899	Down-regulated
ENSG00000065361	Chr12	56079857-56103505	+	ERBB3	Homo sapiens v-erb-b2 avian erythroblastic leukemia viral oncogene homolog 3 (ERBB3), transcript variant 1, mRNA	502	458	417	221	297	254	-0.577995	0.000147527	0.00196678	Down-regulated
ENSG00000170759	Chr10	32009010-32056431	-	KIF5B	Homo sapiens kinesin family member 5B (KIF5B), mRNA	3017	3009	2858	1182	2110	1726	-0.570681	0.000148306	0.00197518	Down-regulated
ENSG00000146247	Chr6	78935867-79078236	-	PHIP	Homo sapiens pleckstrin homology domain interacting protein (PHIP), mRNA	914	926	860	298	614	489	-0.693613	0.000148816	0.00198	Down-regulated
ENSG00000111247	Chr12	4538798-4560048	+	RAD51AP1	Homo sapiens RAD51 associated protein 1 (RAD51AP1), transcript variant 1, mRNA	685	747	599	324	421	414	-0.551125	0.000149878	0.00198816	Down-regulated
ENSG00000104687	Chr8	30678061-30727926	-	GSR	Homo sapiens glutathione reductase (GSR), transcript variant 1, mRNA	5981	5875	5846	6597	6357	5751	0.33555	0.000149838	0.00198816	Up-regulated
ENSG00000241127	Chr7	39566376-39610320	+	YAE1D1	Homo sapiens Yae1 domain containing 1 (YAE1D1), transcript variant 2, mRNA	255	230	247	296	301	326	0.593296	0.000149668	0.00198816	Up-regulated
ENSG00000260196	Chr11	17380649-17383531	+	RP1-239B22.5	TPA: Homo sapiens long non-coding RNA OTTHUMT00000421715.1 (RP1-239B22.5 gene), antisense	23	25	20	43	38	86	1.56752	0.00015138	0.00200609	Up-regulated
ENSG00000180776	Chr13	21372573-21459370	-	ZDHHC20	Homo sapiens zinc finger, DHHC-type containing 20 (ZDHHC20), transcript variant 1, mRNA	1702	1577	1531	885	1171	922	-0.43729	0.000151563	0.00200651	Down-regulated
ENSG00000143847	Chr1	203026498-203078740	+	PPFIA4	Homo sapiens liprin alpha4 (PPFIA4) mRNA, complete cds	99	107	98	41	43	39	-1.04947	0.000152208	0.00201105	Down-regulated
ENSG00000151657	Chr10	7750962-7787981	-	KIN	Homo sapiens Kin17 DNA and RNA binding protein (KIN), transcript variant 1, mRNA	314	317	290	344	403	377	0.544317	0.000152203	0.00201105	Up-regulated
ENSG00000232472	ChrX	24788392-24789069	-	EEF1B2P3	Homo sapiens eukaryotic translation elongation factor 1 beta 2 pseudogene 3 (EEF1B2P3) on chromosome X	484	457	427	628	450	670	0.618936	0.000155435	0.00205165	Up-regulated
ENSG00000183530	Chr22	31676256-31750140	-	PRR14L	Homo sapiens proline rich 14-like (PRR14L), mRNA	607	638	536	218	421	285	-0.695523	0.000156223	0.00206	Down-regulated
ENSG00000143473	Chr1	210678315-211134115	-	KCNH1	Homo sapiens potassium channel, voltage gated eag related subfamily H, member 1 (KCNH1), transcript variant 1, mRNA	149	146	166	62	91	45	-0.972639	0.000157654	0.00207408	Down-regulated
ENSG00000204843	Chr2	74361154-74392087	-	DCTN1	Homo sapiens mRNA for dynactin 1 isoform 1 variant protein	4862	4862	4403	3349	3055	2503	-0.409785	0.000157604	0.00207408	Down-regulated
ENSG00000140319	Chr15	40035739-40039188	-	SRP14	PREDICTED: Gorilla gorilla gorilla signal recognition particle 14kDa (homologous Alu RNA binding protein), transcript variant 1 (SRP14), mRNA	5492	4976	4716	5392	5241	5652	0.361813	0.000157758	0.00207408	Up-regulated
ENSG00000204019	ChrX	116461682-116463003	-	CT83	PREDICTED: Gorilla gorilla gorilla kita-kyushu lung cancer antigen 1-like (LOC101131012), mRNA	461	367	362	429	527	495	0.545226	0.000159276	0.00209198	Up-regulated
ENSG00000099204	Chr10	114431113-114685003	-	ABLIM1	Homo sapiens actin binding LIM protein 1 (ABLIM1), transcript variant 3, mRNA	1797	1952	1660	925	1335	977	-0.488333	0.000160097	0.00210068	Down-regulated
ENSG00000135919	Chr2	223975112-224039319	-	SERPINE2	Homo sapiens mRNA; cDNA DKFZp686A13110 (from clone DKFZp686A13110)	544	494	513	566	621	603	0.464225	0.000160356	0.00210201	Up-regulated
ENSG00000198646	Chr20	34689097-34825649	-	NCOA6	Homo sapiens transcriptional coactivator AIB3 (AIB3) mRNA, complete cds	947	1006	1034	466	719	535	-0.545807	0.000161208	0.00211109	Down-regulated
ENSG00000135048	Chr9	71683366-71816690	-	TMEM2	Homo sapiens transmembrane protein 2 (TMEM2), transcript variant 1, mRNA	1663	1697	1474	704	1207	827	-0.568774	0.000162479	0.00212565	Down-regulated
ENSG00000106771	Chr9	109015152-109119945	-	TMEM245	Homo sapiens transmembrane protein 245 (TMEM245), mRNA	4325	4580	4399	2406	3356	2488	-0.438163	0.000162724	0.00212606	Down-regulated
ENSG00000177728	Chr17	75441159-75500090	+	TMEM94	Homo sapiens mRNA; cDNA DKFZp781M1056 (from clone DKFZp781M1056)	491	517	547	305	310	291	-0.524411	0.00016283	0.00212606	Down-regulated
ENSG00000166401	Chr18	63969925-64019779	+	SERPINB8	Homo sapiens serpin peptidase inhibitor, clade B (ovalbumin), member 8 (SERPINB8), transcript variant 2, mRNA	454	410	395	441	565	502	0.517177	0.000164147	0.00214115	Up-regulated
ENSG00000170145	Chr11	111602391-111730853	+	SIK2	Homo sapiens genomic DNA, chromosome 11 clone:RP11-759M17, complete sequence	768	829	706	414	544	388	-0.522139	0.000165279	0.00215381	Down-regulated
ENSG00000043093	Chr3	182938074-182985953	-	DCUN1D1	PREDICTED: Gorilla gorilla gorilla DCN1, defective in cullin neddylation 1, domain containing 1 (S. cerevisiae) (DCUN1D1), mRNA	1209	1222	1055	553	789	714	-0.504891	0.000165635	0.00215633	Down-regulated
ENSG00000130177	Chr13	114234887-114272723	+	CDC16	Homo sapiens cell division cycle 16 (CDC16), transcript variant 1, mRNA	697	702	683	727	800	880	0.468216	0.000167315	0.00217499	Up-regulated
ENSG00000169857	Chr15	33866227-34039176	-	AVEN	Homo sapiens apoptosis, caspase activation inhibitor (AVEN), mRNA	209	215	198	290	244	270	0.629685	0.000167395	0.00217499	Up-regulated
ENSG00000156535	Chr6	73695785-73828316	+	CD109	Homo sapiens CD109 molecule (CD109), transcript variant 1, mRNA	771	807	652	319	541	352	-0.628242	0.000169461	0.00219968	Down-regulated
ENSG00000114331	Chr3	195274736-195443078	-	ACAP2	Homo sapiens ArfGAP with coiled-coil, ankyrin repeat and PH domains 2 (ACAP2), mRNA	945	1020	1028	403	721	523	-0.61216	0.000170276	0.00220596	Down-regulated
ENSG00000176903	Chr14	73711783-73714372	-	PNMA1	Homo sapiens paraneoplastic Ma antigen 1 (PNMA1), mRNA	1504	1537	1554	1787	1681	1557	0.384799	0.000170173	0.00220596	Up-regulated
ENSG00000137145	Chr9	19230435-19373545	+	DENND4C	PREDICTED: Gorilla gorilla gorilla DENN/MADD domain containing 4C, transcript variant 1 (DENND4C), mRNA	535	518	538	191	383	239	-0.720397	0.000171845	0.00222196	Down-regulated
ENSG00000172974	Chr2	65205108-65205988	+	AC007318.5	Homo sapiens voltage-dependent anion channel 2 pseudogene (LOC729317) on chromosome 2	1420	1336	1225	1572	1450	1357	0.395789	0.000171721	0.00222196	Up-regulated
ENSG00000124596	Chr6	41033627-41097787	-	OARD1	Human DNA sequence from clone RP1-34B21 on chromosome 6p12.1-21.1, complete sequence	387	354	368	409	461	453	0.512045	0.000172365	0.00222652	Up-regulated
ENSG00000109736	Chr4	2930561-2934859	-	MFSD10	Homo sapiens major facilitator superfamily domain containing 10 (MFSD10), transcript variant 1, mRNA	2923	2661	2592	3289	2716	3047	0.407964	0.000172873	0.00222886	Up-regulated
ENSG00000111843	Chr6	10722915-10731129	+	TMEM14C	Homo sapiens transmembrane protein 14C (TMEM14C), transcript variant 1, mRNA	4814	4479	4407	4947	4629	5176	0.367293	0.000173048	0.00222886	Up-regulated
ENSG00000131100	Chr22	17592136-17628818	-	ATP6V1E1	Homo sapiens ATPase, H+ transporting, lysosomal 31kDa, V1 subunit E1 (ATP6V1E1), transcript variant 1, mRNA	4863	4559	4296	4797	4745	5112	0.355569	0.000172938	0.00222886	Up-regulated
ENSG00000123892	Chr11	88113242-88175467	-	RAB38	Homo sapiens RAB38, member RAS oncogene family (RAB38), mRNA	610	523	442	605	656	599	0.499717	0.00017322	0.00222891	Up-regulated
ENSG00000144028	Chr2	96274336-96305515	-	SNRNP200	Homo sapiens small nuclear ribonucleoprotein 200kDa (U5) (SNRNP200), mRNA	8021	8147	7037	4910	5692	4196	-0.395345	0.000173463	0.00222988	Down-regulated
ENSG00000109332	Chr4	102794383-102868896	-	UBE2D3	Homo sapiens cDNA FLJ45372 fis, clone BRHIP3018278, highly similar to Ubiquitin-conjugating enzyme E2-17 kDa 3 (EC 6.3.2.19)	5063	5009	5040	5332	5391	5073	0.320205	0.000175249	0.00225067	Up-regulated
ENSG00000140718	Chr16	53701692-54158512	+	FTO	Homo sapiens chromosome 16 clone RP11-358B6, complete sequence	780	688	764	396	528	382	-0.520937	0.000176492	0.00226445	Down-regulated
ENSG00000112110	Chr6	159789812-159798436	+	MRPL18	Homo sapiens mitochondrial ribosomal protein L18 (MRPL18), mRNA	1127	1139	1058	1209	1195	1251	0.395745	0.000176847	0.00226463	Up-regulated
ENSG00000164220	Chr5	76615482-76623434	-	F2RL2	Homo sapiens coagulation factor II (thrombin) receptor-like 2 (F2RL2), transcript variant 1, mRNA	37	54	52	73	92	91	1.09378	0.000176825	0.00226463	Up-regulated
ENSG00000101888	ChrX	109535781-109544690	+	NXT2	Homo sapiens nuclear transport factor 2-like export factor 2 (NXT2), transcript variant 1, mRNA	306	259	301	131	186	132	-0.695359	0.000179756	0.00229966	Down-regulated
ENSG00000196387	Chr12	133079838-133107544	+	ZNF140	Homo sapiens cDNA FLJ16264 fis, clone IMR322012529, highly similar to ZINC FINGER PROTEIN 140	212	247	193	243	317	295	0.647782	0.000181666	0.00232187	Up-regulated
ENSG00000148908	Chr10	119499828-119542708	-	RGS10	Homo sapiens regulator of G-protein signaling 10 (RGS10), transcript variant 2, mRNA	654	600	645	761	677	754	0.466264	0.000184575	0.00235679	Up-regulated
ENSG00000198231	Chr17	63773603-63819317	+	DDX42	PREDICTED: Homo sapiens DEAD (Asp-Glu-Ala-Asp) box helicase 42 (DDX42), transcript variant X1, mRNA	2006	2050	1946	1201	1465	1160	-0.396025	0.000184963	0.00235947	Down-regulated
ENSG00000137815	Chr15	41408408-41483563	+	RTF1	Homo sapiens RTF1 homolog, Paf1/RNA polymerase II complex component (RTF1), mRNA	1414	1386	1348	800	1011	774	-0.42893	0.000186052	0.00236883	Down-regulated
ENSG00000139697	Chr12	123289109-123364843	-	SBNO1	Homo sapiens strawberry notch homolog 1 (Drosophila) (SBNO1), transcript variant 1, mRNA	1372	1403	1203	511	910	777	-0.60053	0.000185977	0.00236883	Down-regulated
ENSG00000221983	Chr19	18571730-18577550	+	UBA52	Homo sapiens ubiquitin A-52 residue ribosomal protein fusion product 1 (UBA52), transcript variant 1, mRNA	9767	8331	9075	11616	8961	9963	0.429085	0.000186705	0.00237486	Up-regulated
ENSG00000137710	Chr11	110174880-110296722	-	RDX	Homo sapiens radixin (RDX), transcript variant 3, mRNA	2593	2704	2465	1354	1860	1608	-0.431864	0.000187381	0.00238119	Down-regulated
ENSG00000154277	Chr4	41256413-41268455	+	UCHL1	Homo sapiens cDNA FLJ30017 fis, clone 3NB692000484, highly similar to Ubiquitin carboxyl-terminal hydrolase isozymeL1 (EC 3.4.19.12)	28921	26675	26082	30146	27184	29249	0.344306	0.000188345	0.00239116	Up-regulated
ENSG00000119596	Chr14	74763366-74859435	+	YLPM1	Homo sapiens YLP motif containing 1 (YLPM1), mRNA	1564	1779	1583	913	1184	944	-0.442957	0.000188933	0.00239634	Down-regulated
ENSG00000204386	Chr6	31857659-31862906	-	NEU1	Homo sapiens mRNA for neuraminidase precursor variant protein	1310	1157	1030	1383	1289	1232	0.418707	0.000189156	0.00239688	Up-regulated
ENSG00000128463	Chr15	34224999-34230156	+	EMC4	Homo sapiens cDNA FLJ34359 fis, clone FEBRA2013951	1937	1801	1807	2025	2018	1872	0.350255	0.000190034	0.00240572	Up-regulated
ENSG00000198131	Chr19	58228594-58277495	+	ZNF544	Homo sapiens mRNA for zinc finger protein 544 variant, clone: ej00969	307	304	259	328	383	357	0.553717	0.000191169	0.00241778	Up-regulated
ENSG00000153107	Chr2	111766271-111884690	-	ANAPC1	Homo sapiens anaphase promoting complex subunit 1 (ANAPC1), mRNA	1451	1364	1169	743	971	652	-0.498398	0.000192016	0.00242619	Down-regulated
ENSG00000114021	Chr3	100334701-100361635	+	NIT2	Homo sapiens 3 BAC RP11-114I8 (Roswell Park Cancer Institute Human BAC Library) complete sequence	837	824	789	862	909	1015	0.445156	0.000192419	0.00242897	Up-regulated
ENSG00000197905	Chr12	2959330-3040673	+	TEAD4	Homo sapiens TEA domain family member 4 (TEAD4), transcript variant 1, mRNA	681	732	569	818	772	709	0.472193	0.000194071	0.00244519	Up-regulated
ENSG00000281383	Chr21	8254592-8255514	-	CH507-513H4.5	Homo sapiens RNA, 45S pre-ribosomal 5 (RNA45S5), ribosomal RNA	0	1	0	1	87	339	8.92143	0.000194018	0.00244519	Up-regulated
ENSG00000104691	Chr8	30732247-30767006	+	UBXN8	Homo sapiens UBX domain protein 8 (UBXN8), transcript variant 1, mRNA	278	297	313	374	343	384	0.567787	0.000194502	0.0024483	Up-regulated
ENSG00000172590	Chr14	22829879-22835037	+	MRPL52	Homo sapiens cDNA FLJ39627 fis, A-SMINT2001609	2307	2293	2212	2530	2303	2587	0.383224	0.000195239	0.00245524	Up-regulated
ENSG00000144867	Chr3	133784033-133825772	+	SRPRB	Homo sapiens signal recognition particle receptor, B subunit (SRPRB), mRNA	955	873	854	970	988	1010	0.405229	0.000195981	0.00246225	Up-regulated
ENSG00000056558	Chr9	120902393-120929173	-	TRAF1	Homo sapiens mRNA; cDNA DKFZp666E213 (from clone DKFZp666E213)	252	243	218	297	310	280	0.572393	0.000197355	0.00247718	Up-regulated
ENSG00000105429	Chr19	42325609-42378769	+	MEGF8	Homo sapiens multiple EGF-like-domains 8 (MEGF8), transcript variant 2, mRNA	1439	1397	1308	874	979	697	-0.447334	0.00019847	0.00248883	Down-regulated
ENSG00000138031	Chr2	24819169-24919839	-	ADCY3	PREDICTED: Homo sapiens adenylate cyclase 3 (ADCY3), transcript variant X7, mRNA	1295	1318	1149	830	837	660	-0.437789	0.000200255	0.00250412	Down-regulated
ENSG00000157064	Chr1	183248237-183418602	-	NMNAT2	Homo sapiens C1orf15 mRNA, complete cds	126	121	126	42	67	51	-0.967967	0.000199884	0.00250412	Down-regulated
ENSG00000127922	Chr7	96481626-96709891	-	SHFM1	Homo sapiens cDNA FLJ37580 fis, clone BRCOC2004036	1914	1828	1811	2101	1904	2006	0.37335	0.000200209	0.00250412	Up-regulated
ENSG00000172869	Chr5	119037772-119249138	+	DMXL1	Homo sapiens mRNA for X-like 1 protein	320	318	312	105	203	163	-0.75903	0.000201778	0.00251608	Down-regulated
ENSG00000111845	Chr6	10694695-10709782	+	PAK1IP1	Homo sapiens PAK1 interacting protein 1 (PAK1IP1), mRNA	1036	987	930	986	1160	1167	0.424536	0.000201532	0.00251608	Up-regulated
ENSG00000137547	Chr8	54135210-54147901	+	MRPL15	Homo sapiens mitochondrial ribosomal protein L15 (MRPL15), mRNA	2354	2414	2120	2543	2406	2456	0.363463	0.000201624	0.00251608	Up-regulated
ENSG00000273841	Chr5	69364743-69370013	-	TAF9	Homo sapiens TAF9 RNA polymerase II, TATA box binding protein (TBP)-associated factor, 32kDa (TAF9), transcript variant 4, mRNA	1139	1132	1105	1212	1200	1339	0.41141	0.000204307	0.00254523	Up-regulated
ENSG00000160783	Chr1	156212993-156240042	+	PMF1	Homo sapiens cDNA, FLJ17736	291	285	273	379	310	371	0.580993	0.000204711	0.00254788	Up-regulated
ENSG00000115738	Chr2	8678845-8684453	+	ID2	Homo sapiens inhibitor of DNA binding 2, dominant negative helix-loop-helix protein (ID2), mRNA	162	151	160	189	235	207	0.671139	0.000205145	0.00255089	Up-regulated
ENSG00000125968	Chr20	31605283-31606515	+	ID1	Homo sapiens inhibitor of DNA binding 1, dominant negative helix-loop-helix protein (ID1), RefSeqGene on chromosome 20	4655	4174	4400	5801	4354	4807	0.437741	0.000205842	0.00255717	Up-regulated
ENSG00000253368	Chr1	26993707-27000898	+	TRNP1	Homo sapiens TMF1-regulated nuclear protein 1 (TRNP1), mRNA	7352	6739	8284	10071	7803	7915	0.461064	0.000206237	0.00255969	Up-regulated
ENSG00000079459	Chr8	11795573-11839309	+	FDFT1	Homo sapiens farnesyl-diphosphate farnesyltransferase 1 (FDFT1), transcript variant 1, mRNA	10092	9885	9559	11330	10167	9767	0.339608	0.00020643	0.0025597	Up-regulated
ENSG00000204576	Chr6	30556886-30563723	+	PRR3	Homo sapiens cDNA FLJ16455 fis, clone BRAWH3007441	422	353	338	452	431	450	0.520906	0.00020681	0.00256151	Up-regulated
ENSG00000277791	Chr17	38752736-38764231	+	PSMB3	Homo sapiens proteasome (prosome, macropain) subunit, beta type, 3 (PSMB3), transcript variant 1, mRNA	6303	5700	5576	6975	5723	6658	0.400792	0.000206961	0.00256151	Up-regulated
ENSG00000117640	Chr1	25818640-25832942	+	MTFR1L	Homo sapiens cDNA FLJ32159 fis, clone PLACE6000263	202	217	182	261	261	246	0.611215	0.000209065	0.00258515	Up-regulated
ENSG00000221823	Chr2	68178857-68256237	-	PPP3R1	Homo sapiens protein phosphatase 3, regulatory subunit B, alpha (PPP3R1), mRNA	491	515	456	533	559	641	0.505536	0.000209603	0.00258939	Up-regulated
ENSG00000120256	Chr6	149818798-149864026	-	LRP11	Homo sapiens low density lipoprotein receptor-related protein 11 (LRP11), mRNA	269	232	255	280	326	353	0.602176	0.000210173	0.00259402	Up-regulated
ENSG00000131508	Chr5	139526431-139628433	+	UBE2D2	Homo sapiens ubiquitin-conjugating enzyme E2D 2 (UBE2D2), transcript variant 1, mRNA	2099	2035	2288	2575	2289	2232	0.399873	0.000210673	0.00259778	Up-regulated
ENSG00000100580	Chr14	77335021-77377109	-	TMED8	Homo sapiens chromosome 14 clone RP11-493G17 and CTD-2516D11 map 14q24.3, complete sequence	1012	1080	1045	502	786	510	-0.554077	0.000211478	0.00260529	Down-regulated
ENSG00000175193	Chr3	183829385-183884933	-	PARL	Homo sapiens presenilin associated, rhomboid-like (PARL), transcript variant 1, mRNA	1027	1081	1076	1178	1127	1268	0.424891	0.00021176	0.00260636	Up-regulated
ENSG00000134717	Chr1	52056125-52090716	+	BTF3L4	Homo sapiens basic transcription factor 3-like 4 (BTF3L4), transcript variant 1, mRNA	1211	1104	1017	1093	1374	1291	0.431834	0.000212044	0.00260743	Up-regulated
ENSG00000034510	Chr2	84905625-84906675	+	TMSB10	Homo sapiens thymosin beta 10 (TMSB10), mRNA	20531	17458	19602	25633	18546	21851	0.458445	0.000212586	0.00261169	Up-regulated
ENSG00000148396	Chr9	136440096-136483759	-	SEC16A	Homo sapiens SEC16 homolog A, endoplasmic reticulum export factor (SEC16A), transcript variant 2, mRNA	2957	3207	2897	1851	2237	1565	-0.429333	0.000214098	0.00262783	Down-regulated
ENSG00000233276	Chr3	49357176-49358600	-	GPX1	Homo sapiens glutathione peroxidase 1 (GPX1), RefSeqGene on chromosome 3	5236	4661	4637	6229	4778	5264	0.42389	0.000214824	0.00263432	Up-regulated
ENSG00000011422	Chr19	43646095-43670547	-	PLAUR	Human urokinase-type plasminogen activator receptor mRNA, complete cds	1592	1553	1432	1838	1579	1620	0.397449	0.000215983	0.00264609	Up-regulated
ENSG00000241553	Chr3	9792495-9807726	+	ARPC4	PREDICTED: Gorilla gorilla gorilla actin related protein 2/3 complex, subunit 4, 20kDa, transcript variant 1 (ARPC4), mRNA	1058	971	944	1344	974	1180	0.496777	0.000216838	0.00265413	Up-regulated
ENSG00000196652	Chr7	99504651-99534700	+	ZKSCAN5	Homo sapiens mRNA; cDNA DKFZp686I235 (from clone DKFZp686I235)	498	471	487	537	604	535	0.458614	0.000218203	0.00266838	Up-regulated
ENSG00000100603	Chr14	77717599-77761207	-	SNW1	Homo sapiens SNW domain containing 1 (SNW1), mRNA	1687	1599	1564	1641	1766	1957	0.40531	0.000219108	0.00267698	Up-regulated
ENSG00000108175	Chr10	79069035-79316528	+	ZMIZ1	Homo sapiens zinc finger, MIZ-type containing 1 (ZMIZ1), mRNA	757	847	884	462	579	432	-0.505844	0.000221287	0.00270112	Down-regulated
ENSG00000047849	Chr3	47850690-48089272	-	MAP4	Homo sapiens microtubule-associated protein 4 (MAP4), transcript variant 4, mRNA	8619	8748	7916	5827	5929	4622	-0.372054	0.000222325	0.00271131	Down-regulated
ENSG00000095383	Chr9	98198999-98255721	-	TBC1D2	Homo sapiens TBC1 domain family, member 2 (TBC1D2), transcript variant 1, mRNA	1347	1306	1293	901	842	759	-0.400955	0.000223033	0.00271745	Down-regulated
ENSG00000165288	ChrX	80670854-80809688	-	BRWD3	Homo sapiens bromodomain and WD repeat domain containing 3 (BRWD3), mRNA	277	250	264	67	154	138	-0.884613	0.00022353	0.00272101	Down-regulated
ENSG00000158793	Chr1	161118086-161125445	+	NIT1	Homo sapiens nitrilase 1 (NIT1), transcript variant 2, mRNA	1145	1042	951	1277	1072	1206	0.441797	0.000223791	0.00272169	Up-regulated
ENSG00000057757	Chr1	23778405-23788232	+	PITHD1	Homo sapiens PITH (C-terminal proteasome-interacting domain of thioredoxin-like) domain containing 1 (PITHD1), mRNA	672	552	667	751	679	810	0.504727	0.000226502	0.00275215	Up-regulated
ENSG00000111725	Chr12	119667753-119681630	+	PRKAB1	Homo sapiens mRNA; cDNA DKFZp686D2236 (from clone DKFZp686D2236)	723	758	662	910	765	785	0.457947	0.000226767	0.00275285	Up-regulated
ENSG00000144426	Chr2	203014879-203226378	+	NBEAL1	Homo sapiens neurobeachin-like 1 (NBEAL1), mRNA	252	217	220	49	154	80	-1.03729	0.000227559	0.00275995	Down-regulated
ENSG00000116285	Chr1	8004404-8026308	-	ERRFI1	Homo sapiens ERBB receptor feedback inhibitor 1 (ERRFI1), mRNA	4408	4454	4216	4212	5751	4525	0.400861	0.000229866	0.0027854	Up-regulated
ENSG00000188064	Chr22	45920362-45977129	-	WNT7B	Homo sapiens wingless-type MMTV integration site family, member 7B (WNT7B), mRNA	1786	1680	1725	1176	1175	899	-0.421843	0.000233509	0.00282697	Down-regulated
ENSG00000160691	Chr1	154962298-154974395	-	SHC1	Homo sapiens SHC (Src homology 2 domain containing) transforming protein 1 (SHC1), transcript variant 3, mRNA	16627	16000	16176	11648	10787	8001	-0.428098	0.000234428	0.00283551	Down-regulated
ENSG00000165238	Chr9	93184916-93320572	+	WNK2	PREDICTED: Homo sapiens WNK lysine deficient protein kinase 2 (WNK2), transcript variant X11, mRNA	448	397	375	243	253	190	-0.574939	0.000235223	0.00284255	Down-regulated
ENSG00000123836	Chr1	207034366-207081024	+	PFKFB2	Homo sapiens 6-phosphofructo-2-kinase/fructose-2,6-biphosphatase 2 (PFKFB2), transcript variant 1, mRNA	841	806	783	367	588	439	-0.549022	0.000236552	0.00285601	Down-regulated
ENSG00000109220	Chr4	54009789-54064690	-	CHIC2	Homo sapiens cysteine-rich hydrophobic domain 2 (CHIC2), mRNA	168	168	148	199	242	199	0.658618	0.000237457	0.00286433	Up-regulated
ENSG00000048471	Chr16	11976737-12574289	+	SNX29	Homo sapiens chromosome 16 clone CTD-3037G24, complete sequence	215	239	238	121	137	94	-0.724094	0.000239685	0.00288613	Down-regulated
ENSG00000040487	Chr1	19312326-19329300	+	PQLC2	Homo sapiens PQ loop repeat containing 2 (PQLC2), transcript variant 1, mRNA	537	479	411	656	516	551	0.533811	0.000239697	0.00288613	Up-regulated
ENSG00000008323	Chr12	6310436-6328506	+	PLEKHG6	Homo sapiens pleckstrin homology domain containing, family G (with RhoGef domain) member 6 (PLEKHG6), transcript variant 3, mRNA	148	119	110	44	48	66	-0.989982	0.000240482	0.00289296	Down-regulated
ENSG00000167962	Chr16	1997654-2009823	-	ZNF598	Homo sapiens mRNA for FLJ00086 protein, partial cds	1584	1518	1446	1804	1655	1499	0.38163	0.000241535	0.002903	Up-regulated
ENSG00000072364	Chr5	132875379-132963634	-	AFF4	Homo sapiens AF4/FMR2 family, member 4 (AFF4), mRNA	1576	1560	1306	619	1137	688	-0.612093	0.000242362	0.00290768	Down-regulated
ENSG00000128567	Chr7	131500262-131558217	-	PODXL	Homo sapiens, Similar to podocalyxin-like, clone IMAGE:5172924, mRNA	285	345	317	167	197	145	-0.644137	0.000242246	0.00290768	Down-regulated
ENSG00000104517	Chr8	102253012-102412841	-	UBR5	Homo sapiens ubiquitin protein ligase E3 component n-recognin 5 (UBR5), transcript variant 1, mRNA	1291	1239	1179	445	890	673	-0.632906	0.00024262	0.00290816	Down-regulated
ENSG00000156261	Chr21	29055805-29073797	-	CCT8	Homo sapiens chaperonin containing TCP1, subunit 8 (theta) (CCT8), transcript variant 1, mRNA	7888	7404	6995	7250	8139	8251	0.344149	0.000243682	0.00291826	Up-regulated
ENSG00000013561	Chr5	141958328-141990291	+	RNF14	Homo sapiens ring finger protein 14 (RNF14), transcript variant 1, mRNA	500	492	466	561	549	562	0.456033	0.000245099	0.00292996	Up-regulated
ENSG00000159352	Chr1	151254703-151267479	+	PSMD4	PREDICTED: Gorilla gorilla gorilla proteasome (prosome, macropain) 26S subunit, non-ATPase, 4 (PSMD4), mRNA	8602	8075	7479	8865	8101	8633	0.344205	0.000244909	0.00292996	Up-regulated
ENSG00000150893	Chr13	38687129-38887131	+	FREM2	Homo sapiens FRAS1 related extracellular matrix protein 2 (FREM2), mRNA	65	71	53	14	21	25	-1.39455	0.000245589	0.00293317	Down-regulated
ENSG00000244405	Chr3	186046308-186110318	-	ETV5	Homo sapiens ets variant 5 (ETV5), mRNA	1768	1812	1746	1967	2089	1706	0.367636	0.000246085	0.00293647	Up-regulated
ENSG00000080200	Chr3	97822040-97944963	+	CRYBG3	Homo sapiens beta-gamma crystallin domain containing 3 (CRYBG3), mRNA	244	229	206	43	149	81	-1.06737	0.000247257	0.00294517	Down-regulated
ENSG00000119285	Chr1	236549005-236604504	-	HEATR1	Homo sapiens HEAT repeat containing 1 (HEATR1), mRNA	1400	1463	1305	789	1030	738	-0.452513	0.000247216	0.00294517	Down-regulated
ENSG00000160917	Chr7	99438922-99457371	+	CPSF4	Homo sapiens cleavage and polyadenylation specific factor 4, 30kDa (CPSF4), transcript variant 2, mRNA	961	962	905	1035	1029	1030	0.387718	0.000250306	0.00297882	Up-regulated
ENSG00000170515	Chr12	56104319-56113907	+	PA2G4	Homo sapiens proliferation-associated 2G4, 38kDa (PA2G4), mRNA	3838	3662	3982	4956	3728	4326	0.439804	0.00025193	0.00299279	Up-regulated
ENSG00000175505	Chr11	67364168-67374177	-	CLCF1	Homo sapiens cardiotrophin-like cytokine factor 1 (CLCF1), transcript variant 1, mRNA	370	334	293	432	376	402	0.540469	0.000251766	0.00299279	Up-regulated
ENSG00000124570	Chr6	2948159-2972165	-	SERPINB6	Homo sapiens cDNA FLJ32576 fis, clone SPLEN2000247, highly similar to PLACENTAL THROMBIN INHIBITOR	2654	2723	2665	3218	2635	3052	0.406916	0.000253854	0.00301296	Up-regulated
ENSG00000165905	Chr11	45921621-45929096	+	LARGE2	Homo sapiens cDNA FLJ38702 fis, clone KIDNE2002262, moderately similar to Glycosyltransferase	304	299	290	166	139	173	-0.641064	0.000254747	0.00302087	Down-regulated
ENSG00000111319	Chr12	6346843-6377730	-	SCNN1A	Homo sapiens sodium channel, non voltage gated 1 alpha subunit (SCNN1A), transcript variant 2, mRNA	266	284	212	137	138	122	-0.682613	0.000256722	0.00303887	Down-regulated
ENSG00000266074	Chr17	81395475-81466332	+	BAHCC1	Homo sapiens BAH domain and coiled-coil containing 1 (BAHCC1), mRNA	578	520	503	259	386	246	-0.593786	0.000256684	0.00303887	Down-regulated
ENSG00000170581	Chr12	56341597-56360155	-	STAT2	Homo sapiens mRNA; cDNA DKFZp686H05229 (from clone DKFZp686H05229)	823	791	801	496	552	443	-0.44146	0.000257239	0.00304228	Down-regulated
ENSG00000146166	Chr6	63275951-63319977	-	LGSN	Homo sapiens lengsin, lens protein with glutamine synthetase domain (LGSN), transcript variant 2, mRNA	209	185	153	55	119	62	-0.96229	0.00025749	0.00304255	Down-regulated
ENSG00000084090	Chr2	96184859-96208825	-	STARD7	Homo sapiens StAR-related lipid transfer (START) domain containing 7 (STARD7), mRNA	1604	1574	1437	1605	1682	1660	0.358649	0.000257968	0.00304548	Up-regulated
ENSG00000126215	Chr14	103697609-103715504	-	XRCC3	Homo sapiens cDNA FLJ44752 fis, clone BRACE3030057, highly similar to Homo sapiens X-ray repair complementing defective repair in Chinese hamster cells 3 (XRCC3)	1122	1010	893	1265	1028	1175	0.459814	0.000258776	0.00305231	Up-regulated
ENSG00000269958	Chr14	103696353-103697163	+	RP11-73M18.8	TPA: Homo sapiens long non-coding RNA OTTHUMT00000467561.1 (RP11-73M18.8 gene), sense_intronic	147	173	120	193	186	237	0.748313	0.000259085	0.00305325	Up-regulated
ENSG00000186480	Chr7	155297776-155310235	+	INSIG1	Homo sapiens insulin induced gene 1 (INSIG1), transcript variant 1, mRNA	1842	1821	1781	1898	2072	1816	0.34338	0.000260812	0.00307089	Up-regulated
ENSG00000130513	Chr19	18374731-18389176	+	GDF15	Homo sapiens growth differentiation factor 15 (GDF15), mRNA	48	42	50	94	79	70	1.05121	0.000261596	0.00307739	Up-regulated
ENSG00000155846	Chr5	149730298-149855022	+	PPARGC1B	Homo sapiens peroxisome proliferator-activated receptor gamma, coactivator 1 beta (PPARGC1B), transcript variant 1, mRNA	194	214	199	79	131	81	-0.81112	0.000262872	0.00308695	Down-regulated
ENSG00000157429	Chr16	71464555-71565089	-	ZNF19	Homo sapiens zinc finger protein 19 (ZNF19), mRNA	29	22	20	46	48	58	1.36167	0.000262868	0.00308695	Up-regulated
ENSG00000152127	Chr2	134119983-134454621	+	MGAT5	Homo sapiens mannosyl (alpha-1,6-)-glycoprotein beta-1,6-N-acetyl-glucosaminyltransferase (MGAT5), mRNA	1431	1485	1288	759	1023	810	-0.443373	0.000264095	0.00309585	Down-regulated
ENSG00000119655	Chr14	74476192-74494177	-	NPC2	Homo sapiens cDNA FLJ51947 complete cds, highly similar to Epididymal secretory protein E1 precursor	2459	2280	2281	2647	2359	2573	0.370458	0.000264079	0.00309585	Up-regulated
ENSG00000122566	Chr7	26189927-26201529	-	HNRNPA2B1	Homo sapiens mRNA; cDNA DKFZp686G0349 (from clone DKFZp686G0349)	19808	19271	19162	12441	14191	12810	-0.306499	0.000264688	0.00310007	Down-regulated
ENSG00000131473	Chr17	41866908-41930542	-	ACLY	Homo sapiens ATP citrate lyase (ACLY), transcript variant 1, mRNA	12860	12789	11519	8339	8928	6320	-0.403048	0.000265267	0.00310139	Down-regulated
ENSG00000135940	Chr2	97646040-97648383	+	COX5B	Homo sapiens FOSMID clone COR2A-DD0002K8CNU_B15 from chromosome 2, complete sequence	2248	2128	2112	2580	2093	2638	0.434505	0.000265227	0.00310139	Up-regulated
ENSG00000197956	Chr1	153534599-153536244	-	S100A6	Homo sapiens S100 calcium binding protein A6 (S100A6), mRNA	32019	30755	27684	33369	29616	34997	0.377682	0.000266261	0.00311028	Up-regulated
ENSG00000091622	Chr17	6451264-6556494	-	PITPNM3	Homo sapiens PITPNM family member 3 (PITPNM3), transcript variant 1, mRNA	502	367	365	232	257	172	-0.644617	0.000267864	0.00312626	Down-regulated
ENSG00000087502	Chr12	29337352-29381189	-	ERGIC2	Homo sapiens mRNA; cDNA DKFZp451J152 (from clone DKFZp451J152); complete cds	754	761	715	351	446	495	-0.528154	0.000268541	0.00313038	Down-regulated
ENSG00000116191	Chr1	178725147-178921841	+	RALGPS2	Homo sapiens Ral GEF with PH domain and SH3 binding motif 2 (RALGPS2), transcript variant 2, mRNA	613	625	644	298	447	336	-0.548368	0.000268688	0.00313038	Down-regulated
ENSG00000149541	Chr11	62615296-62622175	-	B3GAT3	Homo sapiens beta-1,3-glucuronyltransferase 3 (B3GAT3), transcript variant 3, mRNA	1170	954	967	1264	1071	1172	0.443747	0.000269645	0.00313878	Up-regulated
ENSG00000075089	Chr12	100199122-100241865	+	ACTR6	Homo sapiens ARP6 actin-related protein 6 homolog (yeast) (ACTR6), transcript variant 1, mRNA	1186	1359	1303	754	814	829	-0.426749	0.000270353	0.00314331	Down-regulated
ENSG00000197892	Chr8	29067279-29263124	-	KIF13B	Homo sapiens kinesin family member 13B (KIF13B), mRNA	525	506	489	281	354	227	-0.56678	0.000270743	0.00314331	Down-regulated
ENSG00000143811	Chr1	225919877-225924340	-	PYCR2	Homo sapiens cDNA FLJ10646 fis, clone NT2RP2005773, highly similar to Pyrroline-5-carboxylate reductase 2 (EC 1.5.1.2)	368	395	396	454	432	508	0.525215	0.00027063	0.00314331	Up-regulated
ENSG00000171425	Chr19	55635459-55645622	+	ZNF581	Homo sapiens zinc finger protein 581, mRNA (cDNA clone MGC:87741 IMAGE:4446945), complete cds	387	326	354	485	366	483	0.585073	0.000271339	0.00314749	Up-regulated
ENSG00000112297	Chr6	106360808-106571978	+	AIM1	PREDICTED: Homo sapiens absent in melanoma 1 (AIM1), transcript variant X1, mRNA	1228	1191	1215	610	881	710	-0.470104	0.000271595	0.00314771	Down-regulated
ENSG00000099949	Chr22	20979462-20999038	+	LZTR1	PREDICTED: Gorilla gorilla gorilla leucine-zipper-like transcription regulator 1, transcript variant 1 (LZTR1), mRNA	3046	2926	2849	2120	1884	1625	-0.391942	0.000272612	0.00315675	Down-regulated
ENSG00000089159	Chr12	120210439-120265771	-	PXN	Homo sapiens mRNA for Paxillin variant protein	5928	5478	5643	3926	3887	2643	-0.453371	0.000274172	0.00316457	Down-regulated
ENSG00000105514	Chr19	11322046-11346270	-	RAB3D	Homo sapiens RAB3D, member RAS oncogene family (RAB3D), mRNA	423	377	357	215	236	211	-0.547841	0.000274159	0.00316457	Down-regulated
ENSG00000149311	Chr11	108222484-108369102	+	ATM	Homo sapiens ATM serine/threonine kinase (ATM), mRNA	778	790	746	318	549	429	-0.583513	0.000273604	0.00316457	Down-regulated
ENSG00000144635	Chr3	32525971-32570874	-	DYNC1LI1	Homo sapiens mRNA; cDNA DKFZp686A1525 (from clone DKFZp686A1525)	970	849	841	972	981	978	0.399069	0.000274239	0.00316457	Up-regulated
ENSG00000233476	Chr7	22510616-22511999	-	EEF1A1P6	Homo sapiens eukaryotic translation elongation factor 1 alpha 1 pseudogene 6 (EEF1A1P6) on chromosome 7	336	294	285	366	353	390	0.538136	0.000274647	0.00316653	Up-regulated
ENSG00000103121	Chr16	80966448-81020270	-	CMC2	Homo sapiens chromosome 16 clone RP11-340B7, complete sequence	386	374	351	428	406	533	0.561882	0.00027956	0.00322039	Up-regulated
ENSG00000177570	Chr8	118189459-118621995	-	SAMD12	Homo sapiens sterile alpha motif domain containing 12 (SAMD12), transcript variant 1, mRNA	133	156	123	39	83	50	-1.01039	0.000281813	0.00324106	Down-regulated
ENSG00000164733	Chr8	11842524-11869448	-	CTSB	Homo sapiens cathepsin B (CTSB), transcript variant 1, mRNA	9388	8957	8516	9919	9266	8826	0.318475	0.000281842	0.00324106	Up-regulated
ENSG00000124496	Chr6	42224931-42452051	-	TRERF1	Homo sapiens mRNA for breast cancer anti-estrogen resistance 2 (BCAR2 gene), isoform alpha	353	360	332	183	203	203	-0.569477	0.000282426	0.00324497	Down-regulated
ENSG00000162522	Chr1	32741885-32774970	+	KIAA1522	Homo sapiens KIAA1522 (KIAA1522), transcript variant 1, mRNA	1614	1524	1593	1065	1068	909	-0.382101	0.000282963	0.00324833	Down-regulated
ENSG00000101974	ChrX	139726346-139945276	-	ATP11C	Homo sapiens ATPase, class VI, type 11C (ATP11C), transcript variant 1, mRNA	502	527	564	248	346	313	-0.558852	0.00028405	0.00325525	Down-regulated
ENSG00000137411	Chr6	30908242-30926459	+	VARS2	Homo sapiens premature mRNA for VARS2L protein variant	2242	2213	2085	1556	1392	1228	-0.390665	0.000284055	0.00325525	Down-regulated
ENSG00000226695	Chr13	24750657-24752171	-	ANKRD20A10P	Human DNA sequence from clone RP11-534K14 on chromosome 13, complete sequence	48	36	33	10	11	7	-1.80545	0.000285123	0.00326469	Down-regulated
ENSG00000165169	ChrX	37836757-37847637	-	DYNLT3	Homo sapiens dynein, light chain, Tctex-type 3 (DYNLT3), mRNA	772	786	800	421	519	493	-0.462843	0.000285492	0.00326609	Down-regulated
ENSG00000070159	Chr9	109375466-109498313	-	PTPN3	Homo sapiens protein tyrosine phosphatase, non-receptor type 3 (PTPN3), transcript variant 3, mRNA	979	946	876	430	676	528	-0.52359	0.00028576	0.00326636	Down-regulated
ENSG00000030582	Chr17	44345086-44353102	+	GRN	PREDICTED: Gorilla gorilla gorilla granulin (GRN), mRNA	5025	4452	4440	5623	4664	4839	0.380176	0.000286252	0.00326917	Up-regulated
ENSG00000174705	Chr5	172325000-172454523	-	SH3PXD2B	Homo sapiens SH3 and PX domains 2B (SH3PXD2B), transcript variant 1, mRNA	793	822	691	467	530	365	-0.506336	0.000288144	0.00328796	Down-regulated
ENSG00000185963	Chr9	92711363-92764812	-	BICD2	Homo sapiens bicaudal D homolog 2 (Drosophila), mRNA (cDNA clone MGC:88049 IMAGE:6169195), complete cds	1818	1651	1642	1065	1236	976	-0.386471	0.000289224	0.00329746	Down-regulated
ENSG00000139343	Chr12	95858928-95903828	+	SNRPF	PREDICTED: Gorilla gorilla gorilla small nuclear ribonucleoprotein polypeptide F (SNRPF), mRNA	1622	1538	1503	1608	1680	1705	0.35714	0.000290261	0.00330362	Up-regulated
ENSG00000165512	Chr10	45000475-45005326	+	ZNF22	Homo sapiens zinc finger protein 22 (KOX 15), mRNA (cDNA clone MGC:47687 IMAGE:5751460), complete cds	382	360	338	387	438	467	0.518134	0.00029004	0.00330362	Up-regulated
ENSG00000089327	Chr19	35154730-35169883	+	FXYD5	Homo sapiens FXYD domain containing ion transport regulator 5 (FXYD5), transcript variant 4, non-coding RNA	1478	1415	1303	1858	1345	1660	0.475492	0.000290661	0.00330534	Up-regulated
ENSG00000136891	Chr9	100302077-100352939	-	TEX10	Human DNA sequence from clone RP11-208F1 on chromosome 9, complete sequence	885	897	803	873	1071	942	0.415019	0.000291555	0.00331267	Up-regulated
ENSG00000171444	Chr5	113022099-113488830	-	MCC	Homo sapiens mutated in colorectal cancers (MCC), transcript variant 2, mRNA	305	299	283	149	194	136	-0.635881	0.000293146	0.00332791	Down-regulated
ENSG00000064687	Chr19	1040101-1065572	+	ABCA7	Homo sapiens ATP-binding cassette, sub-family A (ABC1), member 7 (ABCA7), mRNA	661	655	593	402	391	370	-0.457211	0.000294361	0.00333885	Down-regulated
ENSG00000138071	Chr2	65227753-65271253	+	ACTR2	Homo sapiens ARP2 actin-related protein 2 homolog (yeast) (ACTR2), transcript variant 2, mRNA	7134	7518	7029	3998	5466	4378	-0.394367	0.00029579	0.00335221	Down-regulated
ENSG00000153774	Chr16	75293698-75433485	-	CFDP1	Homo sapiens craniofacial development protein 1 (CFDP1), mRNA	327	317	302	411	350	381	0.531204	0.000296451	0.00335683	Up-regulated
ENSG00000060237	Chr12	752593-911452	+	WNK1	Homo sapiens WNK lysine deficient protein kinase 1 (WNK1), transcript variant 4, mRNA	1938	2084	1920	851	1538	980	-0.570371	0.000297634	0.00336736	Down-regulated
ENSG00000164167	Chr4	146175685-146200000	+	LSM6	Homo sapiens, Sm protein F, clone IMAGE:4390329, mRNA	720	556	616	703	746	718	0.454577	0.000298436	0.00337357	Up-regulated
ENSG00000104904	Chr19	2269509-2273490	+	OAZ1	Homo sapiens chromosome 19, fosmid 37308, complete sequence	10580	10262	9893	12214	9657	12517	0.424928	0.000299642	0.00338432	Up-regulated
ENSG00000066379	Chr6	30058899-30064909	+	ZNRD1	Homo sapiens zinc ribbon domain containing 1, mRNA (cDNA clone IMAGE:4826726), with apparent retained intron	168	162	122	216	183	216	0.707391	0.00030196	0.00340761	Up-regulated
ENSG00000131051	Chr20	35703609-35742312	-	RBM39	Homo sapiens mRNA; cDNA DKFZp781C0423 (from clone DKFZp781C0423)	3675	3523	3350	3363	4069	3861	0.355873	0.000302257	0.00340808	Up-regulated
ENSG00000118046	Chr19	1177558-1228435	+	STK11	Homo sapiens mRNA for serine/threonine protein kinase 11 variant protein	1171	1076	993	1285	1131	1166	0.404854	0.000303507	0.00341927	Up-regulated
ENSG00000170786	Chr8	56300010-56320776	-	SDR16C5	Homo sapiens retinal short chain dehydrogenase reductase isoform 1 (RDH-E2) mRNA, complete cds	138	139	117	168	180	186	0.697942	0.000303942	0.00342127	Up-regulated
ENSG00000229119	Chr5	166382305-166382599	+	CTB-63M22.1	Homo sapiens ribosomal protein, large, P0 pseudogene (RPLP0P9) on chromosome 5	289	252	308	391	290	441	0.66538	0.000304263	0.00342199	Up-regulated
ENSG00000173517	Chr15	77100656-77420144	-	PEAK1	Homo sapiens chromosome 15, clone CTD-2318C11, complete sequence	515	539	548	177	392	240	-0.73901	0.000305534	0.00343339	Down-regulated
ENSG00000119772	Chr2	25227855-25342590	-	DNMT3A	PREDICTED: Chlorocebus sabaeus DNA (cytosine-5-)-methyltransferase 3 alpha (DNMT3A), transcript variant X2, mRNA	448	469	520	288	287	261	-0.527472	0.000306626	0.00344275	Down-regulated
ENSG00000144848	Chr3	112532509-112562046	-	ATG3	Homo sapiens autophagy related 3 (ATG3), transcript variant 2, mRNA	592	662	588	672	703	718	0.441846	0.000307038	0.00344447	Up-regulated
ENSG00000170017	Chr3	105366909-105576900	+	ALCAM	Homo sapiens activated leukocyte cell adhesion molecule (ALCAM), transcript variant 1, mRNA	2712	2800	2743	1494	2013	1723	-0.404486	0.000309208	0.0034659	Down-regulated
ENSG00000102218	ChrX	46836940-46882358	+	RP2	Homo sapiens retinitis pigmentosa 2 (X-linked recessive) (RP2), mRNA	231	235	241	115	123	133	-0.67281	0.000309487	0.0034661	Down-regulated
ENSG00000106078	Chr7	51016212-51316818	-	COBL	Homo sapiens mRNA; cDNA DKFZp547K059 (from clone DKFZp547K059)	881	822	814	556	553	419	-0.46566	0.00031035	0.00346992	Down-regulated
ENSG00000181467	Chr3	153162270-153170620	+	RAP2B	Homo sapiens RAP2B, member of RAS oncogene family (RAP2B), mRNA	880	817	771	876	926	914	0.396811	0.000310246	0.00346992	Up-regulated
ENSG00000101361	Chr20	2652145-2658393	+	NOP56	Homo sapiens NOP56 ribonucleoprotein (NOP56), RefSeqGene on chromosome 20	2866	2773	2709	3283	2760	3007	0.376182	0.000312189	0.00348755	Up-regulated
ENSG00000006555	Chr1	54779712-54801267	-	TTC22	Homo sapiens mRNA; cDNA DKFZp586J211 (from clone DKFZp586J211)	219	221	202	117	124	86	-0.719634	0.000314605	0.00350911	Down-regulated
ENSG00000153140	Chr5	90392261-90409786	-	CETN3	Homo sapiens chromosome 5 clone CTD-2373J6, complete sequence	945	1094	985	582	673	620	-0.434411	0.000314647	0.00350911	Down-regulated
ENSG00000154133	Chr11	124883691-124898500	-	ROBO4	PREDICTED: Gorilla gorilla gorilla roundabout, axon guidance receptor, homolog 4 (Drosophila), transcript variant 1 (ROBO4), mRNA	53	68	57	111	108	75	0.975807	0.000315277	0.00351258	Up-regulated
ENSG00000229117	Chr12	56116586-56117943	+	RPL41	Homo sapiens ribosomal protein L41 (RPL41), transcript variant 2, mRNA	30162	26627	28322	32500	28215	29928	0.350352	0.000315485	0.00351258	Up-regulated
ENSG00000152601	Chr3	152243828-152465780	+	MBNL1	Homo sapiens muscleblind-like splicing regulator 1 (MBNL1), transcript variant 2, mRNA	3249	3242	3033	1441	2311	1948	-0.486199	0.000315916	0.00351333	Down-regulated
ENSG00000135521	Chr6	143843344-143863812	+	LTV1	Pongo abelii LTV1 ribosome biogenesis factor (LTV1), mRNA	189	195	176	223	271	224	0.613583	0.000316081	0.00351333	Up-regulated
ENSG00000165895	Chr11	100687653-100991937	+	ARHGAP42	Homo sapiens Rho GTPase activating protein 42 (ARHGAP42), mRNA	200	213	195	70	125	98	-0.799982	0.000317136	0.00352212	Down-regulated
ENSG00000131711	Chr5	72107234-72209570	+	MAP1B	Homo sapiens microtubule-associated protein 1B (MAP1B), mRNA	3092	3337	3013	1346	2400	1717	-0.538941	0.000317494	0.00352315	Down-regulated
ENSG00000145723	Chr5	103086000-103120151	-	GIN1	Homo sapiens mRNA; cDNA DKFZp781I0575 (from clone DKFZp781I0575)	259	249	220	88	129	144	-0.751594	0.000317951	0.00352528	Down-regulated
ENSG00000131844	Chr5	71587288-71658704	+	MCCC2	Homo sapiens methylcrotonoyl-CoA carboxylase 2 (beta) (MCCC2), mRNA	1792	1609	1521	1071	1140	962	-0.376603	0.000319228	0.00353627	Down-regulated
ENSG00000135390	Chr12	53632726-53677408	-	ATP5G2	Homo sapiens cDNA PSEC0033 fis, clone NT2RP1000659, highly similar to ATP synthase lipid-binding protein,mitochondrial precursor (EC 3.6.3.14)	3386	3106	2918	3681	3227	3194	0.361791	0.000319474	0.00353627	Up-regulated
ENSG00000130119	ChrX	54530211-54561071	+	GNL3L	Homo sapiens guanine nucleotide binding protein-like 3 (nucleolar)-like (GNL3L), transcript variant 2, mRNA	544	560	466	253	381	224	-0.621258	0.00032011	0.00353939	Down-regulated
ENSG00000133056	Chr1	204422628-204494724	-	PIK3C2B	Homo sapiens phosphatidylinositol-4-phosphate 3-kinase, catalytic subunit type 2 beta (PIK3C2B), mRNA	312	302	318	172	183	166	-0.583455	0.000320287	0.00353939	Down-regulated
ENSG00000140575	Chr15	90388218-90502243	+	IQGAP1	Homo sapiens IQ motif containing GTPase activating protein 1 (IQGAP1), mRNA	7461	7763	6939	3904	5633	4372	-0.419031	0.000321763	0.00355274	Down-regulated
ENSG00000083817	Chr19	57571566-57578927	-	ZNF416	PREDICTED: Gorilla gorilla gorilla zinc finger protein 416 (ZNF416), mRNA	73	96	79	139	117	118	0.849415	0.000322073	0.00355322	Up-regulated
ENSG00000135070	Chr9	86264546-86283102	-	ISCA1	Homo sapiens iron-sulfur cluster assembly 1 (ISCA1), mRNA	1052	1051	973	1168	1064	1153	0.397713	0.000323092	0.00356151	Up-regulated
ENSG00000188486	Chr11	119093854-119095467	-	H2AFX	Homo sapiens hydroxymethylbilane synthase (HMBS), RefSeqGene on chromosome 11	2694	2361	2453	3107	2536	2619	0.397549	0.000325245	0.00358227	Up-regulated
ENSG00000010270	Chr7	38178222-38230671	+	STARD3NL	Homo sapiens cDNA FLJ34260 fis, clone FEBRA2000782, moderately similar to MLN 64 PROTEIN	1507	1360	1231	1468	1532	1425	0.369506	0.000331195	0.00364148	Up-regulated
ENSG00000167196	Chr15	75903859-75942510	+	FBXO22	Homo sapiens chromosome 15, clone RP11-326L17, complete sequence	1099	1033	966	1176	1176	1026	0.381695	0.000331441	0.00364148	Up-regulated
ENSG00000172262	Chr5	43065176-43192021	+	ZNF131	Pongo abelii zinc finger protein 131 (ZNF131), mRNA	1176	1086	1083	1071	1359	1321	0.4229	0.000330989	0.00364148	Up-regulated
ENSG00000125107	Chr16	58519951-58629886	-	CNOT1	Homo sapiens CCR4-NOT transcription complex, subunit 1 (CNOT1), transcript variant 1, mRNA	4995	5270	4646	2420	3954	2324	-0.529731	0.000333532	0.00366142	Down-regulated
ENSG00000198931	Chr16	88809339-88811944	-	APRT	PREDICTED: Gorilla gorilla gorilla adenine phosphoribosyltransferase, transcript variant 1 (APRT), mRNA	5755	5422	5226	6386	5341	5959	0.369379	0.000334481	0.00366882	Up-regulated
ENSG00000082701	Chr3	119821323-120094417	-	GSK3B	Homo sapiens glycogen synthase kinase 3 beta (GSK3B), transcript variant 2, mRNA	900	938	846	501	637	517	-0.443111	0.000335336	0.00367213	Down-regulated
ENSG00000158528	Chr7	94907202-95296415	+	PPP1R9A	Homo sapiens protein phosphatase 1, regulatory subunit 9A (PPP1R9A), transcript variant 3, mRNA	354	351	329	146	213	202	-0.625346	0.000335072	0.00367213	Down-regulated
ENSG00000124942	Chr11	62433542-62556235	-	AHNAK	Homo sapiens AHNAK nucleoprotein (AHNAK), transcript variant 1, mRNA	16098	16945	15096	7640	12334	9228	-0.469182	0.000337142	0.00368584	Down-regulated
ENSG00000132466	Chr4	73073376-73258798	-	ANKRD17	Homo sapiens ankyrin repeat domain 17 (ANKRD17), transcript variant 1, mRNA	1472	1591	1491	703	1177	745	-0.546559	0.000337054	0.00368584	Down-regulated
ENSG00000051382	Chr3	138652699-138834938	-	PIK3CB	Homo sapiens phosphatidylinositol-4,5-bisphosphate 3-kinase, catalytic subunit beta (PIK3CB), transcript variant 1, mRNA	984	937	866	447	656	557	-0.491816	0.000337837	0.00369041	Down-regulated
ENSG00000060749	Chr11	32893178-32993316	+	QSER1	Homo sapiens glutamine and serine rich 1 (QSER1), mRNA	687	612	635	248	462	342	-0.626104	0.000338877	0.00369874	Down-regulated
ENSG00000184208	Chr22	41688939-41698136	+	C22orf46	Homo sapiens chromosome 22 open reading frame 46 (C22orf46), mRNA	556	592	521	287	393	292	-0.526841	0.000341526	0.00372324	Down-regulated
ENSG00000175606	Chr8	73972437-73982783	+	TMEM70	Homo sapiens transmembrane protein 70 (TMEM70), transcript variant 1, mRNA	867	777	734	824	900	935	0.421073	0.000341681	0.00372324	Up-regulated
ENSG00000126878	Chr9	131096476-131123152	+	AIF1L	Homo sapiens allograft inflammatory factor 1-like (AIF1L), transcript variant 3, mRNA	448	421	439	282	258	212	-0.543494	0.000342895	0.00373341	Down-regulated
ENSG00000174574	Chr1	38991223-39006059	+	AKIRIN1	Homo sapiens akirin 1 (AKIRIN1), transcript variant 1, mRNA	899	979	1037	1133	1102	1021	0.413883	0.00034343	0.00373617	Up-regulated
ENSG00000154305	Chr1	222618086-222668012	+	MIA3	PREDICTED: Gorilla gorilla gorilla melanoma inhibitory activity family, member 3 (MIA3), mRNA	790	835	788	343	526	509	-0.552113	0.000344053	0.00373989	Down-regulated
ENSG00000120733	Chr5	138352596-138437028	+	KDM3B	Homo sapiens lysine (K)-specific demethylase 3B (KDM3B), mRNA	1404	1375	1229	720	995	750	-0.447395	0.00034688	0.00376348	Down-regulated
ENSG00000131732	Chr5	81301590-81313297	+	ZCCHC9	Homo sapiens mRNA; cDNA DKFZp761J139 (from clone DKFZp761J139)	496	487	439	492	572	591	0.477959	0.000346531	0.00376348	Up-regulated
ENSG00000141646	Chr18	51028394-51085045	+	SMAD4	Homo sapiens SMAD family member 4 (SMAD4), mRNA	453	491	467	480	637	547	0.49199	0.000347072	0.00376348	Up-regulated
ENSG00000156603	Chr11	57703714-57712221	-	MED19	Homo sapiens mediator complex subunit 19 (MED19), mRNA	546	513	533	625	570	628	0.454609	0.00034827	0.00377339	Up-regulated
ENSG00000267041	Chr19	36714383-36772825	-	ZNF850	Homo sapiens zinc finger protein 850 (ZNF850), transcript variant 1, mRNA	60	50	39	81	74	101	1.04692	0.000348555	0.00377342	Up-regulated
ENSG00000240849	Chr20	50118254-50153734	-	TMEM189	Human DNA sequence from clone RP5-1185N5 on chromosome 20q13.11-13.2, complete sequence	331	309	288	374	346	401	0.533704	0.000349329	0.00377872	Up-regulated
ENSG00000167721	Chr17	2322503-2337507	-	TSR1	Homo sapiens TSR1, 20S rRNA accumulation, homolog (S. cerevisiae) (TSR1), mRNA	2327	2356	2261	1538	1656	1378	-0.348309	0.000352148	0.00380612	Down-regulated
ENSG00000054793	Chr20	51596514-51768634	-	ATP9A	Homo sapiens mRNA for KIAA0611 protein, partial cds	882	839	739	482	581	434	-0.46169	0.000353148	0.00380895	Down-regulated
ENSG00000114450	Chr3	179396089-179451590	-	GNB4	Homo sapiens guanine nucleotide binding protein (G protein), beta polypeptide 4 (GNB4), mRNA	598	605	525	297	380	346	-0.499251	0.000353217	0.00380895	Down-regulated
ENSG00000109854	Chr11	20363685-20383783	+	HTATIP2	Homo sapiens HIV-1 Tat interactive protein 2, 30kDa (HTATIP2), transcript variant 4, mRNA	1785	1674	1572	1872	1712	1843	0.369604	0.000353269	0.00380895	Up-regulated
ENSG00000150961	Chr4	118722823-118838683	-	SEC24D	Homo sapiens SEC24 family member D (SEC24D), mRNA	570	579	572	330	357	354	-0.468394	0.000353941	0.0038116	Down-regulated
ENSG00000102804	Chr13	44432143-44577147	-	TSC22D1	Homo sapiens TSC22 domain family, member 1 (TSC22D1), transcript variant 1, mRNA	1613	1548	1453	1499	1778	1741	0.379198	0.000354087	0.0038116	Up-regulated
ENSG00000136840	Chr9	127907886-127917038	-	ST6GALNAC4	Homo sapiens ST6 (alpha-N-acetyl-neuraminyl-2,3-beta-galactosyl-1,3)-N-acetylgalactosaminide alpha-2,6-sialyltransferase 4 (ST6GALNAC4), transcript variant 1, mRNA	1210	1172	1260	838	764	687	-0.414723	0.000355388	0.00382237	Down-regulated
ENSG00000214087	Chr17	81681174-81683924	-	ARL16	Homo sapiens cDNA FLJ38528 fis, clone HCHON2000942	240	239	212	283	261	336	0.611288	0.000355663	0.00382237	Up-regulated
ENSG00000197535	Chr15	52307283-52529050	-	MYO5A	Homo sapiens myosin VA (heavy chain 12, myoxin) (MYO5A), transcript variant 1, mRNA	1020	1085	1005	405	734	601	-0.584829	0.000356937	0.00383296	Down-regulated
ENSG00000144366	Chr2	188291669-188595931	+	GULP1	Homo sapiens mRNA for GULP, engulfment adaptor PTB domain containing 1 variant protein	824	706	672	361	526	402	-0.51735	0.000362075	0.00388501	Down-regulated
ENSG00000019144	Chr11	118606440-118658038	+	PHLDB1	Homo sapiens mRNA; cDNA DKFZp686H039 (from clone DKFZp686H039)	1180	1149	1035	797	671	484	-0.530519	0.000366202	0.00392612	Down-regulated
ENSG00000171634	Chr17	67825524-67984378	+	BPTF	PREDICTED: Chlorocebus sabaeus bromodomain PHD finger transcription factor (BPTF), mRNA	947	967	944	323	675	528	-0.653537	0.000368197	0.00394433	Down-regulated
ENSG00000110719	Chr11	68039016-68050895	+	TCIRG1	Homo sapiens T-cell, immune regulator 1, ATPase, H+ transporting, lysosomal V0 subunit A3 (TCIRG1), transcript variant 1, mRNA	1031	924	885	644	579	543	-0.426932	0.000368742	0.00394699	Down-regulated
ENSG00000080189	Chr20	46345980-46364458	-	SLC35C2	Human DNA sequence from clone RP11-394O2 on chromosome 20, complete sequence	1918	1787	1592	1998	1860	1840	0.364983	0.000369911	0.00395632	Up-regulated
ENSG00000134313	Chr2	8725278-8837630	-	KIDINS220	Homo sapiens kinase D-interacting substrate, 220kDa (KIDINS220), mRNA	892	796	758	357	569	482	-0.540726	0.000370367	0.00395801	Down-regulated
ENSG00000177200	Chr16	53055033-53329150	+	CHD9	Homo sapiens PRIC320 isoform 1 mRNA, complete cds	529	567	499	215	329	334	-0.603626	0.000371017	0.0039586	Down-regulated
ENSG00000139239	Chr12	62965325-62965969	+	RPL14P1	Homo sapiens ribosomal protein L14 pseudogene 1 (RPL14P1) on chromosome 12	190	119	143	213	198	208	0.715417	0.000370729	0.0039586	Up-regulated
ENSG00000172292	Chr2	168455862-168775137	+	CERS6	Homo sapiens ceramide synthase 6 (CERS6), transcript variant 1, mRNA	357	332	290	128	200	188	-0.665644	0.00037219	0.00396794	Down-regulated
ENSG00000185697	Chr8	66562175-66614247	-	MYBL1	PREDICTED: Pan troglodytes v-myb avian myeloblastosis viral oncogene homolog-like 1 (MYBL1), transcript variant X1, mRNA	1946	1927	1896	906	1397	1183	-0.472689	0.000373164	0.00397346	Down-regulated
ENSG00000198561	Chr11	57753243-57819546	+	CTNND1	PREDICTED: Gorilla gorilla gorilla catenin (cadherin-associated protein), delta 1, transcript variant 6 (CTNND1), mRNA	3768	3717	3480	2118	2801	2108	-0.388859	0.000373306	0.00397346	Down-regulated
ENSG00000066084	Chr12	50504985-50748667	+	DIP2B	Homo sapiens disco-interacting protein 2 homolog B (DIP2B), mRNA	482	647	438	219	354	260	-0.659204	0.000374002	0.0039777	Down-regulated
ENSG00000112715	Chr6	43770184-43786487	+	VEGFA	Homo sapiens mRNA for vascular endothelial growth factor variant protein	4942	4623	4972	5625	5401	4546	0.353747	0.000374567	0.00398052	Up-regulated
ENSG00000058799	Chr1	53851719-53889834	-	YIPF1	Homo sapiens Yip1 domain family, member 1 (YIPF1), transcript variant 1, mRNA	466	485	482	572	505	602	0.488176	0.000375765	0.00399006	Up-regulated
ENSG00000160877	Chr19	13118103-13141141	+	NACC1	Homo sapiens nucleus accumbens associated 1, BEN and BTB (POZ) domain containing (NACC1), mRNA	3054	3043	2845	2123	1999	1561	-0.399426	0.000381012	0.00403611	Down-regulated
ENSG00000093009	Chr22	19479459-19520612	+	CDC45	Homo sapiens cell division cycle 45 (CDC45), transcript variant 1, mRNA	1780	1660	1499	1852	1733	1718	0.362115	0.000380876	0.00403611	Up-regulated
ENSG00000157916	Chr1	2391775-2405444	+	RER1	Homo sapiens retention in endoplasmic reticulum sorting receptor 1 (RER1), mRNA	2075	2067	1984	2320	2033	2277	0.373949	0.000380946	0.00403611	Up-regulated
ENSG00000092098	Chr14	24146683-24160661	+	RNF31	PREDICTED: Gorilla gorilla gorilla ring finger protein 31 (RNF31), mRNA	298	289	304	169	188	117	-0.659744	0.000381318	0.00403614	Down-regulated
ENSG00000144029	Chr2	95087207-95149434	-	MRPS5	Homo sapiens cDNA FLJ42902 fis, clone BRHIP3012745, highly similar to Homo sapiens mitochondrial ribosomal protein S5 (MRPS5), nuclear gene encoding mitochondrial protein	1311	1171	1109	1326	1254	1335	0.385211	0.000383072	0.00405149	Up-regulated
ENSG00000152464	Chr10	15097180-15139818	+	RPP38	Homo sapiens ribonuclease P/MRP 38kDa subunit (RPP38), transcript variant 4, mRNA	242	238	253	300	300	296	0.546267	0.000383681	0.00405471	Up-regulated
ENSG00000182118	Chr1	231018958-231040246	-	FAM89A	Homo sapiens family with sequence similarity 89, member A (FAM89A), mRNA	189	180	190	240	237	230	0.595691	0.000384667	0.0040619	Up-regulated
ENSG00000126107	Chr1	45002540-45011329	-	HECTD3	Homo sapiens HECT domain containing E3 ubiquitin protein ligase 3 (HECTD3), mRNA	1261	1127	1143	833	698	659	-0.431121	0.000385503	0.0040675	Down-regulated
ENSG00000239900	Chr22	40346500-40390463	+	ADSL	Human DNA sequence from clone RP5-1042K10 on chromosome 22q13.1-13.2, complete sequence	2342	2003	1960	2263	2229	2238	0.354016	0.000386369	0.00407341	Up-regulated
ENSG00000122778	Chr7	138831381-138981318	-	KIAA1549	Homo sapiens KIAA1549 (KIAA1549), transcript variant 1, mRNA	294	319	237	109	195	118	-0.758916	0.000387084	0.00407772	Down-regulated
ENSG00000121022	Chr8	67043079-67083783	-	COPS5	Homo sapiens mRNA for COP9 signalosome subunit 5 variant protein	1111	974	948	1058	1189	1059	0.381741	0.00038838	0.00408813	Up-regulated
ENSG00000114374	ChrY	12701231-12860839	+	USP9Y	Homo sapiens ubiquitin specific peptidase 9, Y-linked (USP9Y), mRNA	353	372	379	151	264	166	-0.677788	0.000389694	0.00409872	Down-regulated
ENSG00000140326	Chr15	42723559-42737126	-	CDAN1	Homo sapiens codanin 1 (CDAN1), mRNA	826	640	727	474	457	378	-0.487961	0.0003906	0.004105	Down-regulated
ENSG00000115350	Chr2	74958492-74970128	+	POLE4	Macaca fascicularis uncharacterized LOC101867407 (LOC101867407), mRNA	1533	1379	1598	1994	1490	1698	0.459557	0.000392101	0.00411752	Up-regulated
ENSG00000116984	Chr1	236795281-236903981	+	MTR	Homo sapiens 5-methyltetrahydrofolate-homocysteine methyltransferase (MTR), transcript variant 1, mRNA	986	1111	957	403	760	528	-0.602699	0.000393292	0.00412678	Down-regulated
ENSG00000120694	Chr13	31134974-31162388	-	HSPH1	Homo sapiens heat shock 105kDa/110kDa protein 1 (HSPH1), transcript variant 1, mRNA	1199	1421	1265	734	912	773	-0.430007	0.000393995	0.0041309	Down-regulated
ENSG00000104408	Chr8	108201216-108435333	-	EIF3E	Homo sapiens cDNA FLJ42184 fis, clone THYMU2031994, highly similar to Eukaryotic translation initiation factor 3 subunit 6	10250	11629	10471	6390	7251	7416	-0.362301	0.000396691	0.00415589	Down-regulated
ENSG00000122870	Chr10	58513140-58831437	+	BICC1	PREDICTED: Macaca fascicularis bicaudal C homolog 1 (Drosophila) (BICC1), transcript variant X1, mRNA	410	371	325	117	233	205	-0.737533	0.000398105	0.00416742	Down-regulated
ENSG00000138246	Chr3	132417526-132539032	+	DNAJC13	Homo sapiens DnaJ (Hsp40) homolog, subfamily C, member 13, mRNA (cDNA clone MGC:167856 IMAGE:9007477), complete cds	1211	1334	1158	499	899	698	-0.568686	0.000398567	0.00416897	Down-regulated
ENSG00000198157	ChrX	81113701-81201942	-	HMGN5	Homo sapiens high mobility group nucleosome binding domain 5 (HMGN5), mRNA	269	321	310	110	161	185	-0.723798	0.000399565	0.00417461	Down-regulated
ENSG00000137133	Chr9	35812960-35815354	-	HINT2	Homo sapiens histidine triad nucleotide binding protein 2, mRNA (cDNA clone IMAGE:5163796), with apparent retained intron	711	627	528	815	612	843	0.549206	0.000399733	0.00417461	Up-regulated
ENSG00000113356	Chr5	90471748-90514553	+	POLR3G	Homo sapiens polymerase (RNA) III (DNA directed) polypeptide G (32kD) (POLR3G), mRNA	783	702	717	423	480	459	-0.435538	0.000401278	0.00418746	Down-regulated
ENSG00000109501	Chr4	6269849-6303265	+	WFS1	Homo sapiens Wolfram syndrome 1 (wolframin), mRNA (cDNA clone IMAGE:6110176), with apparent retained intron	1750	1676	1457	1138	1036	917	-0.40171	0.000404383	0.00421655	Down-regulated
ENSG00000123146	Chr19	14380501-14408725	+	ADGRE5	Homo sapiens adhesion G protein-coupled receptor E5 (ADGRE5), transcript variant 1, mRNA	2005	2052	1855	2401	2109	1924	0.379132	0.000407943	0.00425033	Up-regulated
ENSG00000186577	Chr6	34246380-34249470	-	C6orf1	Homo sapiens chromosome 6 open reading frame 1 (C6orf1), transcript variant 1, mRNA	328	315	319	426	357	370	0.519597	0.000408342	0.00425117	Up-regulated
ENSG00000118096	Chr11	118544528-118572970	-	IFT46	Homo sapiens intraflagellar transport 46 (IFT46), transcript variant 1, mRNA	521	521	498	718	521	597	0.513821	0.00040876	0.00425219	Up-regulated
ENSG00000174373	Chr14	35538352-35809304	-	RALGAPA1	PREDICTED: Chlorocebus sabaeus Ral GTPase activating protein, alpha subunit 1 (catalytic) (RALGAPA1), transcript variant X3, mRNA	1248	1352	1164	501	962	626	-0.60008	0.000410074	0.00426246	Down-regulated
ENSG00000140365	Chr15	75335891-75343224	+	COMMD4	Homo sapiens chromosome 15, clone RP11-817O13, complete sequence	2973	2602	2498	3312	2635	2979	0.406984	0.000410388	0.00426246	Up-regulated
ENSG00000100577	Chr14	77320884-77331597	+	GSTZ1	Homo sapiens mRNA for Glutathione transferase zeta 1 variant protein	786	815	741	1038	787	878	0.466793	0.000411494	0.00427062	Up-regulated
ENSG00000127884	Chr10	133362480-133373689	-	ECHS1	Homo sapiens enoyl CoA hydratase, short chain, 1, mitochondrial (ECHS1), mRNA	4072	3829	3671	4599	3733	4262	0.383305	0.000412742	0.00427689	Up-regulated
ENSG00000204599	Chr6	30326479-30343729	+	TRIM39	Homo sapiens tripartite motif containing 39 (TRIM39), transcript variant 2, mRNA	157	179	143	219	201	207	0.647062	0.000412734	0.00427689	Up-regulated
ENSG00000154370	Chr1	228393673-228406840	-	TRIM11	Homo sapiens mRNA for tripartite motif-containing 11 variant, clone: hh03691	850	811	968	1367	966	888	0.547831	0.000414445	0.0042912	Up-regulated
ENSG00000172183	Chr15	88636153-88656483	+	ISG20	Homo sapiens mRNA for interferon stimulated gene 20kDa variant protein	470	453	468	587	478	572	0.495142	0.000418922	0.00433418	Up-regulated
ENSG00000254093	Chr8	10764963-10839884	-	PINX1	Homo sapiens PIN2/TERF1 interacting, telomerase inhibitor 1 (PINX1), transcript variant 1, mRNA	213	184	214	303	208	311	0.69138	0.000422527	0.00436808	Up-regulated
ENSG00000160551	Chr17	29390464-29551904	+	TAOK1	Homo sapiens TAO kinase 1 (TAOK1), transcript variant 1, mRNA	1656	1677	1533	601	1241	834	-0.612889	0.000425168	0.00439197	Down-regulated
ENSG00000136826	Chr9	107484852-107490482	-	KLF4	Homo sapiens Kruppel-like factor 4 (gut) (KLF4), mRNA	211	182	176	236	251	230	0.591565	0.000426061	0.00439778	Up-regulated
ENSG00000116406	Chr1	184690231-184754913	-	EDEM3	Homo sapiens ER degradation enhancer, mannosidase alpha-like 3 (EDEM3), mRNA	574	604	532	214	407	302	-0.637412	0.000428833	0.00442296	Down-regulated
ENSG00000148358	Chr9	130053426-130140169	+	GPR107	Homo sapiens G protein-coupled receptor 107 (GPR107), transcript variant 1, mRNA	3393	3171	3052	2091	2379	1792	-0.364839	0.000434367	0.00447657	Down-regulated
ENSG00000262001	Chr18	3603000-3608336	+	DLGAP1-AS2	TPA: Homo sapiens long non-coding RNA OTTHUMT00000439287.1 (RP11-874J12.1 gene), antisense	513	484	539	569	563	658	0.479906	0.000437323	0.00450355	Up-regulated
ENSG00000152465	Chr10	15102584-15168693	-	NMT2	Homo sapiens N-myristoyltransferase 2 (NMT2), transcript variant 1, mRNA	885	857	873	513	580	554	-0.410425	0.000437696	0.0045039	Down-regulated
ENSG00000038382	Chr5	14143702-14532128	+	TRIO	PREDICTED: Chlorocebus sabaeus trio Rho guanine nucleotide exchange factor (TRIO), transcript variant X2, mRNA	3725	3649	3430	1848	2874	1691	-0.504087	0.000444928	0.00457478	Down-regulated
ENSG00000116212	Chr1	53946077-53968168	+	LRRC42	Homo sapiens cDNA FLJ33562 fis, clone BRAMY2009934	978	963	848	1031	995	1021	0.387118	0.00044547	0.00457682	Up-regulated
ENSG00000167863	Chr17	75038863-75046985	-	ATP5H	Homo sapiens cDNA FLJ38352 fis, clone FEBRA1000148	667	705	738	1017	703	810	0.52038	0.000447235	0.0045914	Up-regulated
ENSG00000138448	Chr2	186590065-186680901	+	ITGAV	Homo sapiens integrin, alpha V (ITGAV), transcript variant 1, mRNA	1209	1136	1158	519	885	632	-0.531633	0.000448611	0.00460198	Down-regulated
ENSG00000180817	Chr10	70202830-70233911	-	PPA1	Homo sapiens cDNA FLJ45159 fis, clone BRAWH3043295	3556	3384	3363	3582	3493	3770	0.333378	0.000453406	0.00464759	Up-regulated
ENSG00000176542	Chr3	113648385-113696646	-	USF3	Homo sapiens KIAA2018 (KIAA2018), transcript variant 1, mRNA	187	211	166	39	121	75	-1.014	0.000455278	0.00466319	Down-regulated
ENSG00000165671	Chr5	177133025-177300215	+	NSD1	Homo sapiens nuclear receptor binding SET domain protein 1 (NSD1), transcript variant 2, mRNA	1032	1228	961	537	805	528	-0.534058	0.000457183	0.00467909	Down-regulated
ENSG00000006194	Chr16	3263800-3301401	+	ZNF263	PREDICTED: Gorilla gorilla gorilla zinc finger protein 263 (ZNF263), mRNA	553	546	640	770	618	659	0.491885	0.000459154	0.00469565	Up-regulated
ENSG00000157107	Chr5	72955981-73090522	+	FCHO2	Homo sapiens FCH domain only 2 (FCHO2), transcript variant 1, mRNA	468	483	399	213	319	225	-0.581285	0.000459986	0.00470055	Down-regulated
ENSG00000121067	Chr17	49598884-49678234	-	SPOP	Homo sapiens speckle-type POZ protein (SPOP), transcript variant 2, mRNA	1155	1158	973	1170	1193	1224	0.386234	0.000461922	0.00471671	Up-regulated
ENSG00000140526	Chr15	89087459-89202360	+	ABHD2	Homo sapiens abhydrolase domain containing 2 (ABHD2), transcript variant 2, mRNA	654	736	662	325	517	313	-0.580877	0.000465724	0.00475188	Down-regulated
ENSG00000108384	Chr17	58692573-58735611	+	RAD51C	Homo sapiens cDNA clone IMAGE:6156549, containing frame-shift errors	650	637	668	675	759	756	0.420496	0.00046769	0.00476829	Up-regulated
ENSG00000184887	Chr14	105248490-105251093	+	BTBD6	Homo sapiens BTB (POZ) domain containing 6 (BTBD6), mRNA	1527	1507	1306	1808	1492	1501	0.405324	0.000468133	0.00476915	Up-regulated
ENSG00000196352	Chr1	207321508-207386804	+	CD55	PREDICTED: Gorilla gorilla gorilla CD55 molecule, decay accelerating factor for complement (Cromer blood group), transcript variant 1 (CD55), mRNA	758	722	746	726	912	874	0.4309	0.000468761	0.00477189	Up-regulated
ENSG00000102038	ChrX	129446501-129523500	-	SMARCA1	Homo sapiens SNF2LT mRNA, complete cds	1610	1583	1395	862	1073	984	-0.394986	0.000469153	0.00477223	Down-regulated
ENSG00000133226	Chr1	24631716-24673267	+	SRRM1	Homo sapiens serine/arginine repetitive matrix 1 (SRRM1), transcript variant 2, mRNA	1204	1458	1299	777	940	751	-0.430197	0.000471064	0.00478627	Down-regulated
ENSG00000169019	Chr4	47450796-47463719	-	COMMD8	PREDICTED: Gorilla gorilla gorilla COMM domain containing 8 (COMMD8), mRNA	915	1034	1028	563	630	647	-0.43822	0.000471879	0.00478627	Down-regulated
ENSG00000057608	Chr10	5765223-5842132	-	GDI2	Homo sapiens cDNA FLJ37352 fis, clone BRAMY2021982	5632	5390	4870	5379	5717	5318	0.304629	0.000471972	0.00478627	Up-regulated
ENSG00000225973	Chr15	55317184-55319161	-	PIGBOS1	Homo sapiens chromosome 15 clone RP11-139H15 map 15q21.3, complete sequence	82	74	76	107	104	140	0.859763	0.000471624	0.00478627	Up-regulated
ENSG00000214357	Chr5	172641266-172691540	+	NEURL1B	PREDICTED: Chlorocebus sabaeus neuralized E3 ubiquitin protein ligase 1B (NEURL1B), mRNA	238	248	281	145	154	82	-0.762272	0.000475223	0.00481255	Down-regulated
ENSG00000102265	ChrX	47582313-47586789	+	TIMP1	Homo sapiens cDNA, FLJ17248	1678	1609	1502	1936	1582	1738	0.394756	0.000475287	0.00481255	Up-regulated
ENSG00000095139	Chr11	118572390-118603033	+	ARCN1	Homo sapiens mRNA; cDNA DKFZp686M09245 (from clone DKFZp686M09245)	2895	3052	2793	1667	2150	1842	-0.372385	0.000476304	0.00481918	Down-regulated
ENSG00000166166	Chr14	103529184-103537073	+	TRMT61A	Homo sapiens tRNA methyltransferase 61A (TRMT61A), mRNA	1904	1736	1695	2132	1803	1851	0.376633	0.000478588	0.00483861	Up-regulated
ENSG00000147862	Chr9	14081843-14398983	-	NFIB	Homo sapiens nuclear factor I/B (NFIB), transcript variant 3, mRNA	588	664	568	266	421	349	-0.559019	0.000480212	0.00484788	Down-regulated
ENSG00000171552	Chr20	31664452-31723989	-	BCL2L1	Homo sapiens BCL2-like 1 (BCL2L1), transcript variant 1, mRNA	3852	3742	3412	4186	3588	4048	0.36434	0.000480233	0.00484788	Up-regulated
ENSG00000272333	Chr19	35718019-35738878	+	KMT2B	Homo sapiens lysine (K)-specific methyltransferase 2B (KMT2B), mRNA	1113	1077	1097	687	791	593	-0.413524	0.000480945	0.00485138	Down-regulated
ENSG00000128563	Chr7	102363872-102426676	+	PRKRIP1	Homo sapiens cDNA clone IMAGE:6153863, **** WARNING: chimeric clone ****	694	639	689	830	721	724	0.427738	0.000482059	0.00485894	Up-regulated
ENSG00000087191	Chr17	63827152-63832026	+	PSMC5	Homo sapiens cDNA FLJ38517 fis, clone HCHON2000705, highly similar to 26S PROTEASE REGULATORY SUBUNIT 8	2963	2805	2558	3181	2781	2932	0.355561	0.00048487	0.00488357	Up-regulated
ENSG00000071242	Chr6	166409364-166906451	-	RPS6KA2	PREDICTED: Homo sapiens ribosomal protein S6 kinase, 90kDa, polypeptide 2 (RPS6KA2), transcript variant X4, mRNA	1696	1669	1499	1099	1129	873	-0.394462	0.000485814	0.00488938	Down-regulated
ENSG00000144791	Chr3	45555394-45686338	+	LIMD1	Homo sapiens chromosome 3 clone RP11-697K23, complete sequence	590	577	538	326	399	204	-0.627429	0.000487057	0.00489609	Down-regulated
ENSG00000159082	Chr21	32628759-32728048	-	SYNJ1	Homo sapiens synaptojanin 1 (SYNJ1), transcript variant 2, mRNA	230	229	190	87	136	106	-0.724786	0.000487585	0.00489609	Down-regulated
ENSG00000197982	Chr1	37806979-37809454	+	C1orf122	Homo sapiens, clone IMAGE:4177569, mRNA	1059	921	1066	1504	977	1183	0.527175	0.000487384	0.00489609	Up-regulated
ENSG00000183617	Chr19	3762664-3768575	+	MRPL54	Homo sapiens mitochondrial ribosomal protein L54 (MRPL54), mRNA	1023	947	903	1250	957	1054	0.443513	0.000488985	0.00490645	Up-regulated
ENSG00000130305	Chr7	73302517-73308867	-	NSUN5	Homo sapiens cDNA FLJ43679 fis, clone TBAES2001171	1910	1627	1651	2307	1769	1776	0.43362	0.000492201	0.00493499	Up-regulated
ENSG00000136986	Chr8	123013164-123042423	-	DERL1	Homo sapiens cDNA FLJ13784 fis, clone PLACE4000593	703	766	693	756	833	807	0.405028	0.000492631	0.00493558	Up-regulated
ENSG00000174444	Chr15	66498015-66524532	-	RPL4	PREDICTED: Gorilla gorilla gorilla ribosomal protein L4 (RPL4), mRNA	52663	51382	47444	58787	48085	55992	0.366072	0.000493488	0.00494045	Up-regulated
ENSG00000121281	Chr16	50246137-50318135	+	ADCY7	Homo sapiens adenylate cyclase 7 (ADCY7), transcript variant 1, mRNA	321	322	392	207	210	136	-0.655326	0.00049537	0.00494813	Down-regulated
ENSG00000148841	Chr10	104309698-104338404	-	ITPRIP	Homo sapiens inositol 1,4,5-trisphosphate receptor interacting protein (ITPRIP), transcript variant 1, mRNA	660	645	568	723	774	615	0.428821	0.00049535	0.00494813	Up-regulated
ENSG00000150753	Chr5	10249921-10266412	+	CCT5	PREDICTED: Gorilla gorilla gorilla chaperonin containing TCP1, subunit 5 (epsilon), transcript variant 1 (CCT5), mRNA	14576	14426	13041	14597	14581	13836	0.29091	0.000494966	0.00494813	Up-regulated
ENSG00000153094	Chr2	111119378-111168447	+	BCL2L11	Homo sapiens BCL2-like 11 (apoptosis facilitator) (BCL2L11), transcript variant 13, mRNA	288	317	337	173	183	171	-0.583668	0.000496622	0.0049569	Down-regulated
ENSG00000127564	Chr16	2968024-2980539	-	PKMYT1	Homo sapiens cDNA FLJ61000 complete cds, highly similar to Membrane-associated tyrosine- andthreonine-specific cdc2-inhibitory kinase (EC 2.7.11.1)	1141	984	961	1372	1097	1039	0.444101	0.000497518	0.00496212	Up-regulated
ENSG00000172037	Chr3	49121114-49133118	-	LAMB2	Homo sapiens laminin, beta 2 (laminin S) (LAMB2), mRNA	1768	1557	1392	1060	1062	843	-0.412805	0.000498539	0.00496487	Down-regulated
ENSG00000123595	ChrX	13689125-13710506	+	RAB9A	Homo sapiens Xp22 BAC GSHB 526D21 (Genome Systems Human BAC library) complete sequence	194	197	180	273	221	233	0.607474	0.000498236	0.00496487	Up-regulated
ENSG00000106153	Chr7	56101569-56106576	-	CHCHD2	PREDICTED: Gorilla gorilla gorilla coiled-coil-helix-coiled-coil-helix domain containing 2, transcript variant 1 (CHCHD2), mRNA	9131	8152	7722	9281	8267	8872	0.340515	0.000499244	0.00496817	Up-regulated
ENSG00000147133	ChrX	71366239-71532374	+	TAF1	Homo sapiens TAF1 RNA polymerase II, TATA box binding protein (TBP)-associated factor, 250kDa (TAF1), transcript variant 3, mRNA	449	460	373	196	290	234	-0.576684	0.000501273	0.00498463	Down-regulated
ENSG00000170631	Chr8	144930358-144950888	-	ZNF16	Homo sapiens zinc finger protein 16 (ZNF16), transcript variant 2, mRNA	176	173	170	223	221	213	0.597296	0.00050175	0.00498565	Up-regulated
ENSG00000160712	Chr1	154405193-154469450	+	IL6R	Homo sapiens interleukin 6 receptor (IL6R), transcript variant 1, mRNA	449	421	394	243	277	224	-0.508859	0.00051213	0.00508155	Down-regulated
ENSG00000170471	Chr20	38472816-38578861	+	RALGAPB	Homo sapiens Ral GTPase activating protein, beta subunit (non-catalytic) (RALGAPB), transcript variant 1, mRNA	1420	1531	1446	761	1107	834	-0.450858	0.000512547	0.00508155	Down-regulated
ENSG00000102030	ChrX	153929242-153935223	-	NAA10	PREDICTED: Gorilla gorilla gorilla N(alpha)-acetyltransferase 10, NatA catalytic subunit, transcript variant 1 (NAA10), mRNA	152	120	166	250	169	194	0.743576	0.000512512	0.00508155	Up-regulated
ENSG00000005022	ChrX	119468400-119471319	+	SLC25A5	Homo sapiens solute carrier family 25 (mitochondrial carrier; adenine nucleotide translocator), member 5 (SLC25A5), mRNA	4292	4299	3843	4494	4131	4533	0.342108	0.00051525	0.00510455	Up-regulated
ENSG00000196177	Chr10	123008979-123058311	+	ACADSB	Homo sapiens acyl-CoA dehydrogenase, short/branched chain (ACADSB), mRNA	293	270	270	115	148	175	-0.66703	0.000516429	0.00511241	Down-regulated
ENSG00000148498	Chr10	34109560-34815325	-	PARD3	Homo sapiens par-3 family cell polarity regulator (PARD3), transcript variant 1, mRNA	1447	1455	1378	1425	1590	1551	0.350672	0.00051829	0.00512702	Up-regulated
ENSG00000089685	Chr17	78214186-78225636	+	BIRC5	Homo sapiens baculoviral IAP repeat containing 5 (BIRC5), transcript variant 3, mRNA	5862	5658	5692	6713	5620	6016	0.351383	0.000519351	0.0051337	Up-regulated
ENSG00000177469	Chr17	42402452-42423517	-	PTRF	Homo sapiens polymerase I and transcript release factor (PTRF), mRNA	28407	27661	26211	20664	17168	15014	-0.382106	0.0005235	0.00517088	Down-regulated
ENSG00000083857	Chr4	186587783-186726722	-	FAT1	Homo sapiens FAT atypical cadherin 1 (FAT1), mRNA	267	313	257	79	182	139	-0.813265	0.000526161	0.00518781	Down-regulated
ENSG00000144036	Chr2	72175984-72826041	-	EXOC6B	PREDICTED: Homo sapiens exocyst complex component 6B (EXOC6B), transcript variant X1, mRNA	724	734	770	345	527	437	-0.514517	0.000526385	0.00518781	Down-regulated
ENSG00000116288	Chr1	7954291-7985505	+	PARK7	Homo sapiens parkinson protein 7 (PARK7), transcript variant 1, mRNA	4928	4654	4588	5248	4614	5175	0.346091	0.000526082	0.00518781	Up-regulated
ENSG00000100393	Chr22	41091786-41180079	+	EP300	PREDICTED: Chlorocebus sabaeus E1A binding protein p300 (EP300), transcript variant X1, mRNA	932	986	962	412	758	416	-0.615154	0.000527958	0.00519947	Down-regulated
ENSG00000184156	Chr8	132120859-132480953	-	KCNQ3	Homo sapiens potassium channel, voltage gated KQT-like subfamily Q, member 3 (KCNQ3), transcript variant 1, mRNA	571	572	606	201	442	264	-0.701147	0.00052857	0.00520119	Down-regulated
ENSG00000162910	Chr1	228106679-228109312	-	MRPL55	Homo sapiens cDNA FLJ32425 fis, clone SKMUS2000961	1203	1073	1083	1251	1142	1283	0.390785	0.000528914	0.00520119	Up-regulated
ENSG00000119048	Chr5	134371179-134391992	+	UBE2B	Homo sapiens ubiquitin-conjugating enzyme E2B (UBE2B), mRNA	674	711	686	711	767	900	0.458989	0.000530106	0.00520906	Up-regulated
ENSG00000158636	Chr11	76444923-76553025	+	EMSY	PREDICTED: Gorilla gorilla gorilla chromosome 11 open reading frame, human C11orf30, transcript variant 2 (C11H11orf30), mRNA	425	453	383	191	294	221	-0.583322	0.000532502	0.00522874	Down-regulated
ENSG00000198887	Chr9	70258962-70354888	+	SMC5	Homo sapiens structural maintenance of chromosomes 5 (SMC5), mRNA	1232	1286	1193	470	885	731	-0.577798	0.000533727	0.00523213	Down-regulated
ENSG00000104341	Chr8	97775057-97853013	+	LAPTM4B	Homo sapiens lysosomal protein transmembrane 4 beta, mRNA (cDNA clone MGC:43257 IMAGE:5264567), complete cds	3688	3564	3612	3948	3673	3715	0.319248	0.000534028	0.00523213	Up-regulated
ENSG00000185104	Chr1	50437028-50960263	-	FAF1	Human DNA sequence from clone RP5-850O15 on chromosome 1p32.3-34.2, complete sequence	996	907	972	976	1096	1060	0.380483	0.000533856	0.00523213	Up-regulated
ENSG00000174791	Chr11	66330242-66336840	-	RIN1	Homo sapiens mRNA for ras inhibitor RIN1 variant protein	647	618	595	820	625	704	0.468793	0.000535424	0.00524196	Up-regulated
ENSG00000111275	Chr12	111766887-111817529	+	ALDH2	Homo sapiens 12 PAC RP3-462E2 (Roswell Park Cancer institute Human PAC Library) complete sequence	1411	1364	1304	1592	1373	1453	0.374578	0.00053804	0.0052637	Up-regulated
ENSG00000147100	ChrX	74421461-74533917	+	SLC16A2	Human X-linked PEST-containing transporter (XPCT) mRNA, partial cds	154	144	139	66	88	50	-0.847812	0.000538725	0.00526652	Down-regulated
ENSG00000175414	Chr5	176365468-176401865	+	ARL10	Homo sapiens chromosome 5 clone RP11-843P14, complete sequence	173	170	146	61	103	68	-0.822828	0.000539364	0.00526789	Down-regulated
ENSG00000058262	Chr3	128051641-128071683	+	SEC61A1	Homo sapiens Sec61 alpha 1 subunit (S. cerevisiae) (SEC61A1), mRNA	4525	4250	3847	4747	4416	4104	0.33038	0.000539657	0.00526789	Up-regulated
ENSG00000074201	Chr11	77514936-77637805	-	CLNS1A	PREDICTED: Gorilla gorilla gorilla chloride channel, nucleotide-sensitive, 1A (CLNS1A), mRNA	2336	2114	1941	2161	2348	2243	0.338226	0.000540928	0.00527643	Up-regulated
ENSG00000105887	Chr7	135926761-135977353	-	MTPN	Homo sapiens leucine zipper protein 6 (LUZP6), mRNA	4455	4335	4196	2609	3364	2177	-0.421705	0.000541843	0.00528148	Down-regulated
ENSG00000167548	Chr12	49018975-49059774	-	KMT2D	Homo sapiens lysine (K)-specific methyltransferase 2D (KMT2D), mRNA	2146	2094	1848	610	1186	543	-1.13593	0.000543018	0.00528906	Down-regulated
ENSG00000105669	Chr19	18899514-18919397	-	COPE	Homo sapiens coatomer protein complex, subunit epsilon (COPE), transcript variant 1, mRNA	1111	1098	958	1290	1061	1174	0.415479	0.000543838	0.00529317	Up-regulated
ENSG00000131143	Chr16	85798633-85807044	+	COX4I1	Homo sapiens BAC clone RP11-568J23 from 16, complete sequence	9544	8564	8571	10788	8702	9216	0.365802	0.000548403	0.0053337	Up-regulated
ENSG00000174231	Chr17	1650629-1684882	-	PRPF8	Homo sapiens pre-mRNA processing factor 8 (PRPF8), mRNA	14159	14021	12544	9427	9776	7091	-0.377487	0.000549376	0.00533926	Down-regulated
ENSG00000148291	Chr9	133356552-133361169	+	SURF2	Homo sapiens surfeit 2 (SURF2), transcript variant 1, mRNA	463	478	487	603	502	549	0.470117	0.000550237	0.00534372	Up-regulated
ENSG00000213523	Chr5	140537340-140558252	-	SRA1	PREDICTED: Gorilla gorilla gorilla steroid receptor RNA activator 1 (SRA1), mRNA	1422	1272	1445	1840	1373	1502	0.446875	0.000551635	0.0053534	Up-regulated
ENSG00000054523	Chr1	10210805-10381603	+	KIF1B	PREDICTED: Chlorocebus sabaeus kinesin family member 1B (KIF1B), transcript variant X3, mRNA	871	907	828	390	664	445	-0.54752	0.000561783	0.0054479	Down-regulated
ENSG00000204469	Chr6	31620720-31637771	+	PRRC2A	Homo sapiens proline-rich coiled-coil 2A (PRRC2A), transcript variant 2, mRNA	10120	10059	9741	6817	7297	5033	-0.392352	0.000562301	0.00544896	Down-regulated
ENSG00000092847	Chr1	35869808-35930528	+	AGO1	Human DNA sequence from clone RP4-789D17 on chromosome 1p34.1-34.3, complete sequence	714	707	670	394	490	410	-0.437277	0.000574905	0.00556011	Down-regulated
ENSG00000117266	Chr1	205504595-205532793	+	CDK18	Homo sapiens mRNA for PCTAIRE protein kinase 3 isoform b variant protein	259	244	222	149	131	105	-0.65658	0.000575025	0.00556011	Down-regulated
ENSG00000185608	Chr22	19431902-19436075	+	MRPL40	Homo sapiens cDNA FLJ41774 fis, clone IMR322011689, highly similar to 39S ribosomal protein L40, mitochondrial precursor	1454	1351	1297	1579	1357	1538	0.386238	0.000574842	0.00556011	Up-regulated
ENSG00000148572	Chr10	63133247-63155031	+	NRBF2	Homo sapiens nuclear receptor binding factor 2 (NRBF2), transcript variant 1, mRNA	440	368	424	432	504	507	0.485806	0.000579127	0.00559571	Up-regulated
ENSG00000104695	Chr8	30774457-30814314	-	PPP2CB	Human protein phosphatase 2A catalytic subunit-beta gene, complete cds	2278	2305	2358	2602	2347	2433	0.346405	0.000580094	0.00560098	Up-regulated
ENSG00000173559	Chr2	191678068-191696659	+	NABP1	Homo sapiens BAC clone RP11-516O5 from 2, complete sequence	504	477	487	465	674	601	0.500569	0.000581389	0.00560942	Up-regulated
ENSG00000184983	Chr22	42085525-42090955	-	NDUFA6	Homo sapiens NADH dehydrogenase (ubiquinone) 1 alpha subcomplex, 6, 14kDa (NDUFA6), mRNA	1380	1322	1441	1627	1492	1375	0.372922	0.000582151	0.00561269	Up-regulated
ENSG00000169567	Chr5	131159027-131171735	-	HINT1	PREDICTED: Gorilla gorilla gorilla histidine triad nucleotide binding protein 1, transcript variant 1 (HINT1), mRNA	5718	5847	5300	5859	5673	6072	0.321393	0.000582857	0.00561543	Up-regulated
ENSG00000154781	Chr3	14651746-14672659	+	CCDC174	Homo sapiens coiled-coil domain containing 174 (CCDC174), mRNA	295	292	248	326	320	362	0.532649	0.000585756	0.00563928	Up-regulated
ENSG00000162434	Chr1	64833229-64966504	-	JAK1	Homo sapiens Janus kinase 1 (JAK1), mRNA	1600	1578	1488	931	1141	959	-0.367251	0.00058938	0.00567006	Down-regulated
ENSG00000172667	Chr3	179017223-179072279	-	ZMAT3	Homo sapiens zinc finger, matrin-type 3 (ZMAT3), transcript variant 1, mRNA	265	281	327	135	189	146	-0.642874	0.000590696	0.00567452	Down-regulated
ENSG00000156795	Chr8	123416725-123467230	+	WDYHV1	Homo sapiens WDYHV motif containing 1 (WDYHV1), transcript variant 2, mRNA	263	254	231	308	283	317	0.540042	0.000590318	0.00567452	Up-regulated
ENSG00000108840	Chr17	44076746-44123702	-	HDAC5	Homo sapiens histone deacetylase 5 (HDAC5), transcript variant 3, mRNA	965	859	784	602	522	479	-0.44322	0.000595971	0.00572106	Down-regulated
ENSG00000131899	Chr17	18225587-18244875	+	LLGL1	Homo sapiens lethal giant larvae homolog 1 (Drosophila), mRNA (cDNA clone IMAGE:5263252), with apparent retained intron	2970	2817	2674	2020	1917	1520	-0.377477	0.000596975	0.00572657	Down-regulated
ENSG00000106462	Chr7	148807383-148884321	-	EZH2	Homo sapiens mRNA for Enhancer of zeste homolog 2 variant protein	1330	1312	1189	1314	1404	1355	0.346411	0.000598174	0.00573394	Up-regulated
ENSG00000080815	Chr14	73136418-73223691	+	PSEN1	Homo sapiens presenilin 1 (PSEN1), transcript variant 1, mRNA	1652	1518	1411	1490	1868	1600	0.370588	0.000601205	0.00575884	Up-regulated
ENSG00000124422	Chr17	20999593-21043760	-	USP22	Homo sapiens ubiquitin specific peptidase 22 (USP22), mRNA	4819	4802	4566	3222	3483	2603	-0.354862	0.00060422	0.00577201	Down-regulated
ENSG00000137142	Chr9	38408994-38424447	-	IGFBPL1	Homo sapiens insulin-like growth factor binding protein-like 1 (IGFBPL1), mRNA	321	354	273	158	218	123	-0.675216	0.000604042	0.00577201	Down-regulated
ENSG00000099901	Chr22	20115938-20127357	+	RANBP1	Homo sapiens cDNA FLJ37091 fis, clone BRACE2017720, moderately similar to RAN-SPECIFIC GTPASE-ACTIVATING PROTEIN	9971	8994	9936	11841	9325	10312	0.382612	0.000604315	0.00577201	Up-regulated
ENSG00000138678	Chr4	83535914-83605875	+	GPAT3	Homo sapiens 1-acylglycerol-3-phosphate O-acyltransferase 9 (AGPAT9), transcript variant 3, mRNA	690	668	631	698	812	687	0.399093	0.000603894	0.00577201	Up-regulated
ENSG00000070501	Chr8	42338454-42371808	+	POLB	Homo sapiens polymerase (DNA directed), beta (POLB), mRNA	424	389	362	401	464	545	0.524737	0.000604832	0.00577281	Up-regulated
ENSG00000021300	Chr11	73646178-73662819	+	PLEKHB1	Homo sapiens pleckstrin homology domain containing, family B (evectins) member 1 (PLEKHB1), transcript variant 1, mRNA	356	313	314	207	189	159	-0.567976	0.000607838	0.00579733	Down-regulated
ENSG00000142534	Chr19	49496365-49499689	+	RPS11	Homo sapiens chromosome 19 clone CTD-3148I10, complete sequence	15271	13499	15064	18835	13976	15785	0.408737	0.000613629	0.00584838	Up-regulated
ENSG00000164323	Chr4	185159665-185209504	-	CFAP97	Homo sapiens cilia and flagella associated protein 97 (CFAP97), transcript variant 1, mRNA	367	342	293	145	207	197	-0.609234	0.000615082	0.00585803	Down-regulated
ENSG00000113269	Chr5	179911651-180072118	-	RNF130	Homo sapiens chromosome 5 clone CTC-563A5, complete sequence	958	957	950	1115	976	1045	0.388977	0.000618601	0.00588733	Up-regulated
ENSG00000198805	Chr14	20468954-20477094	+	PNP	Homo sapiens cDNA FLJ44166 fis, clone THYMU2033583, highly similar to Purine nucleoside phosphorylase (EC 2.4.2.1)	1610	1402	1313	1735	1501	1483	0.385896	0.000619271	0.00588949	Up-regulated
ENSG00000175471	Chr5	94703741-95284575	-	MCTP1	PREDICTED: Chlorocebus sabaeus multiple C2 domains, transmembrane 1 (MCTP1), transcript variant X6, mRNA	382	356	312	367	443	428	0.496492	0.000620369	0.00589572	Up-regulated
ENSG00000114784	Chr3	40309684-40312424	+	EIF1B	Homo sapiens eukaryotic translation initiation factor 1B (EIF1B), mRNA	622	669	547	659	689	724	0.432329	0.000623688	0.00592303	Up-regulated
ENSG00000081913	Chr18	62715450-62980433	+	PHLPP1	Homo sapiens PH domain and leucine rich repeat protein phosphatase 1 (PHLPP1), mRNA	287	356	306	183	190	157	-0.586634	0.000625078	0.005932	Down-regulated
ENSG00000130402	Chr19	38647649-38731583	+	ACTN4	Homo sapiens actinin, alpha 4 (ACTN4), mRNA	23197	21706	22372	16807	14312	10921	-0.424383	0.000625926	0.00593255	Down-regulated
ENSG00000197746	Chr10	71816298-71851375	-	PSAP	Homo sapiens prosaposin (PSAP), transcript variant 1, mRNA	18334	17313	16490	18804	17875	16725	0.292448	0.000626028	0.00593255	Up-regulated
ENSG00000167862	Chr17	75012670-75021261	+	MRPL58	Homo sapiens mRNA for immature colon carcinoma transcript 1 variant, clone: adSU02195	1320	1112	1120	1392	1214	1282	0.39101	0.000627122	0.00593869	Up-regulated
ENSG00000113070	Chr5	140332843-140346631	-	HBEGF	Homo sapiens heparin-binding EGF-like growth factor (HBEGF), mRNA	408	435	349	489	479	419	0.475665	0.00062805	0.00594324	Up-regulated
ENSG00000072042	Chr14	67676801-67695814	-	RDH11	Homo sapiens mRNA for androgen-regulated short-chain dehydrogenase/reductase 1 variant protein	1857	1759	1718	1800	2030	1770	0.326151	0.000631364	0.00597036	Up-regulated
ENSG00000116954	Chr1	38838198-38859823	-	RRAGC	Homo sapiens Ras-related GTP binding C (RRAGC), transcript variant 1, mRNA	124	120	102	170	132	180	0.742107	0.000632174	0.00597284	Up-regulated
ENSG00000177954	Chr1	153990759-153992150	+	RPS27	Human DNA sequence from clone RP11-422P24 on chromosome 1, complete sequence	18128	17098	16706	19344	16900	17929	0.320641	0.000632524	0.00597284	Up-regulated
ENSG00000109265	Chr4	56049073-56328625	+	KIAA1211	Homo sapiens KIAA1211 (KIAA1211), mRNA	271	266	227	121	175	98	-0.704424	0.000633029	0.00597337	Down-regulated
ENSG00000105738	Chr19	37907228-38208372	+	SIPA1L3	Homo sapiens signal-induced proliferation-associated 1 like 3 (SIPA1L3), mRNA	1027	861	789	525	642	450	-0.472156	0.000638952	0.00602499	Down-regulated
ENSG00000001084	Chr6	53497341-53616970	-	GCLC	Homo sapiens glutamate-cysteine ligase, catalytic subunit (GCLC), transcript variant 1, mRNA	2058	2035	1936	1934	2439	2076	0.352182	0.000646794	0.00609461	Up-regulated
ENSG00000132359	Chr17	2755705-3037739	+	RAP1GAP2	Homo sapiens RAP1 GTPase activating protein 2 (RAP1GAP2), transcript variant 1, mRNA	2151	2151	1977	1425	1497	1200	-0.352323	0.000648708	0.00610833	Down-regulated
ENSG00000090266	Chr7	140690777-140722790	+	NDUFB2	PREDICTED: Chlorocebus sabaeus NADH dehydrogenase (ubiquinone) 1 beta subcomplex, 2, 8kDa (NDUFB2), transcript variant X2, mRNA	304	237	300	424	310	327	0.593975	0.000649896	0.00611137	Up-regulated
ENSG00000186792	Chr3	50292831-50299468	-	HYAL3	Homo sapiens hyaluronoglucosaminidase 3 (HYAL3), transcript variant 1, mRNA	555	522	441	648	520	602	0.484093	0.00064995	0.00611137	Up-regulated
ENSG00000173218	Chr1	115641953-115698224	+	VANGL1	Homo sapiens VANGL planar cell polarity protein 1 (VANGL1), transcript variant 1, mRNA	1179	1223	1103	689	871	649	-0.412893	0.000650856	0.00611557	Down-regulated
ENSG00000061676	Chr2	182909115-183038858	-	NCKAP1	Homo sapiens BAC clone RP11-234L7 from 2, complete sequence	3682	3876	3537	1902	2877	2143	-0.428778	0.000655228	0.00614363	Down-regulated
ENSG00000147123	ChrX	47142216-47145504	-	NDUFB11	Homo sapiens NADH dehydrogenase (ubiquinone) 1 beta subcomplex, 11, 17.3kDa (NDUFB11), transcript variant 2, mRNA	1622	1376	1584	2199	1449	1740	0.494811	0.000654706	0.00614363	Up-regulated
ENSG00000196449	Chr1	37802944-37808185	-	YRDC	Homo sapiens yrdC N(6)-threonylcarbamoyltransferase domain containing (YRDC), mRNA	277	325	313	431	307	413	0.591438	0.000654903	0.00614363	Up-regulated
ENSG00000172831	Chr16	66934444-66945096	+	CES2	Homo sapiens carboxylesterase 2 (CES2), transcript variant 1, mRNA	948	885	836	632	551	427	-0.473649	0.00065826	0.00616771	Down-regulated
ENSG00000167775	Chr19	8302127-8308356	-	CD320	Homo sapiens CD320 molecule, mRNA (cDNA clone IMAGE:5732268), containing frame-shift errors	2999	2537	2579	3338	2561	3142	0.419064	0.000660481	0.00618417	Up-regulated
ENSG00000172732	Chr11	65857126-65867653	+	MUS81	Homo sapiens cDNA FLJ38007 fis, clone CTONG2012447	1676	1506	1560	1894	1629	1599	0.36946	0.000662827	0.00620176	Up-regulated
ENSG00000154640	Chr21	17593653-17612947	-	BTG3	Homo sapiens BTG family, member 3 (BTG3), transcript variant 1, mRNA	1345	1207	1120	1228	1328	1519	0.412204	0.00066529	0.00622044	Up-regulated
ENSG00000229656	Chr10	32958845-33082102	+	RP11-462L8.1	TPA: Homo sapiens long non-coding RNA OTTHUMT00000047511.1 (RP11-462L8.1 gene), lincRNA	126	130	106	158	184	146	0.686479	0.000665912	0.00622189	Up-regulated
ENSG00000260027	Chr17	48607227-48633572	-	HOXB7	Homo sapiens homeobox B7 (HOXB7), mRNA	676	710	683	771	771	725	0.388047	0.000666831	0.00622609	Up-regulated
ENSG00000186187	Chr16	74999030-75110994	+	ZNRF1	Homo sapiens chromosome 16 clone RP11-331F4, complete sequence	196	202	162	256	210	250	0.616428	0.000669965	0.00625097	Up-regulated
ENSG00000117713	Chr1	26693236-26782104	+	ARID1A	Homo sapiens AT rich interactive domain 1A (SWI-like) (ARID1A), transcript variant 1, mRNA	1122	1035	1114	552	856	486	-0.540914	0.000671808	0.00626378	Down-regulated
ENSG00000151500	Chr11	134248279-134253370	-	THYN1	Homo sapiens thymocyte nuclear protein 1 (THYN1), transcript variant 1, mRNA	518	530	434	606	510	608	0.480386	0.000673964	0.00627948	Up-regulated
ENSG00000038219	Chr4	13568738-13627723	-	BOD1L1	Homo sapiens biorientation of chromosomes in cell division 1-like 1 (BOD1L1), mRNA	520	618	560	180	353	350	-0.688103	0.000675926	0.00629335	Down-regulated
ENSG00000127990	Chr7	94585230-94656209	-	SGCE	Homo sapiens cDNA FLJ50763 complete cds, highly similar to Homo sapiens sarcoglycan, epsilon (SGCE), mRNA	876	740	765	798	921	921	0.407925	0.000676793	0.00629701	Up-regulated
ENSG00000151835	Chr13	23328826-23411513	-	SACS	Homo sapiens sacsin molecular chaperone (SACS), transcript variant 1, mRNA	1014	1048	948	334	742	541	-0.645378	0.000682139	0.00634232	Down-regulated
ENSG00000124920	Chr11	61752642-61788518	+	MYRF	Homo sapiens mRNA for KIAA0954 protein, partial cds	297	328	329	202	188	125	-0.638506	0.000684472	0.00635957	Down-regulated
ENSG00000204120	Chr2	232697299-232860575	+	GIGYF2	Homo sapiens GRB10 interacting GYF protein 2 (GIGYF2), transcript variant 1, mRNA	1010	962	945	531	740	516	-0.455007	0.000688169	0.00638945	Down-regulated
ENSG00000123374	Chr12	55966769-55972784	+	CDK2	Homo sapiens cyclin-dependent kinase 2 (CDK2), transcript variant 1, mRNA	719	779	682	870	758	800	0.414275	0.000692628	0.00642637	Up-regulated
ENSG00000141258	Chr17	2337498-2381058	+	SGSM2	Homo sapiens small G protein signaling modulator 2 (SGSM2), transcript variant 1, mRNA	1130	1015	980	684	718	602	-0.384488	0.000693508	0.00643005	Down-regulated
ENSG00000076043	Chr11	114439386-114450279	+	REXO2	Homo sapiens RNA exonuclease 2 (REXO2), mRNA	572	572	640	687	612	788	0.486268	0.000694226	0.00643223	Up-regulated
ENSG00000217801	Chr1	1059734-1069355	+	RP11-465B22.3	Homo sapiens cDNA clone IMAGE:5286066	251	265	265	351	283	320	0.547228	0.000695524	0.00643976	Up-regulated
ENSG00000076201	Chr3	47381011-47413441	+	PTPN23	Homo sapiens clone F2896 protein tyrosine phosphatase TD14 mRNA, complete cds	1345	1305	1278	920	859	566	-0.49215	0.00069842	0.00645646	Down-regulated
ENSG00000170899	Chr6	52977948-52995378	-	GSTA4	Homo sapiens cDNA FLJ30242 fis, clone BRACE2002142, highly similar to GLUTATHIONE S-TRANSFERASE A4-4 (EC 2.5.1.18)	243	224	202	113	114	129	-0.649324	0.000698783	0.00645646	Down-regulated
ENSG00000105677	Chr19	35545595-35547526	+	TMEM147	Human DNA from chromosome 19 specific cosmid R28461, genomic sequence, complete sequence	1515	1404	1462	1892	1422	1585	0.42109	0.000698702	0.00645646	Up-regulated
ENSG00000255135	Chr11	76441338-76444656	-	RP11-111M22.3	TPA: Homo sapiens long non-coding RNA OTTHUMT00000438010.1 (RP11-111M22.3 gene), lincRNA	326	278	272	366	322	359	0.518406	0.000700056	0.00646374	Up-regulated
ENSG00000096060	Chr6	35573585-35728583	-	FKBP5	Homo sapiens FK506 binding protein 5 (FKBP5), transcript variant 4, mRNA	1954	1990	1856	1179	1446	1172	-0.356974	0.000704696	0.00649757	Down-regulated
ENSG00000180370	Chr3	196739857-196832647	+	PAK2	Homo sapiens p21 protein (Cdc42/Rac)-activated kinase 2 (PAK2), mRNA	3563	3653	3421	1982	2628	2304	-0.366393	0.000704567	0.00649757	Down-regulated
ENSG00000150712	Chr5	32226994-32313009	-	MTMR12	Homo sapiens myotubularin related protein 12, mRNA (cDNA clone MGC:60269 IMAGE:6012452), complete cds	1957	1897	1786	1117	1433	1086	-0.379749	0.000707987	0.00651887	Down-regulated
ENSG00000149554	Chr11	125625136-125676255	+	CHEK1	Homo sapiens checkpoint kinase 1 (CHEK1), transcript variant 1, mRNA	1190	1098	1059	1129	1228	1229	0.358228	0.000707517	0.00651887	Up-regulated
ENSG00000108389	Chr17	58489529-58517905	-	MTMR4	Homo sapiens myotubularin related protein 4 (MTMR4), mRNA	1258	1195	1099	766	814	734	-0.360903	0.000712258	0.00655366	Down-regulated
ENSG00000140521	Chr15	89305198-89334861	-	POLG	Homo sapiens polymerase (DNA directed), gamma (POLG), transcript variant 1, mRNA	2152	2295	1941	1499	1429	1199	-0.374335	0.000714649	0.00656658	Down-regulated
ENSG00000149100	Chr11	32583798-32606262	+	EIF3M	PREDICTED: Gorilla gorilla gorilla eukaryotic translation initiation factor 3, subunit M (EIF3M), mRNA	2085	2004	1860	2055	2025	2270	0.354864	0.000714384	0.00656658	Up-regulated
ENSG00000140105	Chr14	100333788-100376805	-	WARS	PREDICTED: Gorilla gorilla gorilla tryptophanyl-tRNA synthetase, transcript variant 2 (WARS), mRNA	3866	3793	3762	4057	3969	3719	0.297006	0.000717146	0.00658498	Up-regulated
ENSG00000157045	Chr16	15037853-15056079	-	NTAN1	Homo sapiens cDNA FLJ35596 fis, clone SPLEN2008135, moderately similar to PROTEIN N-TERMINAL ASPARAGINE AMIDOHYDROLASE (EC 3.5.1.-)	440	370	405	531	437	453	0.485102	0.000719736	0.0066042	Up-regulated
ENSG00000160803	Chr1	156035301-156053794	-	UBQLN4	Homo sapiens ubiquilin 4, mRNA (cDNA clone MGC:74959 IMAGE:6183942), complete cds	4358	4214	3869	2934	2919	2493	-0.319545	0.000722549	0.00662544	Down-regulated
ENSG00000118193	Chr1	200551497-200620734	-	KIF14	Homo sapiens kinesin family member 14 (KIF14), transcript variant 1, mRNA	789	787	754	264	547	450	-0.632452	0.000723507	0.00662966	Down-regulated
ENSG00000170779	Chr14	105009573-105021148	-	CDCA4	Homo sapiens cell division cycle associated 4 (CDCA4), transcript variant 1, mRNA	2160	1993	2020	2469	2309	1892	0.366973	0.000726513	0.00665262	Up-regulated
ENSG00000233913	Chr5	168616352-168616996	+	RPL10P9	Homo sapiens chromosome 5 clone CTC-575D19, complete sequence	105	90	81	150	108	141	0.79569	0.000727709	0.00665899	Up-regulated
ENSG00000090376	Chr12	66188879-66254622	+	IRAK3	Homo sapiens interleukin-1 receptor-associated kinase 3 (IRAK3), transcript variant 1, mRNA	332	313	277	115	207	164	-0.668728	0.000736888	0.00673834	Down-regulated
ENSG00000003989	Chr8	17497088-17570573	+	SLC7A2	Homo sapiens solute carrier family 7 (cationic amino acid transporter, y+ system), member 2 (SLC7A2), transcript variant 1, mRNA	54	58	60	22	24	12	-1.31912	0.000738793	0.00674649	Down-regulated
ENSG00000233922	Chr21	45593654-45603056	+	AL133493.2	Homo sapiens chromosome 21sequence from BAC GS1-53I10, complete sequence	83	98	91	36	44	35	-0.988845	0.000738351	0.00674649	Down-regulated
ENSG00000167657	Chr19	3958453-3971123	-	DAPK3	Homo sapiens cDNA FLJ14684 fis, clone NT2RP2004933, highly similar to Death-associated protein kinase 3 (EC 2.7.11.1)	3710	3503	3610	5036	3651	3536	0.433218	0.000739854	0.00675154	Up-regulated
ENSG00000158470	Chr20	49632945-49713878	-	B4GALT5	Homo sapiens UDP-Gal:betaGlcNAc beta 1,4- galactosyltransferase, polypeptide 5 (B4GALT5), mRNA	1107	1222	1113	677	849	646	-0.411718	0.00074076	0.00675286	Down-regulated
ENSG00000163125	Chr1	150363091-150476566	+	RPRD2	PREDICTED: Macaca fascicularis regulation of nuclear pre-mRNA domain containing 2 (RPRD2), transcript variant X2, mRNA	1630	1630	1424	963	1155	907	-0.375899	0.000741013	0.00675286	Down-regulated
ENSG00000146909	Chr7	156949723-156973182	+	NOM1	Homo sapiens nucleolar protein with MIF4G domain 1 (NOM1), mRNA	899	803	786	498	586	488	-0.406311	0.000745032	0.00678374	Down-regulated
ENSG00000170955	Chr11	6318946-6320647	-	PRKCDBP	PREDICTED: Gorilla gorilla gorilla protein kinase C, delta binding protein, transcript variant 1 (PRKCDBP), mRNA	1703	1617	1774	2285	1641	1855	0.441595	0.000745421	0.00678374	Up-regulated
ENSG00000107338	Chr9	37919134-38069211	-	SHB	Homo sapiens Src homology 2 domain containing adaptor protein B (SHB), mRNA	410	377	479	586	465	471	0.52149	0.000749051	0.00681212	Up-regulated
ENSG00000158158	Chr2	96760902-96811891	+	CNNM4	Homo sapiens cyclin and CBS domain divalent metal cation transport mediator 4 (CNNM4), mRNA	655	667	657	442	434	329	-0.46234	0.00075061	0.00682163	Down-regulated
ENSG00000253738	Chr8	91059909-91070189	-	OTUD6B-AS1	Homo sapiens OTUD6B antisense RNA 1 (head to head) (OTUD6B-AS1), transcript variant 1, long non-coding RNA	748	713	753	429	455	491	-0.429049	0.000755608	0.00686236	Down-regulated
ENSG00000196531	Chr12	56712428-56731628	-	NACA	PREDICTED: Homo sapiens nascent polypeptide-associated complex alpha subunit (NACA), transcript variant X2, mRNA	10684	9578	8875	9411	10418	10715	0.328412	0.000756284	0.00686382	Up-regulated
ENSG00000143315	Chr1	160027673-160031991	-	PIGM	Homo sapiens phosphatidylinositol glycan anchor biosynthesis, class M (PIGM), RefSeqGene on chromosome 1	320	363	338	180	225	179	-0.552886	0.00075792	0.00687398	Down-regulated
ENSG00000137802	Chr15	41774434-41827855	+	MAPKBP1	Homo sapiens mitogen-activated protein kinase binding protein 1 (MAPKBP1), transcript variant 1, mRNA	336	431	366	185	264	95	-0.817311	0.000759422	0.00687822	Down-regulated
ENSG00000060138	Chr12	10699089-10723312	-	YBX3	Homo sapiens mRNA for CSDA protein variant protein	2086	1962	2221	2731	2101	2163	0.41536	0.000759	0.00687822	Up-regulated
ENSG00000136492	Chr17	61681266-61863521	-	BRIP1	Homo sapiens BRCA1 interacting protein C-terminal helicase 1 (BRIP1), mRNA	320	345	317	139	230	166	-0.624494	0.000762995	0.00690589	Down-regulated
ENSG00000116691	Chr1	12019466-12032045	+	MIIP	Homo sapiens migration and invasion inhibitory protein (MIIP), mRNA	898	862	968	1172	930	977	0.431975	0.000766156	0.00692978	Up-regulated
ENSG00000129353	Chr19	10602457-10644559	+	SLC44A2	PREDICTED: Gorilla gorilla gorilla solute carrier family 44, member 2, transcript variant 2 (SLC44A2), mRNA	1455	1381	1318	935	969	819	-0.353316	0.000771877	0.00697678	Down-regulated
ENSG00000113594	Chr5	38474963-38608354	-	LIFR	Homo sapiens leukemia inhibitory factor receptor alpha (LIFR), transcript variant 2, mRNA	673	738	711	253	524	376	-0.630557	0.00078091	0.00705363	Down-regulated
ENSG00000112584	Chr6	170290703-170407065	+	FAM120B	Homo sapiens family with sequence similarity 120B (FAM120B), transcript variant 3, mRNA	388	339	300	153	241	167	-0.617943	0.000782136	0.00705992	Down-regulated
ENSG00000120647	Chr12	389273-442645	+	CCDC77	Homo sapiens coiled-coil domain containing 77 (CCDC77), transcript variant 1, mRNA	368	348	322	361	417	439	0.48898	0.000783934	0.00706656	Up-regulated
ENSG00000196754	Chr1	153561108-153567890	-	S100A2	PREDICTED: Gorilla gorilla gorilla S100 calcium binding protein A2, transcript variant 1 (S100A2), mRNA	266	273	293	350	296	370	0.547773	0.000783583	0.00706656	Up-regulated
ENSG00000224032	Chr5	112160526-112164276	+	EPB41L4A-AS1	TPA: Homo sapiens long non-coding RNA OTTHUMT00000250735.3 (EPB41L4A-AS1 gene), lincRNA	243	269	222	268	315	310	0.540608	0.000785323	0.00707428	Up-regulated
ENSG00000125772	Chr20	5544404-5611026	-	GPCPD1	Homo sapiens mRNA; cDNA DKFZp451O1715 (from clone DKFZp451O1715)	117	120	141	54	63	60	-0.840555	0.000788636	0.00709453	Down-regulated
ENSG00000168502	Chr18	8705661-8832778	+	MTCL1	Homo sapiens microtubule crosslinking factor 1 (MTCL1), mRNA	2153	2077	2116	1289	1609	1245	-0.36218	0.000788616	0.00709453	Down-regulated
ENSG00000141367	Chr17	59619689-59696956	+	CLTC	Homo sapiens clathrin, heavy chain (Hc) (CLTC), transcript variant 2, mRNA	11911	12258	10949	6692	9013	7312	-0.355295	0.000792945	0.00712847	Down-regulated
ENSG00000178177	Chr4	17841199-18021876	-	LCORL	PREDICTED: Macaca fascicularis ligand dependent nuclear receptor corepressor-like (LCORL), transcript variant X2, mRNA	341	337	275	138	210	174	-0.612003	0.000797639	0.00716099	Down-regulated
ENSG00000120697	Chr13	36949775-37000261	-	ALG5	Homo sapiens ALG5, dolichyl-phosphate beta-glucosyltransferase (ALG5), transcript variant 1, mRNA	517	493	523	539	602	574	0.418139	0.000797522	0.00716099	Up-regulated
ENSG00000159433	Chr15	42575659-42720981	+	STARD9	Homo sapiens StAR-related lipid transfer (START) domain containing 9 (STARD9), mRNA	153	144	149	77	86	52	-0.80113	0.000798443	0.00716337	Down-regulated
ENSG00000266338	Chr1	144421386-144461674	-	NBPF15	Homo sapiens neuroblastoma breakpoint family, member 15 (NBPF15), transcript variant 1, mRNA	991	939	871	516	668	578	-0.412434	0.000799448	0.00716756	Down-regulated
ENSG00000006015	Chr19	18588685-18592336	+	C19orf60	Human DNA from chromosome 19 specific cosmid R30292, genomic sequence, complete sequence	1295	1256	1249	1604	1258	1333	0.40166	0.000801541	0.00718148	Up-regulated
ENSG00000153317	Chr8	130052104-130443660	-	ASAP1	Homo sapiens ArfGAP with SH3 domain, ankyrin repeat and PH domain 1 (ASAP1), transcript variant 2, mRNA	1652	1703	1597	781	1301	885	-0.488887	0.000809563	0.00724848	Down-regulated
ENSG00000151718	Chr4	183099293-183320777	+	WWC2	Homo sapiens WW and C2 domain containing 2 (WWC2), mRNA	501	456	454	205	334	264	-0.559081	0.000813707	0.00728068	Down-regulated
ENSG00000157600	ChrX	110002631-110182734	+	TMEM164	Homo sapiens transmembrane protein 164 (TMEM164), transcript variant 2, mRNA	893	947	842	595	615	462	-0.427963	0.000816192	0.00729801	Down-regulated
ENSG00000113657	Chr5	147390811-147510056	-	DPYSL3	Homo sapiens dihydropyrimidinase-like 3 (DPYSL3), transcript variant 1, mRNA	3914	3901	3522	2514	2821	2234	-0.328161	0.000817848	0.0073079	Down-regulated
ENSG00000124151	Chr20	47501902-47656877	+	NCOA3	Homo sapiens nuclear receptor coactivator 3 (NCOA3), transcript variant 2, mRNA	663	736	602	266	520	299	-0.63513	0.000820621	0.00732284	Down-regulated
ENSG00000144357	Chr2	169827458-170084131	+	UBR3	Homo sapiens ubiquitin protein ligase E3 component n-recognin 3 (putative) (UBR3), mRNA	375	438	392	182	266	235	-0.564875	0.000820378	0.00732284	Down-regulated
ENSG00000119446	Chr9	122237624-122264839	-	RBM18	PREDICTED: Gorilla gorilla gorilla RNA binding motif protein 18, transcript variant 1 (RBM18), mRNA	564	634	523	600	704	632	0.426004	0.000824357	0.00735125	Up-regulated
ENSG00000136854	Chr9	127579370-127696115	+	STXBP1	Homo sapiens syntaxin binding protein 1 (STXBP1), transcript variant 1, mRNA	1321	1329	1352	916	923	746	-0.376794	0.000824929	0.00735143	Down-regulated
ENSG00000048991	Chr2	135531455-135725270	+	R3HDM1	Homo sapiens R3H domain containing 1 (R3HDM1), transcript variant 2, mRNA	1106	1121	1043	553	811	653	-0.443223	0.0008268	0.00736317	Down-regulated
ENSG00000105409	Chr19	41966582-41997497	-	ATP1A3	Homo sapiens ATPase, Na+/K+ transporting, alpha 3 polypeptide, mRNA (cDNA clone IMAGE:3874001), with apparent retained intron	334	318	273	171	175	180	-0.554591	0.000828071	0.00736955	Down-regulated
ENSG00000102753	Chr13	49699307-49792921	-	KPNA3	Homo sapiens karyopherin alpha 3 (importin alpha 4) (KPNA3), mRNA	1308	1294	1245	612	944	792	-0.458023	0.000833111	0.00738592	Down-regulated
ENSG00000139218	Chr12	45919131-45992120	-	SCAF11	Homo sapiens SR-related CTD-associated factor 11 (SCAF11), mRNA	1542	1520	1375	616	1128	838	-0.528582	0.000833053	0.00738592	Down-regulated
ENSG00000150760	Chr10	126905409-127452517	+	DOCK1	Homo sapiens dedicator of cytokinesis 1 (DOCK1), transcript variant 2, mRNA	1002	982	813	457	704	504	-0.49459	0.000832699	0.00738592	Down-regulated
ENSG00000183762	Chr22	29073078-29168333	+	KREMEN1	Homo sapiens kringle containing transmembrane protein 1 (KREMEN1), transcript variant 3, mRNA	432	444	392	239	290	221	-0.503258	0.000830748	0.00738592	Down-regulated
ENSG00000115289	Chr2	74505043-74508580	-	PCGF1	Homo sapiens cDNA FLJ43754 fis, clone TESTI2044796, weakly similar to Homo sapiens ring finger protein 3 (RNF3)	424	457	355	553	441	466	0.500625	0.000833241	0.00738592	Up-regulated
ENSG00000180098	Chr1	28553085-28578545	+	TRNAU1AP	Homo sapiens cDNA FLJ13493 fis, clone PLACE1004336	594	519	555	684	560	665	0.455707	0.000831092	0.00738592	Up-regulated
ENSG00000072840	Chr4	5711197-5814305	+	EVC	Homo sapiens Ellis van Creveld protein (EVC), transcript variant 1, mRNA	280	274	269	140	187	126	-0.609346	0.000833896	0.00738681	Down-regulated
ENSG00000129518	Chr14	34515929-34539711	-	EAPP	Homo sapiens E2F-associated phosphoprotein (EAPP), mRNA	1758	1659	1553	1761	1673	1865	0.353264	0.000834729	0.00738926	Up-regulated
ENSG00000075142	Chr7	88205118-88226993	-	SRI	Homo sapiens sorcin (SRI), transcript variant 1, mRNA	874	854	853	995	861	986	0.398823	0.000842651	0.00745444	Up-regulated
ENSG00000091640	Chr17	4959226-4967872	-	SPAG7	PREDICTED: Gorilla gorilla gorilla sperm associated antigen 7 (SPAG7), mRNA	916	904	860	1146	891	959	0.420322	0.000843228	0.00745458	Up-regulated
ENSG00000277072	Chr7	74882163-74890610	-	STAG3L2	Homo sapiens cDNA clone IMAGE:30350972, **** WARNING: chimeric clone ****	296	315	284	147	213	116	-0.662235	0.000846067	0.00747022	Down-regulated
ENSG00000165916	Chr11	47418769-47426473	-	PSMC3	Homo sapiens proteasome (prosome, macropain) 26S subunit, ATPase, 3 (PSMC3), mRNA	4761	4495	4206	5112	4414	4612	0.330655	0.00084612	0.00747022	Up-regulated
ENSG00000149743	Chr11	64223799-64226254	-	TRPT1	Homo sapiens cDNA: FLJ22711 fis, clone HSI13348	313	287	283	359	322	362	0.500485	0.000846756	0.00747088	Up-regulated
ENSG00000129493	Chr14	31291791-31420582	-	HEATR5A	Homo sapiens HEAT repeat containing 5A (HEATR5A), mRNA	834	822	792	368	583	501	-0.498813	0.000852353	0.00751528	Down-regulated
ENSG00000121753	Chr1	31727117-31764893	-	ADGRB2	Homo sapiens BAI 2 mRNA, complete cds	673	610	583	437	348	338	-0.473617	0.000853859	0.00752357	Down-regulated
ENSG00000163960	Chr3	196347662-196432474	-	UBXN7	Homo sapiens 3 BAC RP11-447L10 (Roswell Park Cancer Institute Human BAC Library) complete sequence	914	943	910	398	710	493	-0.539254	0.000858746	0.00756162	Down-regulated
ENSG00000163923	Chr3	187120948-187180908	-	RPL39L	PREDICTED: Gorilla gorilla gorilla ribosomal protein L39-like (RPL39L), mRNA	1503	1409	1425	1929	1349	1653	0.446804	0.000860078	0.00756834	Up-regulated
ENSG00000250899	Chr12	3041437-3044950	+	RP11-253E3.3	Homo sapiens 12 BAC RP11-253E3 (Roswell Park Cancer Institute Human BAC Library) complete sequence	245	235	205	116	149	100	-0.654394	0.000862785	0.00758715	Down-regulated
ENSG00000131373	Chr3	15560704-15601852	-	HACL1	Homo sapiens 2-hydroxyacyl-CoA lyase 1 (HACL1), transcript variant 1, mRNA	541	544	539	588	573	691	0.449794	0.000865695	0.00760771	Up-regulated
ENSG00000123297	Chr12	57782589-57808071	+	TSFM	Homo sapiens Ts translation elongation factor, mitochondrial (TSFM), transcript variant 2, mRNA	405	333	373	439	382	526	0.541437	0.000869288	0.00763424	Up-regulated
ENSG00000107833	Chr10	101781325-101783413	-	NPM3	Homo sapiens nucleophosmin/nucleoplasmin 3 (NPM3), mRNA	1935	1734	1922	2276	1846	1974	0.383544	0.00087142	0.00764792	Up-regulated
ENSG00000138430	Chr2	174072447-174248698	-	OLA1	Homo sapiens Obg-like ATPase 1 (OLA1), transcript variant 1, mRNA	1948	2059	1785	2016	2005	2097	0.338116	0.000872643	0.00765361	Up-regulated
ENSG00000101191	Chr20	62877738-62937952	-	DIDO1	Homo sapiens death inducer-obliterator 1 (DIDO1), transcript variant 4, mRNA	1436	1426	1345	861	1057	791	-0.381778	0.000875339	0.00766714	Down-regulated
ENSG00000163191	Chr1	152032506-152047907	-	S100A11	Homo sapiens S100 calcium binding protein A11 (S100A11), mRNA	11227	10151	9644	11409	9977	11281	0.336329	0.000874843	0.00766714	Up-regulated
ENSG00000198794	Chr15	74957219-75021496	+	SCAMP5	Homo sapiens secretory carrier membrane protein 5 (SCAMP5), transcript variant 1, mRNA	304	341	331	194	202	164	-0.548076	0.000877767	0.00768335	Down-regulated
ENSG00000048162	Chr5	176383938-176388975	-	NOP16	Homo sapiens CGI-117 protein mRNA, complete cds	342	411	367	453	395	485	0.510755	0.000878628	0.00768583	Up-regulated
ENSG00000108559	Chr17	5360963-5420160	-	NUP88	Homo sapiens nucleoporin 88kDa (NUP88), mRNA	2426	2296	2121	2434	2336	2352	0.316927	0.00088017	0.00769426	Up-regulated
ENSG00000144560	Chr3	11556070-11771350	-	VGLL4	Homo sapiens vestigial-like family member 4 (VGLL4), transcript variant 2, mRNA	329	321	283	199	178	151	-0.5643	0.000882181	0.00770677	Down-regulated
ENSG00000151320	Chr14	32329273-32837681	+	AKAP6	Homo sapiens A kinase (PRKA) anchor protein 6 (AKAP6), mRNA	153	152	107	35	91	45	-1.01914	0.000884294	0.00772016	Down-regulated
ENSG00000105327	Chr19	47220822-47232766	-	BBC3	Homo sapiens BCL2 binding component 3 (BBC3), transcript variant 4, mRNA	117	95	121	165	149	140	0.703474	0.000892585	0.00778744	Up-regulated
ENSG00000178999	Chr17	8204733-8210600	-	AURKB	Homo sapiens aurora kinase B (AURKB), transcript variant 3, mRNA	2813	2363	2574	3021	2622	2637	0.354392	0.000895605	0.00780866	Up-regulated
ENSG00000147854	Chr9	6413151-6507054	+	UHRF2	Homo sapiens ubiquitin-like with PHD and ring finger domains 2, E3 ubiquitin protein ligase (UHRF2), transcript variant 2, non-coding RNA	638	569	569	619	700	637	0.396405	0.000896945	0.00781523	Up-regulated
ENSG00000158792	Chr16	89696343-89701705	-	SPATA2L	Homo sapiens spermatogenesis associated 2-like, mRNA (cDNA clone MGC:61628 IMAGE:5245683), complete cds	706	636	620	887	644	733	0.467863	0.000900251	0.0078389	Up-regulated
ENSG00000162384	Chr1	53214099-53220617	-	C1orf123	Homo sapiens cDNA FLJ37052 fis, clone BRACE2013806	377	407	401	434	444	490	0.465138	0.000906409	0.00788736	Up-regulated
ENSG00000135211	Chr7	77793728-77798580	-	TMEM60	PREDICTED: Macaca fascicularis transmembrane protein 60 (TMEM60), mRNA	382	325	315	398	373	426	0.489692	0.000907006	0.00788739	Up-regulated
ENSG00000162783	Chr1	181088712-181092899	+	IER5	Human DNA sequence from clone RP11-309G3 on chromosome 1, complete sequence	1003	972	1037	1325	1060	995	0.422548	0.000910949	0.00791651	Up-regulated
ENSG00000205581	Chr21	39342315-39349647	-	HMGN1	Homo sapiens mRNA for Hypothetical protein FLJ31471 variant protein	6413	5996	6473	6818	6566	6097	0.301097	0.000912965	0.00792885	Up-regulated
ENSG00000253616	Chr8	23071377-23074488	-	RP11-875O11.3	TPA: Homo sapiens long non-coding RNA OTTHUMT00000375319.1 (RP11-875O11.3 gene), antisense	116	124	88	182	138	138	0.741995	0.000914354	0.00793573	Up-regulated
ENSG00000267254	Chr19	36797518-36828115	+	ZNF790-AS1	Homo sapiens ZNF790 antisense RNA 1 (ZNF790-AS1), transcript variant 2, long non-coding RNA	47	49	59	94	74	81	0.940303	0.000919396	0.00797429	Up-regulated
ENSG00000123908	Chr8	140520156-140635619	-	AGO2	Homo sapiens chromosome 8, clone CTA-204B4, complete sequence	1370	1446	1269	746	1019	820	-0.406006	0.000933207	0.00808881	Down-regulated
ENSG00000168209	Chr10	72273920-72276036	+	DDIT4	Homo sapiens DNA-damage-inducible transcript 4 (DDIT4), mRNA	2200	2082	2331	2985	2635	1929	0.442939	0.000942727	0.008166	Up-regulated
ENSG00000133059	Chr1	205142505-205211566	-	DSTYK	Homo sapiens dual serine/threonine and tyrosine protein kinase (DSTYK), transcript variant 1, mRNA	451	487	415	237	330	209	-0.550995	0.000944125	0.00817279	Down-regulated
ENSG00000143756	Chr1	224114087-224162047	+	FBXO28	Homo sapiens F-box protein 28 (FBXO28), transcript variant 1, mRNA	1241	1178	1051	746	803	710	-0.361835	0.000944821	0.0081735	Down-regulated
ENSG00000198015	Chr12	93467488-93516213	+	MRPL42	Homo sapiens 12 BAC RP11-356O22 (Roswell Park Cancer Institute Human BAC Library) complete sequence	2479	2521	2719	1588	1861	1654	-0.343262	0.000945736	0.0081761	Down-regulated
ENSG00000112249	Chr6	100508194-100881372	-	ASCC3	Homo sapiens activating signal cointegrator 1 complex subunit 3 (ASCC3), transcript variant 1, mRNA	1063	1051	969	509	741	647	-0.444935	0.000948002	0.00819037	Down-regulated
ENSG00000072071	Chr19	14147743-14206187	-	ADGRL1	Homo sapiens adhesion G protein-coupled receptor L1 (ADGRL1), transcript variant 1, mRNA	850	752	806	541	528	453	-0.406016	0.00094878	0.00819177	Down-regulated
ENSG00000196440	ChrX	101418287-101533459	+	ARMCX4	Homo sapiens armadillo repeat containing, X-linked 4 (ARMCX4), transcript variant 1, mRNA	71	65	71	31	26	23	-1.11556	0.00095207	0.00820952	Down-regulated
ENSG00000100612	Chr14	60144120-60169856	-	DHRS7	PREDICTED: Gorilla gorilla gorilla dehydrogenase/reductase (SDR family) member 7, transcript variant 1 (DHRS7), mRNA	569	549	488	579	629	569	0.403443	0.000951844	0.00820952	Up-regulated
ENSG00000107282	Chr9	69427530-69672306	-	APBA1	Homo sapiens amyloid beta (A4) precursor protein-binding, family A, member 1 (APBA1), mRNA	108	117	98	46	59	41	-0.891978	0.000954137	0.00822202	Down-regulated
ENSG00000121073	Chr17	49700943-49709014	-	SLC35B1	Homo sapiens cDNA FLJ42985 fis, clone BRTHA2008513, weakly similar to Homo sapiens UDP-galactose transporter related (UGTREL1)	966	954	848	1060	931	1029	0.386308	0.000956761	0.0082393	Up-regulated
ENSG00000103319	Chr16	22206282-22288732	+	EEF2K	Homo sapiens eukaryotic elongation factor 2 kinase (EEF2K), mRNA	463	490	487	268	337	260	-0.482731	0.000958039	0.00824496	Down-regulated
ENSG00000197756	Chr2	216498189-216579180	+	RPL37A	PREDICTED: Gorilla gorilla gorilla ribosomal protein L37a (RPL37A), mRNA	11372	9902	11373	13593	10521	11460	0.383004	0.000958899	0.00824703	Up-regulated
ENSG00000180182	ChrX	40648306-40735858	-	MED14	Homo sapiens EXLM1 mRNA, complete cds	806	834	858	437	605	500	-0.443051	0.000961025	0.00825998	Down-regulated
ENSG00000178105	Chr11	108665025-108940930	+	DDX10	Homo sapiens mRNA for DEAD (Asp-Glu-Ala-Asp) box polypeptide 10 variant protein	872	942	761	867	962	1038	0.41499	0.000962519	0.00826747	Up-regulated
ENSG00000132334	Chr10	127907061-128085855	+	PTPRE	Homo sapiens protein tyrosine phosphatase, receptor type, E (PTPRE), transcript variant 1, mRNA	673	697	744	427	450	446	-0.420459	0.000965999	0.00829201	Down-regulated
ENSG00000167258	Chr17	39461511-39564907	+	CDK12	PREDICTED: Gorilla gorilla gorilla cyclin-dependent kinase 12, transcript variant 2 (CDK12), mRNA	1456	1543	1450	896	1111	879	-0.371191	0.000967778	0.00830192	Down-regulated
ENSG00000183665	Chr8	124450820-124462150	+	TRMT12	Homo sapiens tRNA methyltransferase 12 homolog (S. cerevisiae) (TRMT12), mRNA	210	241	184	250	265	267	0.558986	0.00097103	0.00832445	Up-regulated
ENSG00000198743	Chr21	34073570-34106262	+	SLC5A3	Homo sapiens solute carrier family 5 (sodium/myo-inositol cotransporter), member 3 (SLC5A3), mRNA	470	488	422	160	306	275	-0.641202	0.000971667	0.00832455	Down-regulated
ENSG00000115484	Chr2	61868089-61888804	-	CCT4	Homo sapiens chaperonin containing TCP1, subunit 4 (delta) (CCT4), transcript variant 1, mRNA	7292	6994	6454	7459	6898	6946	0.29789	0.000974886	0.00834675	Up-regulated
ENSG00000175183	Chr12	76858715-76879060	-	CSRP2	Homo sapiens mRNA for cysteine and glycine-rich protein 2 variant protein	192	186	158	227	205	243	0.594501	0.000976832	0.00835804	Up-regulated
ENSG00000085365	Chr5	78360583-78479071	+	SCAMP1	Homo sapiens secretory carrier membrane protein 1 (SCAMP1), transcript variant 1, mRNA	1183	1171	1110	675	883	624	-0.414577	0.000977909	0.00836187	Down-regulated
ENSG00000130414	Chr2	239892450-240025402	-	NDUFA10	Homo sapiens NADH dehydrogenase (ubiquinone) 1 alpha subcomplex, 10, 42kDa (NDUFA10), mRNA	1529	1524	1331	1588	1513	1534	0.339649	0.000979875	0.00837331	Up-regulated
ENSG00000048828	Chr9	93451722-93566107	+	FAM120A	Homo sapiens family with sequence similarity 120A (FAM120A), transcript variant 1, mRNA	4221	4240	4043	2402	3190	2642	-0.348574	0.000980848	0.00837624	Down-regulated
ENSG00000085276	Chr3	169083499-169663618	-	MECOM	Homo sapiens MDS1 and EVI1 complex locus (MECOM), transcript variant 6, mRNA	134	141	139	59	85	55	-0.806038	0.000984051	0.0083982	Down-regulated
ENSG00000116161	Chr1	174999163-175011715	+	CACYBP	Homo sapiens calcyclin binding protein (CACYBP), transcript variant 1, mRNA	3702	3552	3619	3733	3652	3865	0.307792	0.000991346	0.00845504	Up-regulated
ENSG00000100345	Chr22	36281281-36388018	-	MYH9	Homo sapiens MYH9 mRNA for non-muscle myosin heavy polypeptide 9, complete cds	35592	33801	32777	25555	22902	18594	-0.352301	0.000996075	0.00848555	Down-regulated
ENSG00000186635	Chr11	72685069-72793599	-	ARAP1	Homo sapiens mRNA for centaurin delta 2 isoform a variant protein	2222	2090	1954	1550	1327	1014	-0.43206	0.000996199	0.00848555	Down-regulated
ENSG00000143748	Chr1	224227334-224330387	-	NVL	PREDICTED: Nomascus leucogenys nuclear VCP-like (NVL), transcript variant X2, mRNA	381	457	353	433	465	495	0.484906	0.000997716	0.00848761	Up-regulated
ENSG00000225177	Chr6	138692548-138697288	+	RP11-390P2.4	TPA: Homo sapiens long non-coding RNA OTTHUMT00000042434.1 (RP11-390P2.4 gene), antisense	53	43	42	85	61	82	0.988255	0.000997379	0.00848761	Up-regulated
ENSG00000125995	Chr20	35699272-35700984	+	ROMO1	Homo sapiens reactive oxygen species modulator 1, mRNA (cDNA clone MGC:14813 IMAGE:4133274), complete cds	1667	1384	1686	2292	1489	1782	0.4924	0.00100709	0.00856191	Up-regulated
ENSG00000143772	Chr1	226631690-226739323	-	ITPKB	Homo sapiens inositol-trisphosphate 3-kinase B (ITPKB), mRNA	365	369	287	205	207	173	-0.545908	0.00101159	0.00859465	Down-regulated
ENSG00000134709	Chr1	59814786-59876378	+	HOOK1	Homo sapiens hook microtubule-tethering protein 1 (HOOK1), mRNA	347	334	255	114	191	185	-0.673886	0.00101452	0.00860851	Down-regulated
ENSG00000205356	Chr7	98214624-98252251	-	TECPR1	Homo sapiens tectonin beta-propeller repeat containing 1 (TECPR1), mRNA	701	721	617	475	425	321	-0.484656	0.00101399	0.00860851	Down-regulated
ENSG00000150764	Chr11	111927144-112022584	+	DIXDC1	Homo sapiens DIX domain containing 1 (DIXDC1), transcript variant 1, mRNA	151	184	151	83	92	70	-0.734578	0.00101921	0.00864284	Down-regulated
ENSG00000105612	Chr19	12875211-12881468	-	DNASE2	Homo sapiens deoxyribonuclease II, lysosomal (DNASE2), mRNA	448	373	371	526	413	457	0.489364	0.00102064	0.00864946	Up-regulated
ENSG00000100625	Chr14	60709528-60724348	-	SIX4	Homo sapiens SIX homeobox 4 (SIX4), mRNA	401	432	377	202	286	214	-0.532266	0.00102273	0.00865062	Down-regulated
ENSG00000187189	Chr6	116249961-116254140	-	TSPYL4	Human DNA sequence from clone RP3-486I3 on chromosome 6q22.1-22.3, complete sequence	304	252	241	160	159	119	-0.607114	0.00102253	0.00865062	Down-regulated
ENSG00000099804	Chr19	531712-542092	+	CDC34	Homo sapiens cell division cycle 34 (CDC34), mRNA	2825	2458	2453	3308	2433	2820	0.408289	0.00102201	0.00865062	Up-regulated
ENSG00000123609	Chr2	151270465-151290057	-	NMI	Homo sapiens cDNA FLJ42332 fis, clone TSTOM2001996, weakly similar to Homo sapiens Nmi mRNA	290	292	272	309	362	329	0.484057	0.00102405	0.00865627	Up-regulated
ENSG00000196793	Chr10	43556344-43574618	-	ZNF239	Homo sapiens zinc finger protein 239 (ZNF239), transcript variant 1, mRNA	214	166	169	206	262	224	0.591461	0.00102506	0.00865929	Up-regulated
ENSG00000186111	Chr19	3630183-3700479	-	PIP5K1C	Homo sapiens phosphatidylinositol-4-phosphate 5-kinase, type I, gamma (PIP5K1C), transcript variant 2, mRNA	692	780	740	533	419	374	-0.48319	0.00102911	0.00868799	Down-regulated
ENSG00000104312	Chr8	89757747-89791063	+	RIPK2	Homo sapiens receptor-interacting serine-threonine kinase 2 (RIPK2), mRNA	781	848	745	805	920	857	0.377657	0.00103308	0.00871603	Up-regulated
ENSG00000103363	Chr16	2771414-2777297	-	TCEB2	Homo sapiens transcription elongation factor B (SIII), polypeptide 2 (18kDa, elongin B) (TCEB2), transcript variant 1, mRNA	3065	2487	2824	3735	2656	3049	0.433761	0.00103402	0.00871843	Up-regulated
ENSG00000119421	Chr9	122144058-122159819	-	NDUFA8	Homo sapiens NADH dehydrogenase (ubiquinone) 1 alpha subcomplex, 8, 19kDa (NDUFA8), mRNA	1462	1384	1439	1670	1394	1572	0.373228	0.0010374	0.00874139	Up-regulated
ENSG00000187091	Chr3	38007496-38029762	-	PLCD1	Homo sapiens cDNA clone IMAGE:6188165, **** WARNING: chimeric clone ****	226	202	187	118	113	99	-0.640281	0.00104374	0.00878924	Down-regulated
ENSG00000129355	Chr19	10566462-10569059	-	CDKN2D	Homo sapiens cyclin-dependent kinase inhibitor 2D (p19, inhibits CDK4) (CDKN2D), transcript variant 1, mRNA	131	135	128	193	174	149	0.644797	0.00104541	0.00879771	Up-regulated
ENSG00000175354	Chr18	12785478-12929643	-	PTPN2	Homo sapiens protein tyrosine phosphatase, non-receptor type 2 (PTPN2), transcript variant 1, mRNA	1076	992	967	969	1162	1177	0.382966	0.00104642	0.00880064	Up-regulated
ENSG00000141556	Chr17	82752064-82945922	+	TBCD	Homo sapiens tubulin folding cofactor D (TBCD), mRNA	3757	3417	3454	2639	2319	1924	-0.371121	0.00104976	0.0088232	Down-regulated
ENSG00000136485	Chr17	63550461-63594266	+	DCAF7	Homo sapiens DDB1 and CUL4 associated factor 7 (DCAF7), transcript variant 1, mRNA	3893	3904	3366	2512	2752	2091	-0.347303	0.00105578	0.00886811	Down-regulated
ENSG00000196199	Chr13	19633681-19673459	+	MPHOSPH8	Homo sapiens M-phase phosphoprotein 8 (MPHOSPH8), mRNA	511	575	507	274	339	342	-0.481102	0.00105762	0.00887803	Down-regulated
ENSG00000188827	Chr16	3581181-3611598	-	SLX4	Homo sapiens SLX4 structure-specific endonuclease subunit (SLX4), mRNA	376	402	422	209	282	206	-0.532962	0.00105885	0.00888269	Down-regulated
ENSG00000112992	Chr5	43602692-43707405	+	NNT	Homo sapiens nicotinamide nucleotide transhydrogenase (NNT), transcript variant 1, mRNA	1500	1523	1382	819	1084	930	-0.381427	0.00106365	0.00891738	Down-regulated
ENSG00000179941	Chr12	76344474-76348442	-	BBS10	Homo sapiens Bardet-Biedl syndrome 10 (BBS10), mRNA	440	451	408	225	309	233	-0.506515	0.00107057	0.00896971	Down-regulated
ENSG00000172379	Chr15	80404350-80597937	+	ARNT2	Homo sapiens aryl-hydrocarbon receptor nuclear translocator 2 (ARNT2), mRNA	476	474	424	256	321	249	-0.479457	0.0010724	0.00897375	Down-regulated
ENSG00000180357	Chr15	64460742-64686068	+	ZNF609	Homo sapiens zinc finger protein 609 (ZNF609), mRNA	1375	1325	1249	773	1012	725	-0.400988	0.00107188	0.00897375	Down-regulated
ENSG00000138138	Chr10	87751512-87841343	-	ATAD1	PREDICTED: Gorilla gorilla gorilla ATPase family, AAA domain containing 1 (ATAD1), mRNA	771	825	793	812	974	821	0.379921	0.00107379	0.00897975	Up-regulated
ENSG00000110697	Chr11	67491768-67506263	-	PITPNM1	Homo sapiens phosphatidylinositol transfer protein, membrane-associated 1 (PITPNM1), transcript variant 1, mRNA	1579	1418	1596	1129	922	837	-0.413324	0.001077	0.00900095	Down-regulated
ENSG00000130396	Chr6	167826922-167972023	+	AFDN	Homo sapiens myeloid/lymphoid or mixed-lineage leukemia; translocated to, 4 (MLLT4), transcript variant 1, mRNA	1685	1652	1524	864	1249	956	-0.409955	0.00107798	0.0090035	Down-regulated
ENSG00000152556	Chr12	48105139-48146404	+	PFKM	Homo sapiens cDNA FLJ44032 fis, clone TESTI4028059, highly similar to 6-phosphofructokinase, muscle type (EC 2.7.1.11)	2142	2165	1834	1347	1458	1274	-0.333254	0.00108602	0.00906489	Down-regulated
ENSG00000163625	Chr4	84669610-84966391	-	WDFY3	Homo sapiens WD repeat and FYVE domain containing 3 (WDFY3), mRNA	777	812	778	302	617	396	-0.599752	0.00108739	0.00907068	Down-regulated
ENSG00000112282	Chr6	131573966-131628229	-	MED23	Homo sapiens mediator complex subunit 23 (MED23), transcript variant 1, mRNA	329	365	299	148	229	176	-0.590756	0.0010938	0.00911815	Down-regulated
ENSG00000181192	Chr10	12068972-12123225	+	DHTKD1	Homo sapiens dehydrogenase E1 and transketolase domain containing 1 (DHTKD1), mRNA	729	663	672	397	500	391	-0.425947	0.00109514	0.00911815	Down-regulated
ENSG00000198355	Chr22	49960513-49964080	+	PIM3	Homo sapiens Pim-3 proto-oncogene, serine/threonine kinase (PIM3), mRNA	1582	1449	1504	2002	1560	1469	0.407247	0.00109498	0.00911815	Up-regulated
ENSG00000171631	Chr11	73264505-73298617	+	P2RY6	Homo sapiens pyrimidinergic receptor P2Y, G-protein coupled, 6 (P2RY6), transcript variant 7, mRNA	209	242	179	129	101	98	-0.683015	0.00110179	0.00916206	Down-regulated
ENSG00000100601	Chr14	77672404-77708020	-	ALKBH1	Homo sapiens alkB homolog 1, histone H2A dioxygenase (ALKBH1), mRNA	359	355	374	393	478	385	0.460469	0.00110152	0.00916206	Up-regulated
ENSG00000187049	Chr11	61391687-61398863	+	TMEM216	PREDICTED: Gorilla gorilla gorilla transmembrane protein 216 (TMEM216), mRNA	392	330	255	464	411	329	0.560984	0.0011066	0.0091963	Up-regulated
ENSG00000171159	Chr9	128160260-128163928	+	C9orf16	Human DNA sequence from clone RP11-395P17 on chromosome 9, complete sequence	1091	1080	1073	1282	1049	1224	0.392208	0.00110847	0.00920607	Up-regulated
ENSG00000164823	Chr8	89901859-89927888	+	OSGIN2	Homo sapiens oxidative stress induced growth inhibitor family member 2 (OSGIN2), transcript variant 1, mRNA	904	804	762	769	1030	968	0.42195	0.00111108	0.00922201	Up-regulated
ENSG00000172809	Chr17	74203582-74210655	+	RPL38	Homo sapiens cDNA FLJ40586 fis, clone THYMU2008714	6191	5160	6169	7620	5476	6526	0.424169	0.00111243	0.00922447	Up-regulated
ENSG00000255150	Chr12	104303739-104305205	+	EID3	Homo sapiens thioredoxin reductase 1 (TXNRD1), RefSeqGene on chromosome 12	80	62	95	81	174	124	0.925751	0.00111276	0.00922447	Up-regulated
ENSG00000104957	Chr19	13731760-13763296	+	CCDC130	PREDICTED: Gorilla gorilla gorilla coiled-coil domain containing 130 (CCDC130), mRNA	631	526	624	763	591	701	0.466837	0.00111734	0.00925091	Up-regulated
ENSG00000163156	Chr1	151156664-151170297	+	SCNM1	Homo sapiens sodium channel modifier 1 (SCNM1), transcript variant 1, mRNA	1383	1187	1332	1611	1240	1506	0.420389	0.00111706	0.00925091	Up-regulated
ENSG00000039319	Chr5	80408013-80479350	+	ZFYVE16	Homo sapiens zinc finger, FYVE domain containing 16 (ZFYVE16), transcript variant 1, mRNA	780	775	707	359	576	411	-0.496639	0.00111966	0.00926436	Down-regulated
ENSG00000133731	Chr8	81657961-81686693	-	IMPA1	Homo sapiens inositol(myo)-1(or 4)-monophosphatase 1 (IMPA1), transcript variant 1, mRNA	1075	1036	1103	642	762	677	-0.372237	0.00112076	0.00926773	Down-regulated
ENSG00000174640	Chr3	133932696-134052184	-	SLCO2A1	Homo sapiens solute carrier organic anion transporter family, member 2A1 (SLCO2A1), mRNA	111	177	141	70	69	64	-0.826102	0.00112152	0.00926818	Down-regulated
ENSG00000100503	Chr14	50719763-50831121	-	NIN	Homo sapiens ninein (GSK3B interacting protein) (NIN), transcript variant 2, mRNA	2453	2448	2419	952	1810	1501	-0.526975	0.00112335	0.0092776	Down-regulated
ENSG00000067082	Chr10	3775996-3785281	-	KLF6	Homo sapiens Kruppel-like factor 6 (KLF6), transcript variant A, mRNA	2513	2472	2605	2463	3161	2497	0.349926	0.00112774	0.00930809	Up-regulated
ENSG00000128245	Chr22	31944461-31957603	+	YWHAH	Homo sapiens tyrosine 3-monooxygenase/tryptophan 5-monooxygenase activation protein, eta (YWHAH), mRNA	2628	2536	2801	3017	2710	2688	0.335741	0.00113171	0.00933505	Up-regulated
ENSG00000198393	Chr12	132986365-133032952	+	ZNF26	Homo sapiens 12 BAC RP11-386I8 (Roswell Park Cancer Institute Human BAC Library) complete sequence	158	149	126	177	181	198	0.621595	0.00113733	0.00937558	Up-regulated
ENSG00000114439	Chr3	107522936-107811324	+	BBX	Homo sapiens bobby sox homolog (Drosophila) (BBX), transcript variant 2, mRNA	984	1027	1022	493	771	580	-0.466633	0.00113879	0.00938179	Down-regulated
ENSG00000101160	Chr20	58995185-59007247	-	CTSZ	Homo sapiens cathepsin Z (CTSZ), mRNA	2198	2191	2330	2622	2312	2207	0.343828	0.00113976	0.00938397	Up-regulated
ENSG00000143179	Chr1	165827531-165911618	+	UCK2	Homo sapiens mRNA; cDNA DKFZp686M04245 (from clone DKFZp686M04245)	1969	1958	1755	1896	2186	1860	0.320471	0.00114153	0.00939272	Up-regulated
ENSG00000092964	Chr8	26514022-26658178	+	DPYSL2	Homo sapiens dihydropyrimidinase-like 2 (DPYSL2), transcript variant 1, mRNA	3627	3821	3586	2283	2763	2372	-0.318323	0.00114425	0.00940348	Down-regulated
ENSG00000103978	Chr15	42210452-42273663	-	TMEM87A	Homo sapiens transmembrane protein 87A (TMEM87A), transcript variant 3, mRNA	576	530	502	568	596	613	0.403489	0.00114369	0.00940348	Up-regulated
ENSG00000060688	Chr1	31259568-31296782	-	SNRNP40	Homo sapiens cDNA FLJ41108 fis, clone BLADE2007958, highly similar to Homo sapiens U5 snRNP-specific 40 kDa protein (hPrp8-binding) (HPRP8BP)	1747	1576	1505	1848	1609	1677	0.34883	0.00114797	0.00941665	Up-regulated
ENSG00000120725	Chr5	138946720-139293557	-	SIL1	Homo sapiens SIL1 nucleotide exchange factor (SIL1), transcript variant 2, mRNA	307	290	286	387	331	319	0.489726	0.00114753	0.00941665	Up-regulated
ENSG00000144655	Chr3	39141855-39154562	-	CSRNP1	Homo sapiens cysteine-serine-rich nuclear protein 1 (CSRNP1), mRNA	446	425	450	521	506	456	0.422631	0.00114706	0.00941665	Up-regulated
ENSG00000145741	Chr5	73498408-73505635	+	BTF3	Homo sapiens basic transcription factor 3 (BTF3), transcript variant 1, mRNA	9347	8630	8215	8984	8576	9722	0.320237	0.0011497	0.009425	Up-regulated
ENSG00000164104	Chr4	173331695-173335125	-	HMGB2	Homo sapiens BAC clone RP11-798M19 from 4, complete sequence	1897	1693	1734	1775	1849	2039	0.349234	0.0011553	0.00946506	Up-regulated
ENSG00000115457	Chr2	216632828-216664436	+	IGFBP2	Homo sapiens mRNA for insulin-like growth factor binding protein 2 variant protein	221	178	165	282	189	267	0.654047	0.00116026	0.00949984	Up-regulated
ENSG00000183853	Chr1	157993273-158100262	+	KIRREL	Homo sapiens kin of IRRE like (Drosophila) (KIRREL), transcript variant 2, mRNA	5116	5193	4752	3306	3817	2420	-0.407694	0.00116435	0.00951747	Down-regulated
ENSG00000114744	Chr3	149738470-149752499	-	COMMD2	Homo sapiens COMM domain containing 2 (COMMD2), mRNA	370	374	325	338	499	442	0.515043	0.00116318	0.00951747	Up-regulated
ENSG00000178307	Chr17	21197280-21214624	-	TMEM11	Homo sapiens transmembrane protein 11, mRNA (cDNA clone IMAGE:5490962), with apparent retained intron	1090	1078	996	1204	1023	1248	0.397037	0.00116456	0.00951747	Up-regulated
ENSG00000177311	Chr3	141324213-141449792	+	ZBTB38	Homo sapiens zinc finger and BTB domain containing 38 (ZBTB38), RefSeqGene on chromosome 3	3309	3371	3133	1567	2571	1926	-0.442451	0.00117027	0.00955238	Down-regulated
ENSG00000173818	Chr17	80415165-80438086	+	ENDOV	Homo sapiens endonuclease V (ENDOV), transcript variant 1, mRNA	644	617	546	750	594	705	0.443483	0.00116957	0.00955238	Up-regulated
ENSG00000075624	Chr7	5527151-5563784	-	ACTB	Homo sapiens cDNA FLJ43573 fis, clone RECTM2001691, highly similar to Actin, cytoplasmic 2	109336	105812	97376	78136	66295	65117	-0.317765	0.0011741	0.00956026	Down-regulated
ENSG00000170222	Chr17	10697594-10711233	+	ADPRM	Homo sapiens chromosome 17 open reading frame 48, mRNA (cDNA clone MGC:88135 IMAGE:4656998), complete cds	136	147	140	182	179	179	0.609233	0.00117332	0.00956026	Up-regulated
ENSG00000182899	Chr3	197949987-197956610	+	RPL35A	PREDICTED: Gorilla gorilla gorilla ribosomal protein L35a (RPL35A), mRNA	13218	11622	13003	15748	12008	13286	0.376712	0.0011731	0.00956026	Up-regulated
ENSG00000261824	Chr19	27684580-27793940	-	LINC00662	TPA: Homo sapiens long non-coding RNA OTTHUMT00000431033.1 (CTC-459F4.2 gene), lincRNA	510	461	448	494	551	536	0.414264	0.00117353	0.00956026	Up-regulated
ENSG00000183628	Chr22	18906028-18914238	+	DGCR6	Homo sapiens chromosome 22 clone pac699j1 map 22q12, complete sequence	453	445	403	506	474	478	0.42317	0.00117929	0.0095966	Up-regulated
ENSG00000181924	Chr11	73872667-73876988	-	COA4	Homo sapiens genomic DNA, chromosome 11q clone:RP11-535C12, complete sequences	1921	1789	1566	1865	1783	1979	0.354724	0.00118305	0.00962129	Up-regulated
ENSG00000251322	Chr22	50674415-50733298	+	SHANK3	Homo sapiens SH3 and multiple ankyrin repeat domains 3 (SHANK3), mRNA	270	253	279	162	154	138	-0.565438	0.00118837	0.00965865	Down-regulated
ENSG00000118197	Chr1	200623896-200669969	-	DDX59	Homo sapiens mRNA; cDNA DKFZp564B1023 (from clone DKFZp564B1023)	276	231	229	260	324	301	0.524111	0.00119481	0.00970507	Up-regulated
ENSG00000042286	Chr10	70098223-70132934	-	AIFM2	Homo sapiens apoptosis-inducing factor, mitochondrion-associated, 2 (AIFM2), transcript variant 1, mRNA	1785	1816	1661	1936	1799	1763	0.321279	0.00119697	0.00971673	Up-regulated
ENSG00000123130	ChrX	23702253-23766475	-	ACOT9	Homo sapiens mRNA; cDNA DKFZp686K1372 (from clone DKFZp686K1372)	958	884	883	917	980	1040	0.367315	0.00119817	0.00972051	Up-regulated
ENSG00000085185	ChrX	129981107-130058083	+	BCORL1	Homo sapiens BCL6 corepressor-like 1 (BCORL1), transcript variant 1, mRNA	348	331	330	210	217	155	-0.540294	0.00119906	0.00972184	Down-regulated
ENSG00000173227	Chr11	67006778-67050863	+	SYT12	Homo sapiens cDNA FLJ14319 fis, clone PLACE3000406	1163	1092	1059	796	708	617	-0.387139	0.00120413	0.00975701	Down-regulated
ENSG00000167985	Chr11	61430042-61447529	+	SDHAF2	Pongo abelii succinate dehydrogenase complex assembly factor 2 (SDHAF2), mRNA	108	87	119	166	109	182	0.805186	0.00121396	0.00983065	Up-regulated
ENSG00000086544	Chr19	40717103-40740860	+	ITPKC	Homo sapiens inositol-trisphosphate 3-kinase C (ITPKC), mRNA	499	462	427	600	461	540	0.46778	0.00121559	0.00983786	Up-regulated
ENSG00000101596	Chr18	2655738-2805017	+	SMCHD1	Homo sapiens structural maintenance of chromosomes flexible hinge domain containing 1 (SMCHD1), mRNA	1926	1870	1811	765	1446	1081	-0.516486	0.00122052	0.00985376	Down-regulated
ENSG00000128011	Chr19	39306568-39315336	-	LRFN1	Homo sapiens mRNA for KIAA1484 protein, partial cds	193	115	126	72	67	65	-0.826469	0.00121855	0.00985376	Down-regulated
ENSG00000229953	Chr1	156646507-156661424	-	RP11-284F21.7	TPA: Homo sapiens long non-coding RNA OTTHUMT00000081838.1 (RP11-284F21.7 gene), antisense	154	149	136	86	77	49	-0.796326	0.00121929	0.00985376	Down-regulated
ENSG00000122687	Chr7	2234231-2242198	-	MRM2	Homo sapiens FtsJ homolog 2 (E. coli), mRNA (cDNA clone IMAGE:3343278), partial cds	910	889	803	860	1017	924	0.363395	0.00122045	0.00985376	Up-regulated
ENSG00000071537	Chr14	81471549-81533861	-	SEL1L	Homo sapiens sel-1 suppressor of lin-12-like (C. elegans) (SEL1L), transcript variant 1, mRNA	1261	1307	1244	625	1022	633	-0.493057	0.00122882	0.0099148	Down-regulated
ENSG00000137221	Chr6	43477523-43506556	+	TJAP1	Homo sapiens mRNA; cDNA DKFZp686F06131 (from clone DKFZp686F06131)	1009	955	968	1197	1014	976	0.377823	0.00123024	0.00992019	Up-regulated
ENSG00000142102	Chr11	289135-296107	+	PGGHG	Homo sapiens mRNA for FLJ00228 protein	476	395	393	284	233	225	-0.509023	0.00123521	0.00995172	Down-regulated
ENSG00000182774	Chr15	82536753-82540564	-	RPS17	Homo sapiens BAC clone CH17-66N5 from chromosome 15, complete sequence	2512	2180	2293	2800	2101	3018	0.446008	0.00123564	0.00995172	Up-regulated
ENSG00000173546	Chr15	75674322-75712848	-	CSPG4	Homo sapiens chondroitin sulfate proteoglycan 4 (CSPG4), mRNA	80	87	100	28	49	35	-1.00385	0.00124585	0.0100278	Down-regulated
ENSG00000147082	ChrX	50202713-50351910	+	CCNB3	Homo sapiens cDNA FLJ77187 complete cds, highly similar to Homo sapiens cyclin B3 (CCNB3), transcript variant 3, mRNA	82	86	72	17	31	43	-1.13649	0.00124684	0.0100297	Down-regulated
ENSG00000196730	Chr9	87497228-87708633	+	DAPK1	Homo sapiens death-associated protein kinase 1 (DAPK1), transcript variant 1, mRNA	378	427	362	219	275	175	-0.55167	0.00124763	0.01003	Down-regulated
ENSG00000206190	Chr15	25677273-25865172	-	ATP10A	Homo sapiens ATP10C mRNA for putative aminophospholipid translocase, complete cds	1454	1520	1381	1016	996	853	-0.348551	0.00125094	0.0100505	Down-regulated
ENSG00000006125	Chr17	35578046-35726409	+	AP2B1	Homo sapiens adaptor-related protein complex 2, beta 1 subunit (AP2B1), transcript variant 2, mRNA	14326	14788	13601	9670	10873	8175	-0.319812	0.00125248	0.0100569	Down-regulated
ENSG00000140853	Chr16	56989485-57083531	+	NLRC5	PREDICTED: Homo sapiens NLR family, CARD domain containing 5 (NLRC5), transcript variant X2, mRNA	182	206	165	94	103	95	-0.664347	0.00125461	0.0100679	Down-regulated
ENSG00000004961	ChrX	11111301-11123078	+	HCCS	Homo sapiens holocytochrome c synthase (HCCS), transcript variant 2, mRNA	706	755	731	869	769	761	0.386995	0.00125789	0.0100879	Up-regulated
ENSG00000196205	Chr9	133019486-133020874	+	EEF1A1P5	Homo sapiens eukaryotic translation elongation factor 1 alpha 1 pseudogene 5 (EEF1A1P5) on chromosome 9	6785	6378	6679	7535	6972	6127	0.312051	0.00125862	0.0100879	Up-regulated
ENSG00000128626	Chr19	38930548-38933162	+	MRPS12	Homo sapiens mitochondrial ribosomal protein S12, mRNA (cDNA clone MGC:12778 IMAGE:3627808), complete cds	2918	2615	2447	3179	2533	2895	0.371357	0.00126328	0.0101192	Up-regulated
ENSG00000186174	Chr11	118893875-118925608	-	BCL9L	Homo sapiens B-cell CLL/lymphoma 9-like (BCL9L), mRNA	3331	3249	3203	1946	2553	1271	-0.515631	0.00126404	0.0101192	Down-regulated
ENSG00000166171	Chr10	101570560-101609668	+	DPCD	PREDICTED: Gorilla gorilla gorilla deleted in primary ciliary dyskinesia homolog (mouse) (DPCD), mRNA	518	384	447	563	480	518	0.47128	0.00127005	0.0101611	Up-regulated
ENSG00000157214	Chr7	90167590-90238137	+	STEAP2	Homo sapiens STEAP family member 2, metalloreductase (STEAP2), transcript variant 4, mRNA	351	321	337	113	217	202	-0.667604	0.00127593	0.0102021	Down-regulated
ENSG00000079691	Chr6	25279078-25620530	+	CARMIL1	Homo sapiens leucine rich repeat containing 16A (LRRC16A), transcript variant 1, mRNA	774	812	713	470	555	425	-0.410901	0.00128745	0.0102643	Down-regulated
ENSG00000099910	Chr22	20441519-20495883	-	KLHL22	Homo sapiens kelch-like family member 22 (KLHL22), transcript variant 1, mRNA	574	556	459	343	348	267	-0.473716	0.00128757	0.0102643	Down-regulated
ENSG00000172137	Chr16	71358713-71390438	+	CALB2	Homo sapiens calbindin 2 (CALB2), transcript variant CALB2, mRNA	254	251	278	153	153	137	-0.567032	0.00128564	0.0102643	Down-regulated
ENSG00000102978	Chr16	57462387-57472010	+	POLR2C	PREDICTED: Gorilla gorilla gorilla polymerase (RNA) II (DNA directed) polypeptide C, 33kDa (POLR2C), mRNA	1724	1799	1573	1864	1717	1783	0.333082	0.00128722	0.0102643	Up-regulated
ENSG00000181817	Chr1	36391238-36397892	-	LSM10	Homo sapiens LSM10, U7 small nuclear RNA associated, mRNA (cDNA clone MGC:15749 IMAGE:3357043), complete cds	965	923	874	1063	920	1002	0.372045	0.00128474	0.0102643	Up-regulated
ENSG00000112130	Chr6	37353972-37394738	+	RNF8	Homo sapiens ring finger protein 8, E3 ubiquitin protein ligase (RNF8), transcript variant 1, mRNA	716	684	594	745	716	712	0.383519	0.00128966	0.0102748	Up-regulated
ENSG00000156017	Chr9	74981020-75028423	-	CARNMT1	PREDICTED: Gorilla gorilla gorilla chromosome 9 open reading frame, human C9orf41 (C9H9orf41), mRNA	817	795	774	457	523	535	-0.397213	0.0012919	0.0102865	Down-regulated
ENSG00000083642	Chr13	32586427-32778019	+	PDS5B	Homo sapiens PDS5 cohesin associated factor B (PDS5B), mRNA	631	681	702	339	483	401	-0.467249	0.00129856	0.0103272	Down-regulated
ENSG00000185798	Chr3	196554177-196568674	-	WDR53	Homo sapiens WD repeat domain 53 (WDR53), mRNA	409	497	367	428	546	525	0.493191	0.0012979	0.0103272	Up-regulated
ENSG00000106789	Chr9	98120975-98192640	-	CORO2A	Homo sapiens coronin, actin binding protein, 2A (CORO2A), transcript variant 1, mRNA	252	235	258	135	148	137	-0.571075	0.00130059	0.010331	Down-regulated
ENSG00000103502	Chr16	29858357-29863736	-	CDIPT	Homo sapiens cDNA FLJ40372 fis, clone TESTI2034940, highly similar to CDP-diacylglycerol--inositol3-phosphatidyltransferase (EC 2.7.8.11)	995	943	837	1104	909	1036	0.397602	0.0013003	0.010331	Up-regulated
ENSG00000102007	ChrX	49171926-49175239	+	PLP2	PREDICTED: Gorilla gorilla gorilla proteolipid protein 2 (colonic epithelium-enriched) (PLP2), mRNA	2897	2820	2632	3233	2695	2891	0.338991	0.00130466	0.0103571	Up-regulated
ENSG00000105289	Chr19	3708109-3750813	+	TJP3	Homo sapiens tight junction protein 3 (TJP3), transcript variant 1, mRNA	202	183	167	117	72	88	-0.732599	0.00131264	0.0104137	Down-regulated
ENSG00000103035	Chr16	74296775-74306288	+	PSMD7	Homo sapiens proteasome (prosome, macropain) 26S subunit, non-ATPase, 7 (PSMD7), mRNA	1161	1056	1058	1177	1180	1089	0.330712	0.00131336	0.0104137	Up-regulated
ENSG00000133657	Chr3	194402672-194498364	-	ATP13A3	Homo sapiens ATPase type 13A3 (ATP13A3), mRNA	2391	2526	2293	1148	1897	1387	-0.450672	0.00131907	0.0104528	Down-regulated
ENSG00000163362	Chr1	200891048-200915735	+	C1orf106	Homo sapiens chromosome 1 open reading frame 106 (C1orf106), transcript variant 1, mRNA	91	99	86	50	31	37	-0.966087	0.00132063	0.0104549	Down-regulated
ENSG00000185834	Chr20	55074644-55075140	+	RPL12P4	Homo sapiens ribosomal protein L12 pseudogene 4 (RPL12P4) on chromosome 20	92	96	86	165	89	154	0.840126	0.0013209	0.0104549	Up-regulated
ENSG00000159377	Chr1	151399534-151401944	+	PSMB4	Human DNA sequence from clone RP11-806J18 on chromosome 1, complete sequence	14671	14012	12487	15030	13325	14276	0.311228	0.00132233	0.0104599	Up-regulated
ENSG00000110917	Chr12	120686869-120701864	+	MLEC	Homo sapiens mRNA for KIAA0152 gene, partial cds	3801	4165	3926	2894	2674	2348	-0.332302	0.0013239	0.0104661	Down-regulated
ENSG00000267321	Chr17	35568120-35574792	+	RP11-1094M14.11	TPA: Homo sapiens long non-coding RNA OTTHUMT00000448931.1 (RP11-1094M14.11 gene), lincRNA	393	362	328	413	377	480	0.493021	0.00132621	0.0104781	Up-regulated
ENSG00000141391	Chr18	12407896-12432238	+	PRELID3A	Homo sapiens slowmo homolog 1 (Drosophila) (SLMO1), transcript variant 3, mRNA	174	142	122	199	187	177	0.622753	0.00132775	0.0104841	Up-regulated
ENSG00000160991	Chr7	102433106-102456821	+	ORAI2	Homo sapiens ORAI calcium release-activated calcium modulator 2 (ORAI2), transcript variant 3, mRNA	389	386	381	244	220	228	-0.482358	0.00132937	0.0104907	Down-regulated
ENSG00000136238	Chr7	6374523-6403977	+	RAC1	Homo sapiens ras-related C3 botulinum toxin substrate 1 (rho family, small GTP binding protein Rac1) (RAC1), transcript variant Rac1, mRNA	5329	5050	4985	5474	4975	5407	0.30526	0.00133267	0.0105105	Up-regulated
ENSG00000101343	Chr20	20034368-20056046	-	CRNKL1	Homo sapiens crooked neck pre-mRNA splicing factor 1 (CRNKL1), transcript variant 1, mRNA	502	565	549	551	648	608	0.416106	0.00133449	0.0105186	Up-regulated
ENSG00000125898	Chr20	833715-857463	+	FAM110A	Homo sapiens family with sequence similarity 110, member A (FAM110A), transcript variant 4, mRNA	371	298	372	469	377	389	0.504621	0.00133592	0.0105236	Up-regulated
ENSG00000169991	Chr1	18904281-18956686	-	IFFO2	Homo sapiens intermediate filament family orphan 2 (IFFO2), mRNA	637	646	600	409	422	359	-0.40643	0.00134065	0.0105515	Down-regulated
ENSG00000071994	Chr6	170575295-170584692	-	PDCD2	Homo sapiens cDNA FLJ30618 fis, clone CTONG2001413, weakly similar to ZINC FINGER PROTEIN RP-8	1341	1185	1371	1501	1304	1414	0.373046	0.00134184	0.0105515	Up-regulated
ENSG00000171223	Chr19	12791496-12793315	+	JUNB	Homo sapiens chromosome 19 clone CTD-2265O21, complete sequence	1906	1527	1869	2804	1762	1770	0.515516	0.0013413	0.0105515	Up-regulated
ENSG00000102908	Chr16	69565094-69704666	+	NFAT5	Homo sapiens nuclear factor of activated T-cells (NFAT5) mRNA, complete cds	683	718	587	143	373	192	-1.24447	0.0013447	0.0105636	Down-regulated
ENSG00000091542	Chr17	18183078-18209954	+	ALKBH5	Homo sapiens alkB homolog 5, RNA demethylase (ALKBH5), mRNA	2682	2756	2259	2851	2633	2610	0.332041	0.00134497	0.0105636	Up-regulated
ENSG00000152749	Chr13	94601903-94634645	+	GPR180	Homo sapiens G protein-coupled receptor 180 (GPR180), mRNA	702	666	620	365	482	390	-0.429241	0.00134699	0.0105733	Down-regulated
ENSG00000156639	Chr6	37819499-38154624	+	ZFAND3	Homo sapiens zinc finger, AN1-type domain 3 (ZFAND3), mRNA	2427	2395	2398	2715	2560	2256	0.316394	0.00135106	0.010599	Up-regulated
ENSG00000066322	Chr1	43363397-43368074	-	ELOVL1	Homo sapiens ELOVL fatty acid elongase 1 (ELOVL1), transcript variant 2, mRNA	2914	2864	2883	3270	3025	2720	0.31367	0.00135391	0.0106151	Up-regulated
ENSG00000147689	Chr8	123178960-123210079	+	FAM83A	Homo sapiens family with sequence similarity 83, member A (FAM83A), transcript variant 1, mRNA	9075	8897	8261	6522	5695	5479	-0.30977	0.00135554	0.0106216	Down-regulated
ENSG00000112874	Chr5	103548855-103562793	-	NUDT12	PREDICTED: Homo sapiens nudix (nucleoside diphosphate linked moiety X)-type motif 12 (NUDT12), transcript variant X1, mRNA	525	489	414	237	305	303	-0.497244	0.00135656	0.0106233	Down-regulated
ENSG00000086289	Chr7	37683843-37951941	+	EPDR1	Homo sapiens ependymin related 1 (EPDR1), transcript variant 1, mRNA	1820	1721	1674	1803	1919	1670	0.304265	0.00135827	0.0106305	Up-regulated
ENSG00000176170	Chr17	76376584-76387860	+	SPHK1	Homo sapiens cDNA FLJ38259 fis, clone FCBBF3001302, highly similar to Homo sapiens sphingosine kinase (SPHK1) mRNA	624	531	586	898	656	540	0.522367	0.00135921	0.0106315	Up-regulated
ENSG00000080854	Chr11	133908564-133956985	-	IGSF9B	Homo sapiens immunoglobulin superfamily, member 9B (IGSF9B), mRNA	50	70	78	26	32	11	-1.27999	0.00136245	0.0106506	Down-regulated
ENSG00000234160	Chr9	37509150-37510299	+	RP11-613M10.6	TPA: Homo sapiens long non-coding RNA OTTHUMT00000052470.1 (RP11-613M10.6 gene), antisense	131	110	95	153	140	156	0.680556	0.00136411	0.0106574	Up-regulated
ENSG00000187837	Chr6	26055787-26056428	-	HIST1H1C	Homo sapiens histone cluster 1, H1c (HIST1H1C), mRNA	4193	3902	4056	4769	3758	4572	0.369699	0.00136521	0.0106597	Up-regulated
ENSG00000158769	Chr1	160995211-161021348	-	F11R	Homo sapiens F11 receptor (F11R), mRNA	1295	1274	1212	1320	1261	1500	0.371203	0.00137173	0.0107043	Up-regulated
ENSG00000122218	Chr1	160289273-160343400	-	COPA	Homo sapiens coatomer protein complex, subunit alpha (COPA), transcript variant 2, mRNA	6498	6510	6289	4360	4917	3695	-0.320189	0.001374	0.0107157	Down-regulated
ENSG00000164976	Chr9	34366670-34376853	-	KIAA1161	Homo sapiens KIAA1161 (KIAA1161), mRNA	470	452	386	243	306	232	-0.488599	0.00137821	0.0107423	Down-regulated
ENSG00000146676	Chr7	44876293-44885361	-	PURB	Homo sapiens PAC clone RP4-673M15 from 7, complete sequence	1249	1241	1203	716	924	756	-0.369991	0.00138017	0.0107513	Down-regulated
ENSG00000128340	Chr22	37225261-37244448	-	RAC2	Homo sapiens ras-related C3 botulinum toxin substrate 2 (rho family, small GTP binding protein Rac2) (RAC2), mRNA	314	236	317	168	146	165	-0.597107	0.00138464	0.0107798	Down-regulated
ENSG00000197879	Chr17	1464098-1492812	-	MYO1C	Homo sapiens myosin IC (MYO1C), transcript variant 1, mRNA	21030	20249	19218	15154	13779	11102	-0.34032	0.00139384	0.010845	Down-regulated
ENSG00000218048	Chr6	63440766-63443580	+	RP3-407E4.4	Homo sapiens leucine rich repeat containing 59 pseudogene (LOC642554) on chromosome 6	122	154	135	60	73	69	-0.769871	0.00139585	0.010848	Down-regulated
ENSG00000157693	Chr9	114611206-114646422	+	TMEM268	PREDICTED: Homo sapiens chromosome 9 open reading frame 91 (C9orf91), transcript variant X5, mRNA	579	563	498	600	601	596	0.390799	0.00139564	0.010848	Up-regulated
ENSG00000133789	Chr11	9664077-9752991	+	SWAP70	Homo sapiens mRNA for KIAA0640 protein, partial cds	2103	2094	1836	1115	1508	1281	-0.372072	0.00139738	0.0108535	Down-regulated
ENSG00000152078	Chr1	95117338-95197607	+	TMEM56	Homo sapiens transmembrane protein 56 (TMEM56), transcript variant 2, mRNA	465	440	443	219	287	293	-0.496752	0.00139934	0.0108574	Down-regulated
ENSG00000203880	Chr20	64255695-64287821	+	PCMTD2	Homo sapiens protein-L-isoaspartate (D-aspartate) O-methyltransferase domain containing 2 (PCMTD2), transcript variant 1, mRNA	736	744	671	404	520	429	-0.413741	0.00140033	0.0108574	Down-regulated
ENSG00000144741	Chr3	66133610-66388116	+	SLC25A26	Homo sapiens mRNA; cDNA DKFZp434E079 (from clone DKFZp434E079)	446	398	364	453	432	493	0.451715	0.00139993	0.0108574	Up-regulated
ENSG00000141068	Chr17	27456714-27626438	+	KSR1	PREDICTED: Gorilla gorilla gorilla kinase suppressor of ras 1, transcript variant 1 (KSR1), mRNA	275	231	276	157	164	96	-0.656623	0.00140769	0.0109026	Down-regulated
ENSG00000176087	Chr5	140564456-140569103	+	SLC35A4	Homo sapiens clone 83 tumor rejection antigen mRNA, complete cds	2510	2323	2195	1702	1601	1336	-0.342845	0.00140944	0.0109026	Down-regulated
ENSG00000126903	ChrX	154487306-154490690	-	SLC10A3	Homo sapiens solute carrier family 10, member 3 (SLC10A3), transcript variant 1, mRNA	577	499	605	814	582	587	0.495679	0.00140919	0.0109026	Up-regulated
ENSG00000175854	Chr9	128275379-128288990	+	SWI5	Homo sapiens cDNA, FLJ18450	873	745	703	853	787	930	0.409925	0.00140824	0.0109026	Up-regulated
ENSG00000140688	Chr16	31489471-31509309	-	C16orf58	Homo sapiens chromosome 16 open reading frame 58 (C16orf58), mRNA	882	830	757	531	569	492	-0.376129	0.0014132	0.0109254	Down-regulated
ENSG00000085760	Chr2	55236595-55269347	-	MTIF2	Homo sapiens mitochondrial translational initiation factor 2 (MTIF2), transcript variant 2, mRNA	730	719	679	640	887	907	0.452048	0.00142182	0.0109856	Up-regulated
ENSG00000141580	Chr17	82614562-82648553	-	WDR45B	Homo sapiens WD repeat domain 45B (WDR45B), mRNA	2514	2341	2356	2505	2444	2452	0.295816	0.00142645	0.0110151	Up-regulated
ENSG00000102743	Chr13	40789412-40810111	+	SLC25A15	Homo sapiens solute carrier family 25 (mitochondrial carrier; ornithine transporter) member 15 (SLC25A15), mRNA	484	513	432	295	327	239	-0.47683	0.00143669	0.0110812	Down-regulated
ENSG00000110046	Chr11	64894546-64917248	-	ATG2A	Homo sapiens autophagy related 2A (ATG2A), mRNA	1767	1740	1618	1277	1092	853	-0.414508	0.00143586	0.0110812	Down-regulated
ENSG00000083097	Chr6	83067666-83171350	+	DOPEY1	PREDICTED: Gorilla gorilla gorilla dopey family member 1 (DOPEY1), mRNA	53	57	58	16	29	14	-1.26252	0.00145433	0.0112064	Down-regulated
ENSG00000040275	Chr5	169583634-169604778	+	SPDL1	Homo sapiens spindle apparatus coiled-coil protein 1 (SPDL1), mRNA	738	741	690	738	869	736	0.366613	0.0014546	0.0112064	Up-regulated
ENSG00000175110	Chr3	139005806-139357223	+	MRPS22	Homo sapiens mRNA; cDNA DKFZp564G022 (from clone DKFZp564G022)	896	927	841	946	947	937	0.345054	0.00145545	0.0112064	Up-regulated
ENSG00000140479	Chr15	101297142-101525202	-	PCSK6	Homo sapiens proprotein convertase subtilisin/kexin type 6 (PCSK6), transcript variant 1, mRNA	272	245	209	137	157	94	-0.650169	0.00145677	0.011208	Down-regulated
ENSG00000100162	Chr22	41938721-41947164	-	CENPM	Novel human gene mapping to chomosome 22	1015	888	887	1139	887	1074	0.414395	0.00145733	0.011208	Up-regulated
ENSG00000279010	Chr22	37948352-38002889	+	MIR6820	Human DNA sequence from clone RP5-1039K5 on chromosome 22q12.3-13.2, complete sequence	19	31	31	43	52	60	1.19111	0.00145943	0.0112176	Up-regulated
ENSG00000186603	Chr1	45326905-45328533	+	HPDL	Homo sapiens 4-hydroxyphenylpyruvate dioxygenase-like (HPDL), mRNA	136	130	94	62	48	57	-0.844824	0.00146193	0.0112304	Down-regulated
ENSG00000188158	ChrX	17375420-17735994	+	NHS	Homo sapiens Nance-Horan syndrome protein isoform 2 (NHS) mRNA, complete cds, alternatively spliced	326	299	306	117	233	143	-0.667824	0.00146608	0.0112493	Down-regulated
ENSG00000130204	Chr19	44890569-44903689	+	TOMM40	Homo sapiens translocase of outer mitochondrial membrane 40 homolog (yeast), mRNA (cDNA clone MGC:33942 IMAGE:5297619), complete cds	3726	3394	3533	4707	3299	3780	0.406525	0.00146542	0.0112493	Up-regulated
ENSG00000184009	Chr17	81509971-81523847	-	ACTG1	Homo sapiens actin gamma 1 (ACTG1), transcript variant 1, mRNA	97713	92575	86321	68991	60547	58448	-0.298502	0.00146806	0.011258	Down-regulated
ENSG00000112378	Chr6	138088505-138107511	-	PERP	Homo sapiens PERP, TP53 apoptosis effector (PERP), mRNA	1633	1566	1481	1576	1625	1669	0.316379	0.00147803	0.0113134	Up-regulated
ENSG00000123737	Chr4	121801317-121817021	+	EXOSC9	Homo sapiens mRNA; cDNA DKFZp686L2298 (from clone DKFZp686L2298)	663	587	626	627	738	688	0.386823	0.00147852	0.0113134	Up-regulated
ENSG00000128699	Chr2	189770323-189784371	-	ORMDL1	Homo sapiens ORMDL sphingolipid biosynthesis regulator 1 (ORMDL1), transcript variant 2, mRNA	516	497	476	478	588	628	0.445203	0.00147797	0.0113134	Up-regulated
ENSG00000213246	Chr17	58345175-58353093	-	SUPT4H1	PREDICTED: Gorilla gorilla gorilla suppressor of Ty 4 homolog 1 (S. cerevisiae), transcript variant 1 (SUPT4H1), mRNA	427	427	399	488	449	465	0.420723	0.00147869	0.0113134	Up-regulated
ENSG00000131389	Chr3	14402576-14489349	+	SLC6A6	Homo sapiens solute carrier family 6 (neurotransmitter transporter), member 6 (SLC6A6), transcript variant 1, mRNA	3611	3785	3360	2150	2848	1943	-0.380668	0.00148159	0.0113291	Down-regulated
ENSG00000133872	Chr8	30063012-30083208	-	SARAF	Homo sapiens store-operated calcium entry-associated regulatory factor (SARAF), transcript variant 1, mRNA	1321	1378	1230	1314	1401	1422	0.332729	0.00148265	0.0113307	Up-regulated
ENSG00000081277	Chr1	201283452-201332993	+	PKP1	Homo sapiens plakophilin 1 (PKP1), transcript variant 1b, mRNA	105	104	120	54	48	52	-0.838697	0.00149221	0.0113971	Down-regulated
ENSG00000205352	Chr12	53441605-53446645	+	PRR13	Homo sapiens proline rich 13 (PRR13), transcript variant 2, mRNA	927	825	786	947	827	1049	0.416978	0.00149599	0.0114195	Up-regulated
ENSG00000092094	Chr14	20446411-20455105	-	OSGEP	Homo sapiens cDNA FLJ30261 fis, clone BRACE2002585, highly similar to Homo sapiens mRNA for putative sialoglycoprotease	734	670	627	781	748	674	0.375062	0.00150062	0.0114482	Up-regulated
ENSG00000118276	Chr18	31622247-31685836	-	B4GALT6	Homo sapiens mRNA for UDP-Gal:betaGlcNAc beta 1,4-galactosyltransferase 6 variant protein	570	643	509	289	407	337	-0.482157	0.00150682	0.0114627	Down-regulated
ENSG00000179295	Chr12	112418351-112509913	+	PTPN11	Homo sapiens protein tyrosine phosphatase, non-receptor type 11 (PTPN11), transcript variant 1, mRNA	4048	4278	3999	1961	3261	2425	-0.43747	0.00150478	0.0114627	Down-regulated
ENSG00000119185	Chr2	9403475-9423547	-	ITGB1BP1	Homo sapiens BAC clone RP11-400L8 from 2, complete sequence	2337	2170	2153	2300	2235	2342	0.305496	0.00150632	0.0114627	Up-regulated
ENSG00000139428	Chr12	109553737-109573874	-	MMAB	Homo sapiens methylmalonic aciduria (cobalamin deficiency) cblB type (MMAB), transcript variant 1, mRNA	693	638	663	856	631	780	0.446534	0.00150496	0.0114627	Up-regulated
ENSG00000168785	Chr4	98470367-98658629	-	TSPAN5	Homo sapiens cDNA FLJ44748 fis, clone BRACE3029005	765	796	759	852	835	794	0.353406	0.0015059	0.0114627	Up-regulated
ENSG00000116016	Chr2	46293667-46386703	+	EPAS1	Homo sapiens endothelial PAS domain protein 1 (EPAS1), mRNA	1525	1699	1523	915	1242	829	-0.418718	0.00151841	0.0115377	Down-regulated
ENSG00000151461	Chr10	11920022-12043170	-	UPF2	Homo sapiens mRNA for KIAA1408 protein, partial cds	969	960	885	428	663	611	-0.468924	0.0015178	0.0115377	Down-regulated
ENSG00000188643	Chr1	153606886-153613145	-	S100A16	Homo sapiens aging-associated protein 13 (AAG13) mRNA, complete cds	11204	10401	10459	12607	10023	11245	0.339799	0.00152018	0.0115446	Up-regulated
ENSG00000064601	Chr20	45890144-45898820	+	CTSA	Homo sapiens cDNA FLJ23969 fis, clone HEP16905, highly similar to Lysosomal protective protein precursor (EC 3.4.16.5)	2213	2102	2156	2529	2169	2120	0.332899	0.00152934	0.0116074	Up-regulated
ENSG00000091157	Chr18	56651343-57036606	+	WDR7	Homo sapiens chromosome 18, clone RP11-383D22, complete sequence	247	215	227	106	143	130	-0.605724	0.00153268	0.0116262	Down-regulated
ENSG00000175595	Chr16	13920157-13952345	+	ERCC4	Homo sapiens excision repair cross-complementation group 4 (ERCC4), mRNA	290	299	262	167	186	131	-0.560421	0.00153451	0.0116334	Down-regulated
ENSG00000062194	Chr5	57173948-57264679	+	GPBP1	PREDICTED: Chlorocebus sabaeus GC-rich promoter binding protein 1 (GPBP1), transcript variant X1, mRNA	982	961	878	904	1109	1018	0.360607	0.00154124	0.0116778	Up-regulated
ENSG00000091483	Chr1	241497603-241519761	-	FH	Homo sapiens fumarate hydratase (FH), mRNA	1942	1915	1726	1906	1937	1920	0.304432	0.00154534	0.0117022	Up-regulated
ENSG00000125835	Chr20	2461634-2470853	-	SNRPB	Homo sapiens small nuclear ribonucleoprotein polypeptides B and B1 (SNRPB), transcript variant 2, mRNA	4051	3698	3691	4468	3463	4570	0.391504	0.00154716	0.0117093	Up-regulated
ENSG00000128928	Chr15	40405795-40435947	+	IVD	Homo sapiens isovaleryl-CoA dehydrogenase (IVD), transcript variant 2, mRNA	2517	2411	2262	1632	1728	1545	-0.29489	0.00155088	0.0117308	Down-regulated
ENSG00000214046	Chr19	16630751-16660442	-	SMIM7	Homo sapiens chromosome 19 clone CTC-429P9, complete sequence	296	283	198	301	305	343	0.552035	0.00155893	0.011785	Up-regulated
ENSG00000099991	Chr22	24011192-24178628	+	CABIN1	Homo sapiens calcineurin binding protein 1 (CABIN1), transcript variant 1, mRNA	1558	1468	1389	1089	942	816	-0.376045	0.00157658	0.0119065	Down-regulated
ENSG00000100097	Chr22	37675608-37679806	+	LGALS1	Homo sapiens lectin, galactoside-binding, soluble, 1 (LGALS1), mRNA	22417	19961	20899	25757	19879	21779	0.351636	0.0015768	0.0119065	Up-regulated
ENSG00000133997	Chr14	70581257-70600690	-	MED6	Homo sapiens mediator complex subunit 6 (MED6), transcript variant 2, mRNA	344	339	365	425	350	464	0.502484	0.00157928	0.0119185	Up-regulated
ENSG00000141232	Chr17	50862223-50867978	-	TOB1	Homo sapiens transducer of ERBB2, 1 (TOB1), transcript variant 1, mRNA	1512	1511	1585	954	1105	1001	-0.335763	0.00158178	0.0119306	Down-regulated
ENSG00000120688	Chr13	41061274-41084006	+	WBP4	Homo sapiens cDNA FLJ10695 fis, clone NT2RP3000403, highly similar to WW domain-binding protein 4	230	210	214	236	273	274	0.517708	0.00158606	0.0119561	Up-regulated
ENSG00000100320	Chr22	35738736-36028425	-	RBFOX2	Homo sapiens RNA binding protein, fox-1 homolog (C. elegans) 2 (RBFOX2), transcript variant 2, mRNA	2261	2350	2210	1322	1798	1297	-0.375357	0.00159023	0.0119807	Down-regulated
ENSG00000117143	Chr1	162561506-162599842	+	UAP1	Homo sapiens UDP-N-acetylglucosamine pyrophosphorylase 1 (UAP1), mRNA	5841	5609	5120	5276	6002	5600	0.284323	0.00159188	0.0119864	Up-regulated
ENSG00000196812	Chr6	28124560-28130082	+	ZSCAN16	PREDICTED: Gorilla gorilla gorilla zinc finger and SCAN domain containing 16 (ZSCAN16), mRNA	57	50	56	74	79	98	0.883345	0.00159668	0.0120157	Up-regulated
ENSG00000113391	Chr5	93618069-94111699	-	FAM172A	Homo sapiens family with sequence similarity 172, member A (FAM172A), transcript variant 1, mRNA	108	113	116	39	69	47	-0.869939	0.00159984	0.0120304	Down-regulated
ENSG00000186566	Chr17	44395284-44503430	-	GPATCH8	Homo sapiens mRNA for KIAA0553 protein, partial cds	1086	1113	1065	668	825	609	-0.382385	0.00160043	0.0120304	Down-regulated
ENSG00000137168	Chr6	36854827-36875024	-	PPIL1	Homo sapiens peptidylprolyl isomerase (cyclophilin)-like 1 (PPIL1), mRNA	1120	1081	1049	1240	1049	1218	0.370469	0.00160368	0.012048	Up-regulated
ENSG00000221843	Chr2	27576522-27582720	+	C2orf16	Homo sapiens chromosome 2 open reading frame 16 (C2orf16), mRNA	37	23	43	13	8	5	-1.73388	0.00160898	0.012081	Down-regulated
ENSG00000167526	Chr16	89560657-89566828	+	RPL13	Homo sapiens ribosomal protein L13 (RPL13), transcript variant 1, mRNA	48265	43643	40890	51674	40965	48393	0.349619	0.00161172	0.0120947	Up-regulated
ENSG00000130958	Chr9	96320706-96383710	-	SLC35D2	Homo sapiens solute carrier family 35 (UDP-GlcNAc/UDP-glucose transporter), member D2 (SLC35D2), transcript variant 1, mRNA	457	449	444	464	512	528	0.413796	0.00161478	0.0121108	Up-regulated
ENSG00000197283	Chr6	33419661-33457541	+	SYNGAP1	Homo sapiens mRNA for KIAA1938 protein, partial cds	122	94	80	49	50	29	-0.953048	0.00161727	0.0121227	Down-regulated
ENSG00000111752	Chr12	8913896-8941467	+	PHC1	Homo sapiens polyhomeotic homolog 1 (Drosophila), mRNA (cDNA clone MGC:87926 IMAGE:5788132), complete cds	393	430	363	228	279	190	-0.51436	0.00162617	0.0121825	Down-regulated
ENSG00000100360	Chr22	36758202-36776256	-	IFT27	Homo sapiens mRNA for Putative GTP-binding protein RAY-like variant protein	744	656	621	792	733	676	0.381598	0.00163006	0.0121981	Up-regulated
ENSG00000140044	Chr14	75427716-75474111	+	JDP2	Homo sapiens chromosome 14 clone CTD-2317F5 map 14q24.3, complete sequence	1264	1104	1156	1397	1205	1174	0.358012	0.00163008	0.0121981	Up-regulated
ENSG00000143420	Chr1	150600851-150629612	-	ENSA	Homo sapiens endosulfine alpha (ENSA), transcript variant 4, mRNA	7198	6699	6621	7295	6630	7074	0.293175	0.00164118	0.0122743	Up-regulated
ENSG00000068024	Chr2	239048168-239401654	-	HDAC4	Homo sapiens histone deacetylase 4 (HDAC4), mRNA	844	844	757	513	604	391	-0.445233	0.00165044	0.0123365	Down-regulated
ENSG00000151422	Chr5	108747822-109196841	+	FER	Homo sapiens chromosome 5 clone CTD-2587M2, complete sequence	320	358	287	116	227	172	-0.652926	0.0016555	0.0123674	Down-regulated
ENSG00000128951	Chr15	48331011-48343373	+	DUT	Homo sapiens deoxyuridine triphosphatase (DUT), transcript variant 1, mRNA	3494	3589	3240	3420	3495	3766	0.308723	0.0016636	0.012421	Up-regulated
ENSG00000167920	Chr17	40819106-40836274	+	TMEM99	Homo sapiens transmembrane protein 99 (TMEM99), transcript variant 1, mRNA	385	318	288	375	380	389	0.468239	0.00166453	0.012421	Up-regulated
ENSG00000126883	Chr9	131125561-131234670	+	NUP214	Homo sapiens nucleoporin 214kDa (NUP214), mRNA	1126	1147	1037	703	806	665	-0.35132	0.00167382	0.0124763	Down-regulated
ENSG00000110921	Chr12	109573255-109598117	+	MVK	Homo sapiens isolate MVK-VI-T mevalonate (MVK) gene, complete cds, alternatively spliced	975	972	891	1143	952	973	0.371405	0.0016734	0.0124763	Up-regulated
ENSG00000151276	Chr3	65353525-66038834	-	MAGI1	PREDICTED: Macaca fascicularis membrane associated guanylate kinase, WW and PDZ domain containing 1 (MAGI1), transcript variant X8, mRNA	214	207	182	122	116	86	-0.640581	0.00167522	0.0124797	Down-regulated
ENSG00000145016	Chr3	197671393-197749727	-	RUBCN	Homo sapiens KIAA0226 (KIAA0226), transcript variant 1, mRNA	691	663	644	398	482	389	-0.400123	0.00167792	0.0124929	Down-regulated
ENSG00000114302	Chr3	48744597-48847846	-	PRKAR2A	PREDICTED: Gorilla gorilla gorilla protein kinase, cAMP-dependent, regulatory, type II, alpha (PRKAR2A), mRNA	1089	1131	1012	606	836	598	-0.411551	0.00168207	0.0125167	Down-regulated
ENSG00000226742	Chr18	79964561-79970822	+	HSBP1L1	Homo sapiens cDNA FLJ10967 fis, clone PLACE1000798	284	267	278	330	331	297	0.464683	0.00168511	0.0125323	Up-regulated
ENSG00000107164	Chr9	130578965-130638352	+	FUBP3	Homo sapiens far upstream element (FUSE) binding protein 3 (FUBP3), mRNA	1337	1199	1380	853	944	756	-0.363863	0.00169142	0.0125723	Down-regulated
ENSG00000143553	Chr1	153658654-153661830	+	SNAPIN	Homo sapiens SNAP-associated protein (SNAPIN), transcript variant 1, mRNA	1720	1583	1712	1860	1716	1669	0.321767	0.00169929	0.0126237	Up-regulated
ENSG00000106400	Chr7	101217668-101224190	+	ZNHIT1	Homo sapiens cDNA FLJ43133 fis, clone CTONG3006067	1797	1561	1613	2129	1533	1846	0.410174	0.00170631	0.0126688	Up-regulated
ENSG00000046604	Chr18	31498043-31549008	+	DSG2	Homo sapiens desmoglein 2 (DSG2), mRNA	4221	4383	4170	2118	3498	2312	-0.439107	0.00170906	0.0126821	Down-regulated
ENSG00000082068	Chr5	37379212-37753435	+	WDR70	Homo sapiens mRNA; cDNA DKFZp686K0290 (from clone DKFZp686K0290)	851	854	830	893	887	913	0.345244	0.00171523	0.0127208	Up-regulated
ENSG00000133739	Chr8	85107147-85146076	+	LRRCC1	Homo sapiens mRNA for KIAA1764 protein, partial cds	530	523	520	184	359	325	-0.602843	0.00171657	0.0127237	Down-regulated
ENSG00000269343	Chr19	57819741-57846238	+	ZNF587B	Homo sapiens zinc finger protein 587B (ZNF587B), mRNA	139	133	135	132	201	211	0.676542	0.00171893	0.0127341	Up-regulated
ENSG00000168079	Chr8	27869882-27992727	-	SCARA5	Homo sapiens scavenger receptor class A, member 5 (SCARA5), mRNA	55	79	93	29	37	24	-1.08904	0.00172295	0.0127567	Down-regulated
ENSG00000137094	Chr9	34989641-34998900	+	DNAJB5	Human DNA sequence from clone RP11-392A14 on chromosome 9, complete sequence	544	560	560	397	334	276	-0.470048	0.00172431	0.0127597	Down-regulated
ENSG00000116670	Chr1	11674480-11691650	-	MAD2L2	Homo sapiens cDNA FLJ36997 fis, clone BRACE2007087, highly similar to Mitotic spindle assembly checkpoint protein MAD2B	1906	1847	1740	2158	1793	1862	0.341049	0.0017294	0.0127902	Up-regulated
ENSG00000132549	Chr8	99013266-99877580	+	VPS13B	Homo sapiens vacuolar protein sorting 13 homolog B (yeast) (VPS13B), transcript variant 5, mRNA	393	411	383	133	274	231	-0.642028	0.00173073	0.0127929	Down-regulated
ENSG00000164742	Chr7	45574140-45723116	+	ADCY1	Homo sapiens adenylate cyclase 1 (brain) (ADCY1), transcript variant 1, mRNA	816	834	734	521	559	450	-0.384553	0.00173948	0.0128362	Down-regulated
ENSG00000162961	Chr2	31867809-32039812	-	DPY30	Homo sapiens C21orf19-like protein mRNA, complete cds	860	917	890	959	915	986	0.358817	0.00173896	0.0128362	Up-regulated
ENSG00000196655	Chr11	119018432-119025454	+	TRAPPC4	PREDICTED: Gorilla gorilla gorilla trafficking protein particle complex 4 (TRAPPC4), mRNA	1394	1333	1272	1465	1338	1384	0.325405	0.00173779	0.0128362	Up-regulated
ENSG00000011347	Chr11	61515313-61581148	-	SYT7	Homo sapiens synaptotagmin VII (SYT7), transcript variant 2, mRNA	166	176	141	96	83	69	-0.70473	0.00174558	0.012867	Down-regulated
ENSG00000131374	Chr3	17157162-18444817	-	TBC1D5	Homo sapiens TBC1 domain family, member 5 (TBC1D5), transcript variant 2, mRNA	1023	1027	949	514	778	570	-0.435163	0.00174506	0.012867	Down-regulated
ENSG00000155561	Chr7	135557919-135648757	+	NUP205	Homo sapiens nucleoporin 205kDa (NUP205), mRNA	4197	4348	3862	2509	3236	2517	-0.332928	0.00174918	0.0128864	Down-regulated
ENSG00000114770	Chr3	183919934-184018015	-	ABCC5	Homo sapiens ATP-binding cassette, sub-family C (CFTR/MRP), member 5 (ABCC5), transcript variant 1, mRNA	605	651	555	335	434	355	-0.433295	0.0017533	0.0129096	Down-regulated
ENSG00000171365	ChrX	49922615-50099235	+	CLCN5	Homo sapiens chloride channel, voltage-sensitive 5 (CLCN5), transcript variant 1, mRNA	243	205	208	98	153	99	-0.65374	0.00175619	0.0129237	Down-regulated
ENSG00000165887	Chr10	97572499-97583884	+	ANKRD2	Homo sapiens ankyrin repeat domain 2 (stretch responsive muscle) (ANKRD2), transcript variant 1, mRNA	187	141	184	101	74	85	-0.71826	0.00176207	0.0129527	Down-regulated
ENSG00000079462	Chr19	42297033-42303546	-	PAFAH1B3	Homo sapiens platelet-activating factor acetylhydrolase 1b, catalytic subunit 3 (29kDa) (PAFAH1B3), transcript variant 1, mRNA	582	493	534	706	515	630	0.463966	0.0017617	0.0129527	Up-regulated
ENSG00000165338	Chr10	91409280-91514829	+	HECTD2	Homo sapiens mRNA; cDNA DKFZp313O1018 (from clone DKFZp313O1018)	282	317	244	112	175	170	-0.625531	0.00176504	0.0129674	Down-regulated
ENSG00000100221	Chr22	38685543-38701556	-	JOSD1	PREDICTED: Gorilla gorilla gorilla Josephin domain containing 1 (JOSD1), mRNA	2234	2176	2266	2457	2365	2099	0.307276	0.00177178	0.0130025	Up-regulated
ENSG00000157778	Chr7	1567330-1571005	-	PSMG3	Homo sapiens proteasome (prosome, macropain) assembly chaperone 3 (PSMG3), transcript variant 1, mRNA	1349	1346	1356	1610	1273	1522	0.381163	0.00177174	0.0130025	Up-regulated
ENSG00000114268	Chr3	48517684-48562015	-	PFKFB4	Homo sapiens 6-phosphofructo-2-kinase/fructose-2,6-biphosphatase 4 (PFKFB4), mRNA	272	256	292	160	165	148	-0.538898	0.00177994	0.0130507	Down-regulated
ENSG00000160710	Chr1	154582062-154627999	-	ADAR	Homo sapiens adenosine deaminase, RNA-specific (ADAR), transcript variant 1, mRNA	7843	7791	6909	4899	5874	4219	-0.335357	0.00178048	0.0130507	Down-regulated
ENSG00000116586	Chr1	156054752-156058510	+	LAMTOR2	Homo sapiens late endosomal/lysosomal adaptor, MAPK and MTOR activator 2 (LAMTOR2), RefSeqGene (LRG_81) on chromosome 1	1542	1404	1328	1594	1511	1371	0.324492	0.00178129	0.0130507	Up-regulated
ENSG00000130725	Chr19	58555712-58558960	-	UBE2M	Homo sapiens ubiquitin-conjugating enzyme E2M (UBE2M), mRNA	2478	2337	2500	3272	2414	2379	0.398251	0.00179229	0.0131241	Up-regulated
ENSG00000125445	Chr17	75261674-75266373	+	MRPS7	Homo sapiens mitochondrial ribosomal protein S7 (MRPS7), mRNA	2359	2404	2264	2528	2267	2559	0.325564	0.00179497	0.0131365	Up-regulated
ENSG00000135108	Chr12	117141988-117190531	-	FBXO21	PREDICTED: Gorilla gorilla gorilla F-box protein 21, transcript variant 1 (FBXO21), mRNA	1165	1186	1055	753	830	627	-0.36988	0.0018037	0.0131921	Down-regulated
ENSG00000171606	Chr19	58183029-58213562	+	ZNF274	Homo sapiens mRNA; cDNA DKFZp686K08243 (from clone DKFZp686K08243)	491	513	421	486	564	540	0.416201	0.00180456	0.0131921	Up-regulated
ENSG00000112186	Chr6	17393216-17557792	+	CAP2	PREDICTED: Gorilla gorilla gorilla CAP, adenylate cyclase-associated protein, 2 (yeast) (CAP2), mRNA	694	685	617	386	494	371	-0.419935	0.00181148	0.0132287	Down-regulated
ENSG00000188938	Chr9	93446494-93453592	-	FAM120AOS	Homo sapiens family with sequence similarity 120A opposite strand (FAM120AOS), mRNA	1301	1265	1306	1463	1310	1306	0.332483	0.00181156	0.0132287	Up-regulated
ENSG00000197312	Chr1	15617500-15669044	+	DDI2	Human DNA sequence from clone RP4-680D5 on chromosome 1p36.13-36.31, complete sequence	361	454	426	200	279	244	-0.526814	0.00181387	0.0132384	Down-regulated
ENSG00000171621	Chr1	9292880-9369532	+	SPSB1	Homo sapiens splA/ryanodine receptor domain and SOCS box containing 1 (SPSB1), mRNA	666	681	645	767	725	659	0.367112	0.00181509	0.01324	Up-regulated
ENSG00000071246	Chr14	76762189-76783015	+	VASH1	Homo sapiens vasohibin 1 (VASH1), mRNA	142	169	155	81	86	75	-0.691002	0.0018203	0.0132707	Down-regulated
ENSG00000114853	Chr3	42653684-42665854	+	ZBTB47	Homo sapiens zinc finger and BTB domain containing 47 (ZBTB47), mRNA	276	246	244	168	146	112	-0.590741	0.00182294	0.0132827	Down-regulated
ENSG00000039560	Chr5	34656237-34832627	+	RAI14	Homo sapiens retinoic acid induced 14 (RAI14), transcript variant 2, mRNA	2685	2770	2571	1310	2021	1735	-0.409373	0.00182682	0.0132987	Down-regulated
ENSG00000142252	Chr19	45079195-45091524	+	GEMIN7	Homo sapiens gem (nuclear organelle) associated protein 7 (GEMIN7), transcript variant 1, mRNA	79	62	92	121	98	118	0.790788	0.00182725	0.0132987	Up-regulated
ENSG00000203805	Chr10	120456954-120589855	+	PLPP4	Homo sapiens phosphatidic acid phosphatase type 2 domain containing 1A (PPAPDC1A), mRNA	188	158	166	217	210	200	0.55042	0.00182814	0.0132987	Up-regulated
ENSG00000185347	Chr14	105489855-105499575	+	C14orf80	Homo sapiens mRNA for FLJ00116 protein, partial cds	1175	1033	1059	1514	1034	1153	0.440864	0.00183465	0.0133388	Up-regulated
ENSG00000150459	Chr13	21140514-21149084	+	SAP18	Homo sapiens Sin3A-associated protein, 18kDa (SAP18), mRNA	1749	1651	1925	2085	1747	1914	0.367451	0.00183824	0.0133576	Up-regulated
ENSG00000124787	Chr6	4994732-5004063	-	RPP40	Homo sapiens ribonuclease P/MRP 40kDa subunit (RPP40), transcript variant 1, mRNA	307	292	304	322	375	338	0.452523	0.00184386	0.0133911	Up-regulated
ENSG00000064309	Chr11	125955796-126063335	-	CDON	Homo sapiens cell adhesion associated, oncogene regulated (CDON), transcript variant 1, mRNA	185	193	212	86	138	82	-0.6995	0.00184646	0.0133994	Down-regulated
ENSG00000180822	Chr6	3231403-3303373	+	PSMG4	Homo sapiens cDNA FLJ44661 fis, clone BRACE3002541	694	552	663	788	678	665	0.416651	0.00184701	0.0133994	Up-regulated
ENSG00000136731	Chr2	128091200-128195677	+	UGGT1	Homo sapiens UDP-glucose glycoprotein glucosyltransferase 1 (UGGT1), transcript variant 1, mRNA	1750	1834	1795	923	1426	1032	-0.419295	0.00185984	0.0134778	Down-regulated
ENSG00000136158	Chr13	80335976-80340951	-	SPRY2	Homo sapiens mRNA; cDNA DKFZp547P1515 (from clone DKFZp547P1515)	406	400	384	436	474	413	0.408664	0.00185893	0.0134778	Up-regulated
ENSG00000152234	Chr18	46080248-46104334	-	ATP5A1	Homo sapiens chromosome , clone RP11-8H2, complete sequence	8082	7700	6776	7700	7626	7577	0.28157	0.00186389	0.0134998	Up-regulated
ENSG00000006118	Chr11	60924463-60937159	+	TMEM132A	Homo sapiens mRNA for KIAA1583 protein, partial cds	4194	3741	3687	4770	3947	3635	0.346072	0.00186687	0.0135067	Up-regulated
ENSG00000151327	Chr14	35044907-35113130	+	FAM177A1	Homo sapiens cDNA FLJ46718 fis, clone TRACH3018240	3004	2743	2955	3031	2981	2887	0.289374	0.00186621	0.0135067	Up-regulated
ENSG00000044446	ChrX	18892300-18984598	-	PHKA2	Homo sapiens phosphorylase kinase, alpha 2 (liver) (PHKA2), mRNA	200	215	210	115	125	107	-0.594414	0.00186931	0.0135169	Down-regulated
ENSG00000116641	Chr1	62454298-62688368	-	DOCK7	Homo sapiens dedicator of cytokinesis 7 (DOCK7), transcript variant 1, mRNA	743	864	819	450	585	491	-0.416003	0.00187448	0.013547	Down-regulated
ENSG00000198431	Chr12	104215779-104350305	+	TXNRD1	Homo sapiens thioredoxin reductase 1 (TXNRD1), transcript variant 6, mRNA	33994	34240	31800	31295	39971	32118	0.301451	0.00188307	0.0136017	Up-regulated
ENSG00000172270	Chr19	571277-583493	+	BSG	Homo sapiens cDNA FLJ38593 fis, clone HEART2000306, highly similar to BASIGIN PRECURSOR	26392	23901	24905	32232	23824	24927	0.366296	0.00188712	0.0136235	Up-regulated
ENSG00000134982	Chr5	112707498-112846239	+	APC	Homo sapiens adenomatous polyposis coli (APC), transcript variant 3, mRNA	474	410	387	137	307	231	-0.659066	0.00188856	0.0136265	Down-regulated
ENSG00000138623	Chr15	74409289-74434467	-	SEMA7A	Homo sapiens semaphorin 7A, GPI membrane anchor (John Milton Hagen blood group) (SEMA7A), transcript variant 1, mRNA	844	782	855	604	503	447	-0.419227	0.00189247	0.0136473	Down-regulated
ENSG00000139112	Chr12	10212458-10223130	+	GABARAPL1	Homo sapiens mRNA; cDNA DKFZp686D21148 (from clone DKFZp686D21148)	484	434	414	507	535	439	0.409236	0.00189465	0.0136557	Up-regulated
ENSG00000134574	Chr11	47214465-47239240	+	DDB2	Homo sapiens damage-specific DNA binding protein 2, 48kDa, mRNA (cDNA clone IMAGE:5757413), with apparent retained intron	697	644	626	742	706	666	0.361806	0.0018966	0.0136583	Up-regulated
ENSG00000171861	Chr17	782273-792509	+	MRM3	Homo sapiens RNA methyltransferase like 1 (RNMTL1), mRNA	313	295	314	375	323	369	0.470015	0.00189707	0.0136583	Up-regulated
ENSG00000258890	Chr17	64506588-64542461	+	CEP95	Homo sapiens mRNA; cDNA DKFZp686H24132 (from clone DKFZp686H24132)	258	281	284	261	366	373	0.53705	0.00190372	0.0136987	Up-regulated
ENSG00000106070	Chr7	50590063-50793462	-	GRB10	Homo sapiens mRNA for KIAA0207 gene, partial cds	1146	1013	1022	1020	1288	1095	0.353186	0.00190638	0.0137105	Up-regulated
ENSG00000143486	Chr1	206571292-206612463	-	EIF2D	Homo sapiens mRNA for ligatin variant protein	2169	2059	1908	2146	2101	2039	0.293397	0.0019114	0.0137391	Up-regulated
ENSG00000160305	Chr21	46458899-46569852	+	DIP2A	Homo sapiens disco-interacting protein 2 homolog A (DIP2A), transcript variant 7, mRNA	1187	1124	994	691	818	637	-0.367523	0.00191352	0.0137396	Down-regulated
ENSG00000274026	Chr9	67717411-67719178	-	FAM27E3	Homo sapiens BAC clone CH17-15G18 from chromosome 9, complete sequence	66	48	41	76	80	84	0.893639	0.00191302	0.0137396	Up-regulated
ENSG00000127129	Chr1	41478775-41484673	-	EDN2	Human endothelin 2 (ET2) mRNA, complete cds	74	46	64	22	15	29	-1.21265	0.00191716	0.0137582	Down-regulated
ENSG00000204084	Chr1	37860697-37947057	-	INPP5B	PREDICTED: Gorilla gorilla gorilla inositol polyphosphate-5-phosphatase, 75kDa (INPP5B), mRNA	489	475	444	284	318	275	-0.426786	0.00192643	0.0138174	Down-regulated
ENSG00000181929	Chr12	49002274-49019197	-	PRKAG1	Homo sapiens protein kinase, AMP-activated, gamma 1 non-catalytic subunit (PRKAG1), transcript variant 1, mRNA	1022	1044	918	1041	1031	1090	0.343054	0.00193313	0.0138579	Up-regulated
ENSG00000164620	Chr5	141636950-141641077	+	RELL2	Homo sapiens RELT-like 2 (RELL2), transcript variant 1, mRNA	339	265	324	199	165	167	-0.547189	0.00193545	0.0138622	Down-regulated
ENSG00000083457	Chr17	3714628-3801243	-	ITGAE	Homo sapiens integrin, alpha E (antigen CD103, human mucosal lymphocyte antigen 1; alpha polypeptide) (ITGAE), mRNA	920	813	867	1031	882	893	0.368517	0.00193581	0.0138622	Up-regulated
ENSG00000205726	Chr21	33642400-33899861	+	ITSN1	Homo sapiens genomic DNA, chromosome 21q22.1, segment 21/28, complete sequence	1582	1571	1529	941	1192	966	-0.341353	0.00194964	0.013953	Down-regulated
ENSG00000166188	Chr16	57994668-58000453	-	ZNF319	Homo sapiens mRNA for KIAA1388 protein, partial cds	429	369	440	537	460	422	0.452892	0.00195058	0.013953	Up-regulated
ENSG00000272391	Chr7	75416787-75486271	-	POM121C	Homo sapiens POM121 transmembrane nucleoporin C (POM121C), mRNA	1226	1207	1147	775	901	626	-0.384714	0.00196064	0.0140174	Down-regulated
ENSG00000275993	Chr21	6111134-6123739	+	CH507-42P11.8	Homo sapiens salt-inducible kinase 1, mRNA (cDNA clone MGC:33415 IMAGE:4831049), complete cds	1026	953	854	630	627	593	-0.356058	0.00196218	0.0140209	Down-regulated
ENSG00000160208	Chr21	43659548-43696079	+	RRP1B	Homo sapiens ribosomal RNA processing 1B (RRP1B), mRNA	2333	2503	2334	1523	1825	1461	-0.322933	0.00196533	0.0140358	Down-regulated
ENSG00000127252	Chr3	193241125-193277738	+	HRASLS	Homo sapiens HRAS-like suppressor (HRASLS), mRNA	238	220	211	298	235	271	0.526051	0.00196911	0.0140552	Up-regulated
ENSG00000126522	Chr7	66075798-66093558	+	ASL	Homo sapiens argininosuccinate lyase (ASL), transcript variant 2, mRNA	1073	1014	1004	760	635	587	-0.383855	0.00197108	0.0140618	Down-regulated
ENSG00000155287	Chr10	99610522-99620609	-	SLC25A28	Homo sapiens solute carrier family 25 (mitochondrial iron transporter), member 28 (SLC25A28), mRNA	511	490	568	626	536	601	0.426022	0.00198902	0.0141822	Up-regulated
ENSG00000147526	Chr8	38728186-38853028	+	TACC1	Homo sapiens transforming, acidic coiled-coil containing protein 1 (TACC1), transcript variant 1, mRNA	1493	1553	1408	700	1168	870	-0.449949	0.00199186	0.0141948	Down-regulated
ENSG00000139687	Chr13	48303751-48481986	+	RB1	Homo sapiens retinoblastoma susceptibility protein (RB1) mRNA and mutations	867	890	868	445	690	476	-0.453902	0.00199479	0.014207	Down-regulated
ENSG00000130066	ChrX	23783173-23786226	+	SAT1	TPA_exp: Homo sapiens AILE3 mRNA for augmented expression in SLE 3, complete cds	2471	2176	2084	2245	2286	2513	0.326856	0.0019957	0.014207	Up-regulated
ENSG00000066739	Chr14	96279202-96363870	-	ATG2B	Homo sapiens autophagy related 2B (ATG2B), mRNA	696	680	671	285	554	324	-0.568129	0.00199777	0.0142141	Down-regulated
ENSG00000106853	Chr9	111562577-111599855	-	PTGR1	Homo sapiens cDNA FLJ34629 fis, clone KIDNE2015515, highly similar to NADP-DEPENDENT LEUKOTRIENE B4 12-HYDROXYDEHYDROGENASE (EC 1.1.1.-)	297	274	281	331	327	317	0.452044	0.00200067	0.0142271	Up-regulated
ENSG00000075275	Chr22	46360834-46537170	-	CELSR1	Homo sapiens cadherin, EGF LAG seven-pass G-type receptor 1 (CELSR1), mRNA	872	833	704	496	594	414	-0.425309	0.00201105	0.0142856	Down-regulated
ENSG00000131242	Chr17	31391624-31538217	+	RAB11FIP4	Homo sapiens partial mRNA for hypothetical protein and STS WI-9521	202	215	225	117	123	118	-0.587375	0.00201042	0.0142856	Down-regulated
ENSG00000115163	Chr2	26764289-26801067	+	CENPA	Homo sapiens centromere protein A (CENPA), transcript variant 1, mRNA	811	769	924	1046	841	904	0.413482	0.00201402	0.0142915	Up-regulated
ENSG00000244038	Chr1	20651767-20661544	-	DDOST	Homo sapiens dolichyl-diphosphooligosaccharide--protein glycosyltransferase subunit (non-catalytic) (DDOST), mRNA	4401	4157	3981	4265	4287	4055	0.265581	0.00201344	0.0142915	Up-regulated
ENSG00000063177	Chr19	48615328-48619536	-	RPL18	Homo sapiens sphingosine kinase 2 (SPHK2), RefSeqGene on chromosome 19	10335	9191	9402	11858	8754	10542	0.369101	0.00202035	0.0143288	Up-regulated
ENSG00000070366	Chr17	2059839-2303771	-	SMG6	Homo sapiens SMG6 nonsense mediated mRNA decay factor (SMG6), transcript variant 1, mRNA	482	433	391	254	314	208	-0.497206	0.00202144	0.0143289	Down-regulated
ENSG00000168036	Chr3	41194837-41260096	+	CTNNB1	Homo sapiens catenin (cadherin-associated protein), beta 1, 88kDa (CTNNB1), transcript variant 1, mRNA	5601	5464	5183	3406	4131	3605	-0.288515	0.0020273	0.0143551	Down-regulated
ENSG00000240356	Chr2	113610502-113627090	-	RPL23AP7	Homo sapiens ribosomal protein L23a pseudogene 82, mRNA (cDNA clone IMAGE:6059395)	152	185	138	207	179	217	0.605214	0.00202685	0.0143551	Up-regulated
ENSG00000128191	Chr22	20080232-20111877	+	DGCR8	Homo sapiens DiGeorge syndrome critical region gene 8, mRNA (cDNA clone IMAGE:30342289), with apparent retained intron	651	669	591	401	459	342	-0.414885	0.00203656	0.0143878	Down-regulated
ENSG00000143437	Chr1	150809705-150876768	-	ARNT	Homo sapiens aryl hydrocarbon receptor nuclear translocator (ARNT), transcript variant 1, mRNA	1362	1432	1337	886	1038	801	-0.347033	0.00203652	0.0143878	Down-regulated
ENSG00000104886	Chr19	2230084-2237704	-	PLEKHJ1	Homo sapiens cDNA FLJ35423 fis, clone SMINT2001397	2352	2038	1936	2725	1946	2305	0.404275	0.00203732	0.0143878	Up-regulated
ENSG00000106615	Chr7	151466012-151520120	-	RHEB	Homo sapiens Ras homolog enriched in brain (RHEB), mRNA	2498	2364	2397	2439	2422	2649	0.308436	0.00203664	0.0143878	Up-regulated
ENSG00000166173	Chr15	70829130-70854159	-	LARP6	Homo sapiens chromosome 15, clone RP11-795G3, complete sequence	683	645	739	833	701	746	0.398924	0.00203644	0.0143878	Up-regulated
ENSG00000127191	Chr9	136881912-136926607	+	TRAF2	Homo sapiens TNF receptor-associated factor 2 (TRAF2), mRNA	1754	1539	1473	1940	1654	1509	0.357136	0.002041	0.0144061	Up-regulated
ENSG00000084774	Chr2	27217390-27243943	+	CAD	PREDICTED: Gorilla gorilla gorilla carbamoyl-phosphate synthetase 2, aspartate transcarbamylase, and dihydroorotase (CAD), mRNA	4860	4618	4094	3315	3172	2421	-0.351969	0.00204311	0.0144077	Down-regulated
ENSG00000155957	Chr12	66135846-66170072	-	TMBIM4	PREDICTED: Gorilla gorilla gorilla transmembrane BAX inhibitor motif containing 4, transcript variant 1 (TMBIM4), mRNA	88	87	92	122	105	142	0.727885	0.0020434	0.0144077	Up-regulated
ENSG00000241685	Chr7	99325898-99388164	+	ARPC1A	Homo sapiens cDNA FLJ57124 complete cds, highly similar to Actin-related protein 2/3 complex subunit 1A	4339	4041	3779	4176	4016	4199	0.287309	0.00205127	0.0144556	Up-regulated
ENSG00000182534	Chr17	76672551-76711016	-	MXRA7	Homo sapiens chromosome 17, clone hRPK.318_A_15, complete sequence	3387	3366	3256	3779	3246	3338	0.308641	0.00205251	0.0144567	Up-regulated
ENSG00000025772	Chr20	44942130-44960486	-	TOMM34	Homo sapiens translocase of outer mitochondrial membrane 34 (TOMM34), mRNA	1723	1634	1617	1852	1675	1636	0.311729	0.00205413	0.0144604	Up-regulated
ENSG00000115944	Chr2	42333546-42425088	-	COX7A2L	Homo sapiens BAC clone RP11-299C5 from 2, complete sequence	2771	2617	2880	3200	2681	2842	0.335251	0.00205846	0.0144832	Up-regulated
ENSG00000057294	Chr12	32790745-32896840	-	PKP2	Homo sapiens plakophilin 2 (PKP2), transcript variant 2a, mRNA	169	164	143	75	93	82	-0.671876	0.00207082	0.0144918	Down-regulated
ENSG00000156959	Chr3	9498361-9553802	-	LHFPL4	Homo sapiens lipoma HMGIC fusion partner-like 4 (LHFPL4), mRNA	361	354	366	241	202	202	-0.487818	0.00206891	0.0144918	Down-regulated
ENSG00000175216	Chr11	46743048-46846308	-	CKAP5	Homo sapiens cytoskeleton associated protein 5 (CKAP5), transcript variant 1, mRNA	3958	3877	3448	2287	2925	2346	-0.323067	0.00207152	0.0144918	Down-regulated
ENSG00000178971	Chr17	8224821-8248044	-	CTC1	Homo sapiens CTS telomere maintenance complex component 1 (CTC1), transcript variant 1, mRNA	315	309	235	173	174	143	-0.551883	0.00206688	0.0144918	Down-regulated
ENSG00000182621	Chr20	8077251-8968360	+	PLCB1	Homo sapiens phospholipase C, beta 1 (phosphoinositide-specific) (PLCB1), transcript variant 2, mRNA	130	123	119	50	67	66	-0.765858	0.00206565	0.0144918	Down-regulated
ENSG00000111666	Chr12	101696947-101744140	+	CHPT1	Homo sapiens mRNA for choline phosphotransferase 1 variant, clone: fj16139	1132	1152	1126	1170	1182	1215	0.322685	0.00207268	0.0144918	Up-regulated
ENSG00000134825	Chr11	61768501-61792802	-	TMEM258	Homo sapiens genomic DNA, chromosome 11 clone:RP11-467L20, complete sequence	1180	997	1156	1323	1129	1147	0.368897	0.00207086	0.0144918	Up-regulated
ENSG00000167315	Chr18	49782167-49813960	-	ACAA2	PREDICTED: Gorilla gorilla gorilla acetyl-CoA acyltransferase 2 (ACAA2), mRNA	323	299	302	354	324	391	0.471213	0.00207095	0.0144918	Up-regulated
ENSG00000171848	Chr2	10122328-10131419	+	RRM2	Homo sapiens ribonucleotide reductase M2 (RRM2), transcript variant 1, mRNA	4528	4703	4517	4461	5042	4437	0.274958	0.00207274	0.0144918	Up-regulated
ENSG00000173226	Chr3	121769763-121835079	-	IQCB1	Homo sapiens IQ motif containing B1 (IQCB1), transcript variant 1, mRNA	338	377	291	374	400	377	0.452113	0.00206507	0.0144918	Up-regulated
ENSG00000182180	Chr10	73248843-73252693	-	MRPS16	Homo sapiens mitochondrial ribosomal protein S16 (MRPS16), mRNA	3175	2987	3036	3238	3194	2906	0.278228	0.00206722	0.0144918	Up-regulated
ENSG00000242485	Chr1	1401908-1407313	-	MRPL20	Homo sapiens cDNA FLJ10024 fis, clone HEMBA1000636	1533	1299	1393	1565	1427	1452	0.331987	0.00206567	0.0144918	Up-regulated
ENSG00000074047	Chr2	120735623-120992653	+	GLI2	Homo sapiens GLI family zinc finger 2 (GLI2), mRNA	227	216	232	124	136	122	-0.565903	0.00207515	0.014501	Down-regulated
ENSG00000158290	ChrX	120524609-120575794	-	CUL4B	Homo sapiens cullin 4B (CUL4B), transcript variant 2, mRNA	1058	1116	918	545	734	673	-0.406423	0.0020811	0.0145349	Down-regulated
ENSG00000166402	Chr11	8019244-8106112	+	TUB	Homo sapiens tubby bipartite transcription factor (TUB), transcript variant 1, mRNA	138	135	110	66	67	58	-0.745877	0.0020874	0.0145643	Down-regulated
ENSG00000023734	Chr12	15882391-15903478	+	STRAP	Homo sapiens serine/threonine kinase receptor associated protein (STRAP), mRNA	2584	2712	2448	2389	2834	2966	0.339184	0.00208859	0.0145643	Up-regulated
ENSG00000148362	Chr9	136992418-136993984	+	C9orf142	Homo sapiens chromosome 9 open reading frame 142, mRNA (cDNA clone IMAGE:3873974), partial cds	1329	1245	1205	1452	1193	1420	0.366841	0.00208809	0.0145643	Up-regulated
ENSG00000164663	Chr6	41789896-41895361	-	USP49	Homo sapiens ubiquitin specific peptidase 49 (USP49), transcript variant 1, mRNA	221	159	188	96	124	75	-0.692522	0.00209134	0.0145758	Down-regulated
ENSG00000169609	Chr15	82988441-83011641	-	C15orf40	Homo sapiens chromosome 15, clone RP11-90B9, complete sequence	380	394	362	412	410	458	0.431604	0.00209431	0.0145881	Up-regulated
ENSG00000214975	Chr6	24976419-24976982	+	PPIAP29	PREDICTED: Gorilla gorilla gorilla peptidyl-prolyl cis-trans isomerase A-like (LOC101152760), misc_RNA	41	43	42	79	68	56	0.942913	0.00209529	0.0145881	Up-regulated
ENSG00000069849	Chr3	141876124-141926514	+	ATP1B3	Homo sapiens cDNA FLJ50753 complete cds, highly similar to Sodium/potassium-transporting ATPase subunit beta-3	3538	3405	3271	3399	3531	3346	0.266164	0.0020972	0.0145937	Up-regulated
ENSG00000184060	Chr17	30906344-30959322	+	ADAP2	Homo sapiens ArfGAP with dual PH domains 2 (ADAP2), mRNA	98	111	107	55	49	46	-0.81954	0.00210843	0.0146642	Down-regulated
ENSG00000131238	Chr1	40072705-40097703	-	PPT1	PREDICTED: Pan troglodytes palmitoyl-protein thioesterase 1 (PPT1), mRNA	2133	2191	2057	2153	2183	2190	0.290191	0.00211332	0.0146905	Up-regulated
ENSG00000153246	Chr2	159932006-160062610	-	PLA2R1	Homo sapiens BAC clone RP11-615B17 from 2, complete sequence	81	70	74	29	37	30	-0.973293	0.00211533	0.0146968	Down-regulated
ENSG00000167004	Chr15	43746392-43773279	+	PDIA3	PREDICTED: Gorilla gorilla gorilla protein disulfide isomerase family A, member 3 (PDIA3), mRNA	4580	4901	4470	4621	4652	5224	0.314975	0.00211907	0.0147106	Up-regulated
ENSG00000167513	Chr16	88803213-88809258	+	CDT1	Homo sapiens chromatin licensing and DNA replication factor 1 (CDT1), mRNA	1615	1460	1392	1897	1433	1531	0.382702	0.00211952	0.0147106	Up-regulated
ENSG00000071894	Chr8	144393229-144409349	-	CPSF1	Homo sapiens cleavage and polyadenylation specific factor 1, 160kDa (CPSF1), mRNA	2421	2296	2127	1731	1457	1269	-0.361522	0.00213447	0.0148066	Down-regulated
ENSG00000143776	Chr1	226989865-227318474	-	CDC42BPA	Homo sapiens CDC42 binding protein kinase alpha (DMPK-like) (CDC42BPA), transcript variant B, mRNA	1007	965	867	334	735	524	-0.581781	0.00214122	0.014838	Down-regulated
ENSG00000198860	Chr1	184051677-184074212	+	TSEN15	Homo sapiens C1orf19 mRNA, partial cds	1029	1013	954	935	1126	1172	0.368542	0.00214046	0.014838	Up-regulated
ENSG00000115159	Chr2	156435290-156613735	+	GPD2	Homo sapiens glycerol-3-phosphate dehydrogenase 2 (mitochondrial) (GPD2), transcript variant 1, mRNA	866	846	858	430	661	501	-0.438736	0.00216044	0.0149634	Down-regulated
ENSG00000169047	Chr2	226731317-226799759	-	IRS1	PREDICTED: Gorilla gorilla gorilla insulin receptor substrate 1, transcript variant 1 (IRS1), mRNA	1319	1382	1295	761	1068	669	-0.428482	0.00216414	0.0149812	Down-regulated
ENSG00000111961	Chr6	148272304-148552050	+	SASH1	Homo sapiens SAM and SH3 domain containing 1 (SASH1), mRNA	386	392	344	190	274	196	-0.512318	0.00216621	0.0149878	Down-regulated
ENSG00000241852	Chr8	22599601-22604150	+	C8orf58	Homo sapiens chromosome 8 open reading frame 58 (C8orf58), transcript variant 2, mRNA	195	176	174	245	194	230	0.556883	0.00216939	0.0150019	Up-regulated
ENSG00000162636	Chr1	108560089-108644900	+	FAM102B	Homo sapiens mRNA; cDNA DKFZp686N01110 (from clone DKFZp686N01110)	199	225	161	65	124	105	-0.736461	0.00217448	0.0150255	Down-regulated
ENSG00000120334	Chr1	173799550-173824720	-	CENPL	Homo sapiens centromere protein L (CENPL), transcript variant 1, mRNA	466	502	443	530	519	500	0.391888	0.00217506	0.0150255	Up-regulated
ENSG00000163697	Chr4	40810027-41216714	-	APBB2	Homo sapiens amyloid beta (A4) precursor protein-binding, family B, member 2 (APBB2), transcript variant 2, mRNA	1918	1843	1779	1145	1422	1137	-0.32646	0.00218003	0.015052	Down-regulated
ENSG00000145675	Chr5	68215720-68301821	+	PIK3R1	Homo sapiens phosphoinositide-3-kinase, regulatory subunit 1 (alpha) (PIK3R1), transcript variant 1, mRNA	192	212	200	87	145	84	-0.686295	0.00219483	0.0151464	Down-regulated
ENSG00000167625	Chr19	42220271-42228201	+	ZNF526	Homo sapiens zinc finger protein 526 (ZNF526), mRNA	469	474	419	271	310	264	-0.432589	0.00219611	0.0151474	Down-regulated
ENSG00000124767	Chr6	38675925-38703141	-	GLO1	Homo sapiens glyoxalase I (GLO1), mRNA	5189	4918	4800	5129	5014	4814	0.2626	0.00220046	0.0151695	Up-regulated
ENSG00000130522	Chr19	18279760-18281622	-	JUND	Homo sapiens jun D proto-oncogene (JUND), transcript variant 1, mRNA	1289	1151	1586	2080	1347	1376	0.509853	0.00220223	0.0151738	Up-regulated
ENSG00000119638	Chr14	75079353-75127344	-	NEK9	Homo sapiens NIMA-related kinase 9 (NEK9), mRNA	2449	2484	2214	1456	1830	1499	-0.323891	0.00220414	0.0151791	Down-regulated
ENSG00000197321	Chr10	29457338-29736781	-	SVIL	Homo sapiens supervillin (SVIL), transcript variant 2, mRNA	545	595	550	321	418	307	-0.439993	0.00220693	0.0151905	Down-regulated
ENSG00000134152	Chr15	34140674-34210096	-	KATNBL1	Homo sapiens katanin p80 subunit B-like 1 (KATNBL1), mRNA	742	816	825	457	543	520	-0.393774	0.00220991	0.0152032	Down-regulated
ENSG00000168710	Chr1	109984686-110023741	+	AHCYL1	Homo sapiens adenosylhomocysteinase-like 1 (AHCYL1), transcript variant 2, mRNA	2439	2555	2386	1562	1872	1563	-0.308264	0.00221328	0.0152185	Down-regulated
ENSG00000134330	Chr2	9473658-9496543	+	IAH1	Homo sapiens cDNA FLJ35663 fis, clone SPLEN2017643	822	781	754	826	805	890	0.356999	0.002219	0.0152499	Up-regulated
ENSG00000123131	ChrX	23664262-23686399	+	PRDX4	PREDICTED: Gorilla gorilla gorilla peroxiredoxin 4 (PRDX4), mRNA	2289	2319	2031	2502	2076	2502	0.354917	0.00222645	0.0152853	Up-regulated
ENSG00000204859	Chr1	6580001-6589280	+	ZBTB48	Homo sapiens mRNA; cDNA DKFZp686L20213 (from clone DKFZp686L20213)	425	438	388	563	452	416	0.45142	0.00222595	0.0152853	Up-regulated
ENSG00000147400	ChrX	152826973-152830777	-	CETN2	PREDICTED: Gorilla gorilla gorilla centrin, EF-hand protein, 2 (CETN2), mRNA	774	736	647	802	721	821	0.38157	0.00223577	0.0153414	Up-regulated
ENSG00000132356	Chr5	40759379-40798374	-	PRKAA1	Homo sapiens protein kinase, AMP-activated, alpha 1 catalytic subunit (PRKAA1), transcript variant 1, mRNA	2197	2470	2308	1112	1838	1384	-0.435871	0.00225194	0.0154443	Down-regulated
ENSG00000067113	Chr5	55424854-55535050	-	PLPP1	Homo sapiens phosphatidic acid phosphatase type 2A (PPAP2A), transcript variant 1, mRNA	192	140	162	213	197	203	0.571297	0.00225426	0.0154523	Up-regulated
ENSG00000234608	Chr12	111839764-111842902	-	MAPKAPK5-AS1	Homo sapiens MK5AS antisense RNA, complete sequence	404	322	358	424	386	424	0.447331	0.0022557	0.0154542	Up-regulated
ENSG00000038358	Chr16	67873023-67884503	+	EDC4	Homo sapiens cDNA FLJ46741 fis, clone TRACH3021373	1798	1759	1809	1297	1253	914	-0.378905	0.00226444	0.015498	Down-regulated
ENSG00000126001	Chr20	35455164-35519280	+	CEP250	Homo sapiens centrosomal protein 250kDa (CEP250), mRNA	2292	2253	2114	1446	1699	1359	-0.309588	0.00226605	0.015498	Down-regulated
ENSG00000172840	Chr16	66878589-66895754	+	PDP2	Homo sapiens pyruvate dehyrogenase phosphatase catalytic subunit 2 (PDP2), mRNA	637	629	623	388	465	337	-0.414032	0.00226675	0.015498	Down-regulated
ENSG00000136717	Chr2	127048027-127107355	-	BIN1	Homo sapiens cDNA FLJ45396 fis, clone BRHIP3027594, highly similar to Mus musculus brain amphiphysin 2 mRNA	1024	870	945	1311	899	1006	0.440536	0.00226509	0.015498	Up-regulated
ENSG00000166326	Chr11	35662805-35818007	+	TRIM44	Homo sapiens chromosome 11, clone RP11-698N11, complete sequence	1856	1924	1634	1107	1352	1141	-0.332877	0.00227882	0.0155725	Down-regulated
ENSG00000132970	Chr13	26557703-26688948	+	WASF3	Homo sapiens WAS protein family, member 3 (WASF3), transcript variant 2, mRNA	393	317	285	215	198	161	-0.534897	0.00228977	0.0156393	Down-regulated
ENSG00000107371	Chr9	37766978-37801437	-	EXOSC3	Homo sapiens exosome component 3 (EXOSC3), transcript variant 1, mRNA	539	467	483	560	529	540	0.388683	0.00229327	0.0156471	Up-regulated
ENSG00000140264	Chr15	43777087-43802589	+	SERF2	PREDICTED: Gorilla gorilla gorilla huntingtin-interacting protein K-like, transcript variant 3 (LOC101127706), mRNA	928	841	1033	1242	940	969	0.426052	0.00229282	0.0156471	Up-regulated
ENSG00000143799	Chr1	226360691-226408079	-	PARP1	Homo sapiens poly (ADP-ribose) polymerase 1 (PARP1), mRNA	9378	9081	8814	6530	6769	5673	-0.268409	0.00229448	0.0156474	Down-regulated
ENSG00000124635	Chr6	27125897-27132750	-	HIST1H2BJ	PREDICTED: Gorilla gorilla gorilla histone H2B type 1-J-like, transcript variant 1 (LOC101135184), mRNA	160	164	163	196	190	212	0.554803	0.00229981	0.0156757	Up-regulated
ENSG00000088367	Chr20	36091504-36232799	+	EPB41L1	Homo sapiens mRNA; cDNA DKFZp451F1711 (from clone DKFZp451F1711)	1143	1195	1101	787	810	685	-0.336527	0.0023029	0.0156807	Down-regulated
ENSG00000100592	Chr14	59188646-59371405	+	DAAM1	PREDICTED: Homo sapiens dishevelled associated activator of morphogenesis 1 (DAAM1), transcript variant X2, mRNA	375	342	339	148	264	183	-0.57563	0.00230216	0.0156807	Down-regulated
ENSG00000139618	Chr13	32315474-32400266	+	BRCA2	Homo sapiens breast cancer 2, early onset (BRCA2), mRNA	456	576	466	147	376	256	-0.694955	0.00231013	0.0157219	Down-regulated
ENSG00000196663	Chr14	102362963-102502481	+	TECPR2	Homo sapiens tectonin beta-propeller repeat containing 2 (TECPR2), transcript variant 1, mRNA	535	501	479	326	344	281	-0.416028	0.00231946	0.0157773	Down-regulated
ENSG00000126882	Chr9	131258076-131276547	-	FAM78A	Homo sapiens mRNA for FLJ00024 protein, partial cds	63	52	50	25	23	12	-1.20538	0.00232832	0.0158295	Down-regulated
ENSG00000006451	Chr7	39623483-39708124	+	RALA	Homo sapiens v-ral simian leukemia viral oncogene homolog A (ras related) (RALA), mRNA	675	672	647	669	743	719	0.352997	0.00233607	0.015866	Up-regulated
ENSG00000171224	Chr10	69630251-69633599	+	C10orf35	Homo sapiens chromosome 10 open reading frame 35 (C10orf35), mRNA	697	685	655	903	649	736	0.427967	0.0023349	0.015866	Up-regulated
ENSG00000169193	Chr7	23597379-23644708	+	CCDC126	Homo sapiens coiled-coil domain containing 126 (CCDC126), mRNA	232	287	231	138	150	138	-0.560186	0.00233973	0.0158827	Down-regulated
ENSG00000118503	Chr6	137867188-137883312	+	TNFAIP3	Homo sapiens tumor necrosis factor, alpha-induced protein 3 (TNFAIP3), transcript variant 1, mRNA	1636	1642	1600	1598	1958	1555	0.320781	0.00234966	0.015942	Up-regulated
ENSG00000131747	Chr17	40388516-40417950	-	TOP2A	Homo sapiens topoisomerase (DNA) II alpha 170kDa (TOP2A), mRNA	9860	9813	9539	5283	7600	6373	-0.347264	0.00235086	0.015942	Down-regulated
ENSG00000128805	Chr10	48446034-48656265	-	ARHGAP22	Homo sapiens Rho GTPase activating protein 22 (ARHGAP22), transcript variant 6, non-coding RNA	303	252	277	327	313	318	0.462117	0.00236009	0.0159964	Up-regulated
ENSG00000270885	Chr17	35731649-35743521	+	RASL10B	Homo sapiens RAS-like, family 10, member B (RASL10B), mRNA	176	179	165	117	69	78	-0.718207	0.00236485	0.0160205	Down-regulated
ENSG00000165948	Chr14	94081282-94103846	+	IFI27L1	Homo sapiens interferon, alpha-inducible protein 27-like 1 (IFI27L1), transcript variant 1, mRNA	450	345	356	469	399	451	0.458908	0.0023723	0.0160628	Up-regulated
ENSG00000136450	Chr17	58003360-58007346	-	SRSF1	Homo sapiens serine/arginine-rich splicing factor 1 (SRSF1), transcript variant 2, mRNA	3187	3212	3085	3051	3291	3298	0.2812	0.00237891	0.0160994	Up-regulated
ENSG00000115307	Chr2	74526645-74529939	-	AUP1	PREDICTED: Gorilla gorilla gorilla ancient ubiquitous protein 1 (AUP1), mRNA	2287	2210	2144	2668	2037	2419	0.362543	0.00238954	0.016155	Up-regulated
ENSG00000133134	ChrX	103309346-103311046	-	BEX2	Homo sapiens brain expressed X-linked 2 (BEX2), transcript variant 1, mRNA	326	323	261	358	348	335	0.453224	0.00238956	0.016155	Up-regulated
ENSG00000065427	Chr16	75627474-75648643	-	KARS	PREDICTED: Gorilla gorilla gorilla lysyl-tRNA synthetase, transcript variant 2 (KARS), mRNA	6223	6300	5919	6808	5838	6339	0.301417	0.0023913	0.0161586	Up-regulated
[truncated: 933 more rows]

## Sheet: DE genes (n = 143)
Ensembl gene ID	Chromosome	Position	Strand	Gene name	Gene description	HG1 count	HG2 count	HG3 count	HGTEPP1 count	HGTEPP2 count	HGTEPP3 count	Log2FoldChange	P-value	Adjusted P-value	Regulation status
[truncated: 143 more rows]
