# Supplementary material for: Transcriptomic signatures responding to PKM2 activator TEPP-46 in the hyperglycemic human renal proximal epithelial tubular cells
Source: Front Endocrinol (Lausanne). 2022 Aug 31;13:965379. doi: 10.3389/fendo.2022.965379 (PMC9471676; doi:10.3389/fendo.2022.965379)
Supplement: Supplementary File S3 — Interaction scores of protein–protein interactions and the context++score percentiles of the predicted microRNAs for four extremely downregulated differentially expressed genes (i.e., HSPA8, HSPA2, HSPA1B, and ARRB1). [file Table_4.xlsx]

## Sheet: PPI score
Gene1	Regulation1	Gene2	Regulation2	PPI_score
AAGAB	Up-regulated	AP1G1	Down-regulated	0.77
AAGAB	Up-regulated	AP2S1	Up-regulated	0.878
ABCA2	Down-regulated	ARHGEF17	Down-regulated	0.5
ABCA2	Down-regulated	ATP1B3	Up-regulated	0.726
ABCA2	Down-regulated	SLCO2A1	Down-regulated	0.46
ABCA2	Down-regulated	ABCC5	Down-regulated	0.401
ABCA2	Down-regulated	APBB2	Down-regulated	0.414
ABCA2	Down-regulated	GSTO1	Up-regulated	0.42
ABCA2	Down-regulated	ATP1A3	Down-regulated	0.754
ABCA7	Down-regulated	LRP1	Down-regulated	0.485
ABCA7	Down-regulated	SORL1	Down-regulated	0.807
ABCA7	Down-regulated	DSG2	Down-regulated	0.517
ABCA7	Down-regulated	GULP1	Down-regulated	0.405
ABCA7	Down-regulated	ABCC5	Down-regulated	0.417
ABCA7	Down-regulated	TOMM40	Up-regulated	0.537
ABCA7	Down-regulated	MAPT	Down-regulated	0.556
ABCA7	Down-regulated	PRNP	Up-regulated	0.614
ABCA7	Down-regulated	PSEN1	Up-regulated	0.675
ABCA7	Down-regulated	CLU	Up-regulated	0.811
ABCA7	Down-regulated	BIN1	Up-regulated	0.86
ABCC5	Down-regulated	GCLC	Up-regulated	0.411
ABCC5	Down-regulated	MRPS7	Up-regulated	0.82
ABCC5	Down-regulated	EEF2K	Down-regulated	0.427
ABCC5	Down-regulated	ABCA7	Down-regulated	0.417
ABCC5	Down-regulated	SLCO2A1	Down-regulated	0.435
ABCC5	Down-regulated	ABCA2	Down-regulated	0.401
ABCC5	Down-regulated	PPARA	Down-regulated	0.406
ABHD2	Down-regulated	MGLL	Down-regulated	0.438
ABHD2	Down-regulated	IAH1	Up-regulated	0.47
ABLIM1	Down-regulated	RAC2	Down-regulated	0.848
ABLIM1	Down-regulated	ACTB	Down-regulated	0.4
ABLIM1	Down-regulated	PDLIM5	Down-regulated	0.403
ABLIM1	Down-regulated	PLEC	Down-regulated	0.408
ABLIM1	Down-regulated	AFAP1	Down-regulated	0.446
ABLIM1	Down-regulated	MPP2	Down-regulated	0.465
ABLIM1	Down-regulated	EPM2AIP1	Down-regulated	0.466
ABLIM1	Down-regulated	MACF1	Down-regulated	0.479
ABLIM1	Down-regulated	RAPH1	Down-regulated	0.533
ABLIM1	Down-regulated	SYNGAP1	Down-regulated	0.588
ABLIM1	Down-regulated	DOCK1	Down-regulated	0.625
ABLIM1	Down-regulated	RAC1	Up-regulated	0.661
ABLIM1	Down-regulated	TRIO	Down-regulated	0.71
ACAA2	Up-regulated	GSTZ1	Up-regulated	0.458
ACAA2	Up-regulated	ACLY	Down-regulated	0.865
ACAA2	Up-regulated	ACAT1	Up-regulated	0.973
ACAA2	Up-regulated	MT-CO1	Up-regulated	0.407
ACAA2	Up-regulated	PBDC1	Up-regulated	0.418
ACAA2	Up-regulated	FH	Up-regulated	0.419
ACAA2	Up-regulated	FASN	Down-regulated	0.431
ACAA2	Up-regulated	LDHA	Up-regulated	0.432
ACAA2	Up-regulated	ATP5A1	Up-regulated	0.441
ACAA2	Up-regulated	PPARA	Down-regulated	0.448
ACAA2	Up-regulated	HINT1	Up-regulated	0.46
ACAA2	Up-regulated	ACSL4	Down-regulated	0.477
ACAA2	Up-regulated	PDCD5	Up-regulated	0.481
ACAA2	Up-regulated	UQCRFS1	Up-regulated	0.546
ACAA2	Up-regulated	IVD	Down-regulated	0.613
ACAA2	Up-regulated	TIAL1	Up-regulated	0.624
ACAA2	Up-regulated	ECI2	Up-regulated	0.723
ACAA2	Up-regulated	ACAT2	Up-regulated	0.915
ACAA2	Up-regulated	ECHS1	Up-regulated	0.972
ACAA2	Up-regulated	ACADSB	Down-regulated	0.982
ACACA	Down-regulated	PCK2	Up-regulated	0.525
ACACA	Down-regulated	PRKAB1	Up-regulated	0.954
ACACA	Down-regulated	ACLY	Down-regulated	0.987
ACACA	Down-regulated	EEF2K	Down-regulated	0.458
ACACA	Down-regulated	DHTKD1	Down-regulated	0.598
ACACA	Down-regulated	CBL	Down-regulated	0.412
ACACA	Down-regulated	MGLL	Down-regulated	0.522
ACACA	Down-regulated	ACAT1	Up-regulated	0.933
ACACA	Down-regulated	PLIN2	Up-regulated	0.599
ACACA	Down-regulated	FASN	Down-regulated	0.997
ACACA	Down-regulated	IRS1	Down-regulated	0.473
ACACA	Down-regulated	UCP2	Down-regulated	0.47
ACACA	Down-regulated	GYS1	Down-regulated	0.407
ACACA	Down-regulated	PRKAG1	Up-regulated	0.954
ACACA	Down-regulated	STK11	Up-regulated	0.552
ACACA	Down-regulated	ACSL4	Down-regulated	0.469
ACACA	Down-regulated	MCCC2	Down-regulated	0.405
ACACA	Down-regulated	INSIG1	Up-regulated	0.594
ACACA	Down-regulated	PRKAA1	Down-regulated	0.988
ACACA	Down-regulated	ACTB	Down-regulated	0.569
ACACA	Down-regulated	MTOR	Down-regulated	0.426
ACACA	Down-regulated	ACAT2	Up-regulated	0.929
ACACA	Down-regulated	DKK1	Down-regulated	0.403
ACACA	Down-regulated	PPARA	Down-regulated	0.713
ACACA	Down-regulated	LDHA	Up-regulated	0.411
ACACA	Down-regulated	NDUFAB1	Up-regulated	0.417
ACACA	Down-regulated	ELOVL1	Up-regulated	0.524
ACACA	Down-regulated	DUSP14	Up-regulated	0.46
ACACA	Down-regulated	AGPAT9	#N/A	0.422
ACADSB	Down-regulated	DHTKD1	Down-regulated	0.478
ACADSB	Down-regulated	ACAT1	Up-regulated	0.969
ACADSB	Down-regulated	ACAA2	Up-regulated	0.982
ACADSB	Down-regulated	ACSL4	Down-regulated	0.452
ACADSB	Down-regulated	ACAT2	Up-regulated	0.965
ACADSB	Down-regulated	PFKFB2	Down-regulated	0.442
ACADSB	Down-regulated	ECHS1	Up-regulated	0.983
ACADSB	Down-regulated	NDUFAB1	Up-regulated	0.405
ACADSB	Down-regulated	IVD	Down-regulated	0.501
ACADSB	Down-regulated	ECI2	Up-regulated	0.675
ACAP2	Down-regulated	AKAP11	Down-regulated	0.45
ACAP2	Down-regulated	RAB10	Up-regulated	0.47
ACAP2	Down-regulated	CDC42BPA	Down-regulated	0.433
ACAT1	Up-regulated	OGDH	Down-regulated	0.482
ACAT1	Up-regulated	ACLY	Down-regulated	0.896
ACAT1	Up-regulated	IREB2	Down-regulated	0.658
ACAT1	Up-regulated	PPAP2A	#N/A	0.46
ACAT1	Up-regulated	GRPEL2	Up-regulated	0.405
ACAT1	Up-regulated	UQCRFS1	Up-regulated	0.415
ACAT1	Up-regulated	HSPA8	Down-regulated	0.425
ACAT1	Up-regulated	EBP	Up-regulated	0.525
ACAT1	Up-regulated	IVD	Down-regulated	0.597
ACAT1	Up-regulated	FH	Up-regulated	0.614
ACAT1	Up-regulated	MCCC2	Down-regulated	0.615
ACAT1	Up-regulated	ECI2	Up-regulated	0.636
ACAT1	Up-regulated	NIT1	Up-regulated	0.728
ACAT1	Up-regulated	PBDC1	Up-regulated	0.733
ACAT1	Up-regulated	FDFT1	Up-regulated	0.766
ACAT1	Up-regulated	MVK	Up-regulated	0.839
ACAT1	Up-regulated	ECHS1	Up-regulated	0.877
ACAT1	Up-regulated	ACAT2	Up-regulated	0.906
ACAT1	Up-regulated	ACACA	Down-regulated	0.933
ACAT1	Up-regulated	ACADSB	Down-regulated	0.969
ACAT1	Up-regulated	ACAA2	Up-regulated	0.973
ACAT2	Up-regulated	ACLY	Down-regulated	0.877
ACAT2	Up-regulated	IREB2	Down-regulated	0.47
ACAT2	Up-regulated	ACAT1	Up-regulated	0.906
ACAT2	Up-regulated	ACAA2	Up-regulated	0.915
ACAT2	Up-regulated	FASN	Down-regulated	0.426
ACAT2	Up-regulated	GRPEL2	Up-regulated	0.405
ACAT2	Up-regulated	MCCC2	Down-regulated	0.578
ACAT2	Up-regulated	INSIG1	Up-regulated	0.433
ACAT2	Up-regulated	FH	Up-regulated	0.56
ACAT2	Up-regulated	MRPS12	Up-regulated	0.411
ACAT2	Up-regulated	NIT1	Up-regulated	0.573
ACAT2	Up-regulated	PBDC1	Up-regulated	0.582
ACAT2	Up-regulated	ECI2	Up-regulated	0.646
ACAT2	Up-regulated	IVD	Down-regulated	0.661
ACAT2	Up-regulated	EBP	Up-regulated	0.686
ACAT2	Up-regulated	ECHS1	Up-regulated	0.75
ACAT2	Up-regulated	FDFT1	Up-regulated	0.793
ACAT2	Up-regulated	MVK	Up-regulated	0.794
ACAT2	Up-regulated	ACACA	Down-regulated	0.929
ACAT2	Up-regulated	ACADSB	Down-regulated	0.965
ACLY	Down-regulated	PCK2	Up-regulated	0.951
ACLY	Down-regulated	GSR	Up-regulated	0.455
ACLY	Down-regulated	OGDH	Down-regulated	0.797
ACLY	Down-regulated	GSK3B	Down-regulated	0.407
ACLY	Down-regulated	STK11	Up-regulated	0.408
ACLY	Down-regulated	UQCRFS1	Up-regulated	0.422
ACLY	Down-regulated	MVK	Up-regulated	0.424
ACLY	Down-regulated	MGLL	Down-regulated	0.431
ACLY	Down-regulated	HSPA8	Down-regulated	0.437
ACLY	Down-regulated	ACTB	Down-regulated	0.445
ACLY	Down-regulated	PSAT1	Up-regulated	0.448
ACLY	Down-regulated	IREB2	Down-regulated	0.454
ACLY	Down-regulated	LDHB	Up-regulated	0.454
ACLY	Down-regulated	MTHFD2	Up-regulated	0.461
ACLY	Down-regulated	CIC	Down-regulated	0.463
ACLY	Down-regulated	NNT	Down-regulated	0.467
ACLY	Down-regulated	SLC1A5	Up-regulated	0.476
ACLY	Down-regulated	MYC	Up-regulated	0.477
ACLY	Down-regulated	MTOR	Down-regulated	0.479
ACLY	Down-regulated	GPD2	Down-regulated	0.492
ACLY	Down-regulated	TALDO1	Up-regulated	0.506
ACLY	Down-regulated	INSIG1	Up-regulated	0.511
ACLY	Down-regulated	TXNRD1	Up-regulated	0.525
ACLY	Down-regulated	FDFT1	Up-regulated	0.526
ACLY	Down-regulated	ATP5A1	Up-regulated	0.553
ACLY	Down-regulated	PPARA	Down-regulated	0.556
ACLY	Down-regulated	ELOVL1	Up-regulated	0.569
ACLY	Down-regulated	UBR4	Down-regulated	0.572
ACLY	Down-regulated	DHTKD1	Down-regulated	0.575
ACLY	Down-regulated	H6PD	Down-regulated	0.626
ACLY	Down-regulated	PFKM	Down-regulated	0.636
ACLY	Down-regulated	LDHA	Up-regulated	0.675
ACLY	Down-regulated	FH	Up-regulated	0.809
ACLY	Down-regulated	NIT2	Up-regulated	0.816
ACLY	Down-regulated	ADSL	Up-regulated	0.834
ACLY	Down-regulated	ASL	Down-regulated	0.835
ACLY	Down-regulated	GOT1	Up-regulated	0.861
ACLY	Down-regulated	ACAA2	Up-regulated	0.865
ACLY	Down-regulated	ACAT2	Up-regulated	0.877
ACLY	Down-regulated	ACAT1	Up-regulated	0.896
ACLY	Down-regulated	ACACA	Down-regulated	0.987
ACLY	Down-regulated	FASN	Down-regulated	0.996
ACOT9	Up-regulated	FTSJ2	#N/A	0.517
ACOT9	Up-regulated	SAT2	Up-regulated	0.724
ACOT9	Up-regulated	TTC33	Down-regulated	0.402
ACOT9	Up-regulated	RERE	Down-regulated	0.536
ACOT9	Up-regulated	SAT1	Up-regulated	0.747
ACOT9	Up-regulated	PRDX4	Up-regulated	0.753
ACP1	Up-regulated	GSR	Up-regulated	0.534
ACP1	Up-regulated	MRPS7	Up-regulated	0.458
ACP1	Up-regulated	PTPRS	Down-regulated	0.407
ACP1	Up-regulated	PTPRJ	Down-regulated	0.411
ACP1	Up-regulated	PTPN2	Up-regulated	0.431
ACP1	Up-regulated	NUBPL	Down-regulated	0.452
ACP1	Up-regulated	TXNRD1	Up-regulated	0.493
ACP1	Up-regulated	GLO1	Up-regulated	0.542
ACP1	Up-regulated	LDHA	Up-regulated	0.593
ACP1	Up-regulated	PTPN11	Down-regulated	0.603
ACP1	Up-regulated	TALDO1	Up-regulated	0.697
ACP1	Up-regulated	CTNNB1	Down-regulated	0.726
ACP1	Up-regulated	EFNA1	Up-regulated	0.938
ACP1	Up-regulated	EPHA2	Up-regulated	0.986
ACSL4	Down-regulated	NXT2	Down-regulated	0.648
ACSL4	Down-regulated	MGLL	Down-regulated	0.861
ACSL4	Down-regulated	PLIN2	Up-regulated	0.478
ACSL4	Down-regulated	ACAA2	Up-regulated	0.477
ACSL4	Down-regulated	FASN	Down-regulated	0.948
ACSL4	Down-regulated	PPARA	Down-regulated	0.451
ACSL4	Down-regulated	ACADSB	Down-regulated	0.452
ACSL4	Down-regulated	ACACA	Down-regulated	0.469
ACSL4	Down-regulated	MYOF	Down-regulated	0.47
ACSL4	Down-regulated	AGPAT9	#N/A	0.534
ACSL4	Down-regulated	ECI2	Up-regulated	0.544
ACSL4	Down-regulated	PPT1	Up-regulated	0.612
ACSL4	Down-regulated	HTATIP2	Up-regulated	0.779
ACSL4	Down-regulated	ELOVL1	Up-regulated	0.912
ACTB	Down-regulated	GRN	Up-regulated	0.457
ACTB	Down-regulated	PPP1R15A	Up-regulated	0.489
ACTB	Down-regulated	CBX5	Down-regulated	0.485
ACTB	Down-regulated	VCL	Down-regulated	0.975
ACTB	Down-regulated	XBP1	Up-regulated	0.671
ACTB	Down-regulated	MYH9	Down-regulated	0.98
ACTB	Down-regulated	PCK2	Up-regulated	0.432
ACTB	Down-regulated	NFKBIA	Up-regulated	0.854
ACTB	Down-regulated	AURKA	Up-regulated	0.489
ACTB	Down-regulated	TIMP1	Up-regulated	0.645
ACTB	Down-regulated	AGO2	Down-regulated	0.574
ACTB	Down-regulated	GSR	Up-regulated	0.542
ACTB	Down-regulated	RELB	Up-regulated	0.544
ACTB	Down-regulated	PPIF	Up-regulated	0.411
ACTB	Down-regulated	RPL19	Up-regulated	0.656
ACTB	Down-regulated	HDAC5	Down-regulated	0.411
ACTB	Down-regulated	CCND1	Down-regulated	0.847
ACTB	Down-regulated	ARPC3	Up-regulated	0.862
ACTB	Down-regulated	GCLC	Up-regulated	0.598
ACTB	Down-regulated	CAP2	Down-regulated	0.835
ACTB	Down-regulated	HBEGF	Up-regulated	0.439
ACTB	Down-regulated	ID2	Up-regulated	0.4
ACTB	Down-regulated	ODC1	Up-regulated	0.473
ACTB	Down-regulated	CTSD	Up-regulated	0.578
ACTB	Down-regulated	DUSP1	Up-regulated	0.498
ACTB	Down-regulated	EGR1	Up-regulated	0.609
ACTB	Down-regulated	PLCG1	Down-regulated	0.471
ACTB	Down-regulated	IRF1	Up-regulated	0.948
ACTB	Down-regulated	YWHAH	Up-regulated	0.447
ACTB	Down-regulated	RAC2	Down-regulated	0.775
ACTB	Down-regulated	LIF	Up-regulated	0.525
ACTB	Down-regulated	TSG101	Up-regulated	0.57
ACTB	Down-regulated	ACTN4	Down-regulated	0.922
ACTB	Down-regulated	ACLY	Down-regulated	0.445
ACTB	Down-regulated	H3F3B	Up-regulated	0.888
ACTB	Down-regulated	NOTCH2	Down-regulated	0.504
ACTB	Down-regulated	DDB2	Up-regulated	0.928
ACTB	Down-regulated	DYNC1LI2	Down-regulated	0.811
ACTB	Down-regulated	SRSF1	Up-regulated	0.453
ACTB	Down-regulated	THBS1	Down-regulated	0.494
ACTB	Down-regulated	ITGAV	Down-regulated	0.769
ACTB	Down-regulated	ALDH2	Up-regulated	0.416
ACTB	Down-regulated	CDH1	Down-regulated	0.846
ACTB	Down-regulated	PFDN1	Up-regulated	0.806
ACTB	Down-regulated	SMAD7	Up-regulated	0.546
ACTB	Down-regulated	PHLPP1	Down-regulated	0.591
ACTB	Down-regulated	ARPC1A	Up-regulated	0.754
ACTB	Down-regulated	CNN2	Down-regulated	0.627
ACTB	Down-regulated	EP300	Down-regulated	0.861
ACTB	Down-regulated	NOTCH3	Down-regulated	0.492
ACTB	Down-regulated	EPAS1	Down-regulated	0.401
ACTB	Down-regulated	POLR1A	Down-regulated	0.753
ACTB	Down-regulated	CBL	Down-regulated	0.671
ACTB	Down-regulated	TUBB4A	Down-regulated	0.67
ACTB	Down-regulated	HDAC4	Down-regulated	0.528
ACTB	Down-regulated	STAT3	Down-regulated	0.806
ACTB	Down-regulated	DNMT3A	Down-regulated	0.542
ACTB	Down-regulated	ICAM1	Up-regulated	0.748
ACTB	Down-regulated	GABARAPL1	Up-regulated	0.468
ACTB	Down-regulated	CDK2	Up-regulated	0.731
ACTB	Down-regulated	SMARCC2	Down-regulated	0.99
ACTB	Down-regulated	ERBB3	Down-regulated	0.59
ACTB	Down-regulated	RB1	Down-regulated	0.548
ACTB	Down-regulated	PXN	Down-regulated	0.634
ACTB	Down-regulated	IGF1R	Down-regulated	0.644
ACTB	Down-regulated	IQGAP1	Down-regulated	0.963
ACTB	Down-regulated	MAP1LC3B	Up-regulated	0.808
ACTB	Down-regulated	COPS3	Up-regulated	0.901
ACTB	Down-regulated	SOD1	Up-regulated	0.665
ACTB	Down-regulated	RPS11	Up-regulated	0.448
ACTB	Down-regulated	S100A11	Up-regulated	0.456
ACTB	Down-regulated	SKP2	Down-regulated	0.472
ACTB	Down-regulated	IQGAP2	Down-regulated	0.426
ACTB	Down-regulated	TNFRSF10B	Up-regulated	0.597
ACTB	Down-regulated	PLIN2	Up-regulated	0.427
ACTB	Down-regulated	ABLIM1	Down-regulated	0.4
ACTB	Down-regulated	ATM	Down-regulated	0.711
ACTB	Down-regulated	CCT5	Up-regulated	0.936
ACTB	Down-regulated	ATG3	Up-regulated	0.474
ACTB	Down-regulated	UCHL1	Up-regulated	0.48
ACTB	Down-regulated	CCT8	Up-regulated	0.804
ACTB	Down-regulated	CCNB2	Up-regulated	0.492
ACTB	Down-regulated	PIK3CB	Down-regulated	0.48
ACTB	Down-regulated	LRP5	Down-regulated	0.445
ACTB	Down-regulated	ARPC2	Up-regulated	0.829
ACTB	Down-regulated	ANXA5	Up-regulated	0.906
ACTB	Down-regulated	MAP1B	Down-regulated	0.468
ACTB	Down-regulated	CSF2	Up-regulated	0.649
ACTB	Down-regulated	NPM1	Up-regulated	0.518
ACTB	Down-regulated	COPS2	Down-regulated	0.907
ACTB	Down-regulated	CCT2	Up-regulated	0.921
ACTB	Down-regulated	PDIA3	Up-regulated	0.576
ACTB	Down-regulated	ANGPTL4	Up-regulated	0.511
ACTB	Down-regulated	BIRC5	Up-regulated	0.467
ACTB	Down-regulated	SDHAF2	Up-regulated	0.484
ACTB	Down-regulated	POLR2G	Up-regulated	0.401
ACTB	Down-regulated	BCL2L1	Up-regulated	0.807
ACTB	Down-regulated	TM4SF1	Up-regulated	0.591
ACTB	Down-regulated	FASN	Down-regulated	0.624
ACTB	Down-regulated	IRS1	Down-regulated	0.649
ACTB	Down-regulated	TUB	Down-regulated	0.56
ACTB	Down-regulated	ITPR1	Down-regulated	0.473
ACTB	Down-regulated	CXCL8	Up-regulated	0.711
ACTB	Down-regulated	KIF5B	Down-regulated	0.452
ACTB	Down-regulated	RPTOR	Down-regulated	0.555
ACTB	Down-regulated	CALB2	Down-regulated	0.434
ACTB	Down-regulated	TMOD3	Down-regulated	0.42
ACTB	Down-regulated	FOSL1	Up-regulated	0.45
ACTB	Down-regulated	RPL4	Up-regulated	0.553
ACTB	Down-regulated	IQCB1	Up-regulated	0.433
ACTB	Down-regulated	UCP2	Down-regulated	0.553
ACTB	Down-regulated	PRKDC	Down-regulated	0.58
ACTB	Down-regulated	SPHK1	Up-regulated	0.543
ACTB	Down-regulated	AURKB	Up-regulated	0.522
ACTB	Down-regulated	CLU	Up-regulated	0.4
ACTB	Down-regulated	STAT2	Down-regulated	0.479
ACTB	Down-regulated	TLN1	Down-regulated	0.882
ACTB	Down-regulated	NQO1	Up-regulated	0.689
ACTB	Down-regulated	EZH2	Up-regulated	0.595
ACTB	Down-regulated	ARID1A	Down-regulated	0.986
ACTB	Down-regulated	CNOT1	Down-regulated	0.457
ACTB	Down-regulated	RPLP2	Up-regulated	0.436
ACTB	Down-regulated	MMP1	Up-regulated	0.532
ACTB	Down-regulated	PLEC	Down-regulated	0.446
ACTB	Down-regulated	GSK3B	Down-regulated	0.964
ACTB	Down-regulated	STK11	Up-regulated	0.532
ACTB	Down-regulated	PSEN1	Up-regulated	0.585
ACTB	Down-regulated	EIF4A2	Up-regulated	0.552
ACTB	Down-regulated	KDM3B	Down-regulated	0.64
ACTB	Down-regulated	HEXIM1	Down-regulated	0.4
ACTB	Down-regulated	ZNRD1	Up-regulated	0.658
ACTB	Down-regulated	BSG	Up-regulated	0.438
ACTB	Down-regulated	ARID2	Down-regulated	0.873
ACTB	Down-regulated	WASF3	Down-regulated	0.881
ACTB	Down-regulated	FMNL3	Down-regulated	0.636
ACTB	Down-regulated	HIP1	Down-regulated	0.422
ACTB	Down-regulated	ATF4	Up-regulated	0.543
ACTB	Down-regulated	CENPA	Up-regulated	0.513
ACTB	Down-regulated	EEF1A1	Up-regulated	0.921
ACTB	Down-regulated	PLAUR	Up-regulated	0.415
ACTB	Down-regulated	EIF4EBP1	Up-regulated	0.728
ACTB	Down-regulated	MAPT	Down-regulated	0.938
ACTB	Down-regulated	PTPN11	Down-regulated	0.484
ACTB	Down-regulated	SMAD4	Up-regulated	0.631
ACTB	Down-regulated	JAK1	Down-regulated	0.581
ACTB	Down-regulated	ATR	Down-regulated	0.418
ACTB	Down-regulated	ATF3	Up-regulated	0.608
ACTB	Down-regulated	CTNNB1	Down-regulated	0.885
ACTB	Down-regulated	NR4A2	Down-regulated	0.423
ACTB	Down-regulated	H1F0	Up-regulated	0.566
ACTB	Down-regulated	MAP2K3	Up-regulated	0.44
ACTB	Down-regulated	CTSL	Up-regulated	0.467
ACTB	Down-regulated	ARPC5L	Up-regulated	0.718
ACTB	Down-regulated	CTSB	Up-regulated	0.548
ACTB	Down-regulated	ATP7A	Down-regulated	0.434
ACTB	Down-regulated	RPLP1	Up-regulated	0.611
ACTB	Down-regulated	RPSA	Up-regulated	0.478
ACTB	Down-regulated	PRKAA1	Down-regulated	0.404
ACTB	Down-regulated	HNRNPA2B1	Down-regulated	0.467
ACTB	Down-regulated	FN1	Down-regulated	0.808
ACTB	Down-regulated	HTT	Down-regulated	0.505
ACTB	Down-regulated	SVIL	Down-regulated	0.902
ACTB	Down-regulated	RAC1	Up-regulated	0.86
ACTB	Down-regulated	DYNC1H1	Down-regulated	0.872
ACTB	Down-regulated	DYNLRB1	Up-regulated	0.813
ACTB	Down-regulated	DDX3X	Down-regulated	0.402
ACTB	Down-regulated	PRDX4	Up-regulated	0.408
ACTB	Down-regulated	NCOA3	Down-regulated	0.417
ACTB	Down-regulated	HSPA2	Down-regulated	0.418
ACTB	Down-regulated	PDLIM5	Down-regulated	0.421
ACTB	Down-regulated	CYR61	Up-regulated	0.421
ACTB	Down-regulated	HSPA1B	Down-regulated	0.422
ACTB	Down-regulated	AREG	Up-regulated	0.422
ACTB	Down-regulated	IL6R	Down-regulated	0.424
ACTB	Down-regulated	LDHB	Up-regulated	0.426
ACTB	Down-regulated	FKBP5	Down-regulated	0.427
ACTB	Down-regulated	LGR4	Down-regulated	0.428
ACTB	Down-regulated	RRM2	Up-regulated	0.431
ACTB	Down-regulated	VDAC2	Up-regulated	0.432
ACTB	Down-regulated	ITPR3	Down-regulated	0.434
ACTB	Down-regulated	CCL20	Up-regulated	0.434
ACTB	Down-regulated	CHD3	Down-regulated	0.436
ACTB	Down-regulated	CAPZA2	Down-regulated	0.44
ACTB	Down-regulated	AIM1	Down-regulated	0.447
ACTB	Down-regulated	PPP1R12A	Down-regulated	0.449
ACTB	Down-regulated	OAZ1	Up-regulated	0.449
ACTB	Down-regulated	EPHA2	Up-regulated	0.45
ACTB	Down-regulated	PLAU	Up-regulated	0.457
ACTB	Down-regulated	DNAJB4	Down-regulated	0.462
ACTB	Down-regulated	BRCA2	Down-regulated	0.466
ACTB	Down-regulated	MT-ND1	Up-regulated	0.467
ACTB	Down-regulated	GOLGA2	Down-regulated	0.469
ACTB	Down-regulated	DSP	Down-regulated	0.474
ACTB	Down-regulated	PIK3R1	Down-regulated	0.476
ACTB	Down-regulated	CRYBG3	Down-regulated	0.479
ACTB	Down-regulated	UTRN	Down-regulated	0.479
ACTB	Down-regulated	PARK7	Up-regulated	0.481
ACTB	Down-regulated	GADD45A	Up-regulated	0.481
ACTB	Down-regulated	RPL11	Up-regulated	0.481
ACTB	Down-regulated	H6PD	Down-regulated	0.482
ACTB	Down-regulated	DKK1	Down-regulated	0.483
ACTB	Down-regulated	DAAM1	Down-regulated	0.483
ACTB	Down-regulated	GLI2	Down-regulated	0.484
ACTB	Down-regulated	CASP4	Up-regulated	0.484
ACTB	Down-regulated	TXNRD1	Up-regulated	0.486
ACTB	Down-regulated	PODXL	Down-regulated	0.486
ACTB	Down-regulated	PPP2CA	Up-regulated	0.487
ACTB	Down-regulated	TET2	Down-regulated	0.495
ACTB	Down-regulated	DHX9	Down-regulated	0.495
ACTB	Down-regulated	PSMD14	Up-regulated	0.497
ACTB	Down-regulated	EIF4G1	Down-regulated	0.5
ACTB	Down-regulated	ATP5A1	Up-regulated	0.506
ACTB	Down-regulated	MT-CYB	Up-regulated	0.507
ACTB	Down-regulated	BNIP3	Up-regulated	0.508
ACTB	Down-regulated	CXCL2	Up-regulated	0.512
ACTB	Down-regulated	NCOA6	Down-regulated	0.512
ACTB	Down-regulated	BMPR2	Down-regulated	0.531
ACTB	Down-regulated	XRCC6	Up-regulated	0.532
ACTB	Down-regulated	PHGDH	Up-regulated	0.536
ACTB	Down-regulated	ARNT	Down-regulated	0.539
ACTB	Down-regulated	KANSL2	Up-regulated	0.541
ACTB	Down-regulated	TGM2	Down-regulated	0.542
ACTB	Down-regulated	NFKB2	Up-regulated	0.543
ACTB	Down-regulated	MT-CO1	Up-regulated	0.543
ACTB	Down-regulated	MKI67	Down-regulated	0.544
ACTB	Down-regulated	CLTC	Down-regulated	0.549
ACTB	Down-regulated	TP53BP1	Down-regulated	0.553
ACTB	Down-regulated	CD24	Down-regulated	0.556
ACTB	Down-regulated	TES	Up-regulated	0.562
ACTB	Down-regulated	SUMO1	Up-regulated	0.565
ACTB	Down-regulated	ACACA	Down-regulated	0.569
ACTB	Down-regulated	BIRC2	Up-regulated	0.57
ACTB	Down-regulated	DNM1	Down-regulated	0.574
ACTB	Down-regulated	MYLK	Down-regulated	0.585
ACTB	Down-regulated	DCTN1	Down-regulated	0.59
ACTB	Down-regulated	IGFBP3	Up-regulated	0.593
ACTB	Down-regulated	HSPA1A	Down-regulated	0.594
ACTB	Down-regulated	CXCL1	Up-regulated	0.598
ACTB	Down-regulated	DICER1	Down-regulated	0.601
ACTB	Down-regulated	RPS18	Up-regulated	0.606
ACTB	Down-regulated	KLF4	Up-regulated	0.613
ACTB	Down-regulated	MT-CO2	Up-regulated	0.613
ACTB	Down-regulated	SHC1	Down-regulated	0.614
ACTB	Down-regulated	PRNP	Up-regulated	0.616
ACTB	Down-regulated	GPX1	Up-regulated	0.625
ACTB	Down-regulated	TPT1	Up-regulated	0.637
ACTB	Down-regulated	RPS6	Up-regulated	0.651
ACTB	Down-regulated	NFE2L2	Up-regulated	0.654
ACTB	Down-regulated	VIM	Up-regulated	0.654
ACTB	Down-regulated	CD63	Up-regulated	0.654
ACTB	Down-regulated	BRK1	Up-regulated	0.665
ACTB	Down-regulated	LDHA	Up-regulated	0.668
ACTB	Down-regulated	DDIT3	Up-regulated	0.67
ACTB	Down-regulated	H2AFX	Up-regulated	0.68
ACTB	Down-regulated	NCKAP1	Down-regulated	0.681
ACTB	Down-regulated	NES	Down-regulated	0.687
ACTB	Down-regulated	BCL2L11	Down-regulated	0.688
ACTB	Down-regulated	PPARA	Down-regulated	0.705
ACTB	Down-regulated	MYO10	Down-regulated	0.708
ACTB	Down-regulated	CDKN1A	Up-regulated	0.712
ACTB	Down-regulated	SQSTM1	Up-regulated	0.713
ACTB	Down-regulated	LIMS1	Down-regulated	0.721
ACTB	Down-regulated	HSPA8	Down-regulated	0.728
ACTB	Down-regulated	CHEK1	Up-regulated	0.73
ACTB	Down-regulated	POLE4	Up-regulated	0.73
ACTB	Down-regulated	CTGF	Up-regulated	0.731
ACTB	Down-regulated	PARP1	Down-regulated	0.733
ACTB	Down-regulated	HRAS	Up-regulated	0.735
ACTB	Down-regulated	MYO6	Down-regulated	0.745
ACTB	Down-regulated	RPL13A	Up-regulated	0.747
ACTB	Down-regulated	FLNA	Down-regulated	0.762
ACTB	Down-regulated	COX4I1	Up-regulated	0.767
ACTB	Down-regulated	DR1	Up-regulated	0.778
ACTB	Down-regulated	PFDN2	Up-regulated	0.784
ACTB	Down-regulated	VEGFA	Up-regulated	0.784
ACTB	Down-regulated	PPIA	Up-regulated	0.787
ACTB	Down-regulated	MTOR	Down-regulated	0.789
ACTB	Down-regulated	MYO5A	Down-regulated	0.807
ACTB	Down-regulated	MYL12B	Up-regulated	0.835
ACTB	Down-regulated	ARPC4	Up-regulated	0.843
ACTB	Down-regulated	CCT4	Up-regulated	0.847
ACTB	Down-regulated	PIP5K1C	Down-regulated	0.852
ACTB	Down-regulated	ITSN1	Down-regulated	0.881
ACTB	Down-regulated	MYC	Up-regulated	0.884
ACTB	Down-regulated	SYNPO	Down-regulated	0.892
ACTB	Down-regulated	RDX	Down-regulated	0.912
ACTB	Down-regulated	SPTBN2	Down-regulated	0.915
ACTB	Down-regulated	HIST1H2AC	Up-regulated	0.916
ACTB	Down-regulated	CUL4B	Down-regulated	0.92
ACTB	Down-regulated	PRKCA	Down-regulated	0.923
ACTB	Down-regulated	MYO1C	Down-regulated	0.925
ACTB	Down-regulated	MYH10	Down-regulated	0.932
ACTB	Down-regulated	MYH14	Down-regulated	0.932
ACTB	Down-regulated	COPS5	Up-regulated	0.936
ACTB	Down-regulated	ACTR2	Down-regulated	0.937
ACTB	Down-regulated	CETN2	Up-regulated	0.938
ACTB	Down-regulated	NF1	Down-regulated	0.94
ACTB	Down-regulated	EP400	Down-regulated	0.943
ACTB	Down-regulated	MSN	Down-regulated	0.952
ACTB	Down-regulated	TRRAP	Down-regulated	0.955
ACTB	Down-regulated	JUN	Up-regulated	0.98
ACTB	Down-regulated	POLR2A	Down-regulated	0.994
ACTB	Down-regulated	ACTG1	Down-regulated	0.998
ACTG1	Down-regulated	VCL	Down-regulated	0.956
ACTG1	Down-regulated	MYH9	Down-regulated	0.935
ACTG1	Down-regulated	NFKBIA	Up-regulated	0.575
ACTG1	Down-regulated	PPIF	Up-regulated	0.407
ACTG1	Down-regulated	RPL19	Up-regulated	0.596
ACTG1	Down-regulated	CCND1	Down-regulated	0.48
ACTG1	Down-regulated	ARPC3	Up-regulated	0.838
ACTG1	Down-regulated	CAP2	Down-regulated	0.872
ACTG1	Down-regulated	TRAF2	Up-regulated	0.628
ACTG1	Down-regulated	ACTN4	Down-regulated	0.946
ACTG1	Down-regulated	H3F3B	Up-regulated	0.561
ACTG1	Down-regulated	MICAL2	Down-regulated	0.479
ACTG1	Down-regulated	ITGAV	Down-regulated	0.702
ACTG1	Down-regulated	CDH1	Down-regulated	0.58
ACTG1	Down-regulated	PHLPP1	Down-regulated	0.46
ACTG1	Down-regulated	ARPC1A	Up-regulated	0.767
ACTG1	Down-regulated	CNN2	Down-regulated	0.556
ACTG1	Down-regulated	EHBP1	Down-regulated	0.489
ACTG1	Down-regulated	TUBB4A	Down-regulated	0.435
ACTG1	Down-regulated	STAT3	Down-regulated	0.439
ACTG1	Down-regulated	CDK2	Up-regulated	0.433
ACTG1	Down-regulated	SMARCC2	Down-regulated	0.734
ACTG1	Down-regulated	PXN	Down-regulated	0.427
ACTG1	Down-regulated	IQGAP1	Down-regulated	0.908
ACTG1	Down-regulated	MAP1LC3B	Up-regulated	0.466
ACTG1	Down-regulated	RPS11	Up-regulated	0.423
ACTG1	Down-regulated	ATM	Down-regulated	0.404
ACTG1	Down-regulated	CCT5	Up-regulated	0.521
ACTG1	Down-regulated	CCT8	Up-regulated	0.473
ACTG1	Down-regulated	CCNB2	Up-regulated	0.427
ACTG1	Down-regulated	ARPC2	Up-regulated	0.852
ACTG1	Down-regulated	WDFY3	Down-regulated	0.414
ACTG1	Down-regulated	ANXA5	Up-regulated	0.929
ACTG1	Down-regulated	CCT2	Up-regulated	0.494
ACTG1	Down-regulated	PDIA3	Up-regulated	0.45
ACTG1	Down-regulated	CXCL8	Up-regulated	0.516
ACTG1	Down-regulated	RPL4	Up-regulated	0.595
ACTG1	Down-regulated	EHBP1L1	Down-regulated	0.489
ACTG1	Down-regulated	TLN1	Down-regulated	0.874
ACTG1	Down-regulated	BIN1	Up-regulated	0.531
ACTG1	Down-regulated	ARID1A	Down-regulated	0.845
ACTG1	Down-regulated	RPLP2	Up-regulated	0.405
ACTG1	Down-regulated	PLEC	Down-regulated	0.592
ACTG1	Down-regulated	EIF4A2	Up-regulated	0.409
ACTG1	Down-regulated	KDM3B	Down-regulated	0.627
ACTG1	Down-regulated	LRRC16A	#N/A	0.488
ACTG1	Down-regulated	ARID2	Down-regulated	0.868
ACTG1	Down-regulated	WASF3	Down-regulated	0.837
ACTG1	Down-regulated	FMNL3	Down-regulated	0.656
ACTG1	Down-regulated	EEF1A1	Up-regulated	0.834
ACTG1	Down-regulated	MAPT	Down-regulated	0.644
ACTG1	Down-regulated	CTNNB1	Down-regulated	0.583
ACTG1	Down-regulated	ARPC5L	Up-regulated	0.849
ACTG1	Down-regulated	RPL27A	Up-regulated	0.41
ACTG1	Down-regulated	RPLP1	Up-regulated	0.66
ACTG1	Down-regulated	RPSA	Up-regulated	0.433
ACTG1	Down-regulated	FN1	Down-regulated	0.685
ACTG1	Down-regulated	SVIL	Down-regulated	0.779
ACTG1	Down-regulated	RAC1	Up-regulated	0.745
ACTG1	Down-regulated	DYNC1H1	Down-regulated	0.447
ACTG1	Down-regulated	ACTB	Down-regulated	0.998
ACTG1	Down-regulated	MYO1C	Down-regulated	0.905
ACTG1	Down-regulated	TRRAP	Down-regulated	0.549
ACTG1	Down-regulated	MSN	Down-regulated	0.908
ACTG1	Down-regulated	MYLK	Down-regulated	0.503
ACTG1	Down-regulated	MYH10	Down-regulated	0.927
ACTG1	Down-regulated	NCKAP1	Down-regulated	0.744
ACTG1	Down-regulated	MTOR	Down-regulated	0.479
ACTG1	Down-regulated	DCTN1	Down-regulated	0.402
ACTG1	Down-regulated	CAPZA2	Down-regulated	0.508
ACTG1	Down-regulated	UTRN	Down-regulated	0.481
ACTG1	Down-regulated	MKI67	Down-regulated	0.463
ACTG1	Down-regulated	FLNA	Down-regulated	0.66
ACTG1	Down-regulated	NFKB2	Up-regulated	0.408
ACTG1	Down-regulated	MYO6	Down-regulated	0.77
ACTG1	Down-regulated	JUN	Up-regulated	0.455
ACTG1	Down-regulated	HSPA1A	Down-regulated	0.465
ACTG1	Down-regulated	ACTR2	Down-regulated	0.888
ACTG1	Down-regulated	CHD3	Down-regulated	0.406
ACTG1	Down-regulated	RPS6	Up-regulated	0.403
ACTG1	Down-regulated	ITSN1	Down-regulated	0.619
ACTG1	Down-regulated	EP400	Down-regulated	0.474
ACTG1	Down-regulated	SQSTM1	Up-regulated	0.491
ACTG1	Down-regulated	RPL13A	Up-regulated	0.743
ACTG1	Down-regulated	SYNPO	Down-regulated	0.825
ACTG1	Down-regulated	CCT4	Up-regulated	0.463
ACTG1	Down-regulated	DAAM1	Down-regulated	0.459
ACTG1	Down-regulated	ATP5A1	Up-regulated	0.409
ACTG1	Down-regulated	MYO5A	Down-regulated	0.795
ACTG1	Down-regulated	RDX	Down-regulated	0.873
ACTG1	Down-regulated	PSMD14	Up-regulated	0.419
ACTG1	Down-regulated	ARPC4	Up-regulated	0.806
ACTG1	Down-regulated	CHEK1	Up-regulated	0.423
ACTG1	Down-regulated	RPS18	Up-regulated	0.576
ACTG1	Down-regulated	HRAS	Up-regulated	0.615
ACTG1	Down-regulated	PRKCA	Down-regulated	0.872
ACTG1	Down-regulated	RBFOX2	Down-regulated	0.61
ACTG1	Down-regulated	RPL10	Up-regulated	0.428
ACTG1	Down-regulated	MICAL3	Down-regulated	0.499
ACTG1	Down-regulated	RPL37A	Up-regulated	0.43
ACTG1	Down-regulated	PPIA	Up-regulated	0.515
ACTG1	Down-regulated	MYO10	Down-regulated	0.72
ACTG1	Down-regulated	HSPA8	Down-regulated	0.616
ACTG1	Down-regulated	BRK1	Up-regulated	0.736
ACTG1	Down-regulated	TXNRD1	Up-regulated	0.444
ACTG1	Down-regulated	LDHA	Up-regulated	0.556
ACTG1	Down-regulated	VIM	Up-regulated	0.683
ACTG1	Down-regulated	RAN	Up-regulated	0.425
ACTG1	Down-regulated	VEGFA	Up-regulated	0.429
ACTG1	Down-regulated	OAZ1	Up-regulated	0.432
ACTG1	Down-regulated	PRPF8	Down-regulated	0.436
ACTG1	Down-regulated	PDLIM5	Down-regulated	0.454
ACTG1	Down-regulated	TPT1	Up-regulated	0.472
ACTG1	Down-regulated	H6PD	Down-regulated	0.491
ACTG1	Down-regulated	CLTC	Down-regulated	0.504
ACTG1	Down-regulated	MYC	Up-regulated	0.618
ACTG1	Down-regulated	POLR2A	Down-regulated	0.639
ACTG1	Down-regulated	MYL12B	Up-regulated	0.803
ACTG1	Down-regulated	PIP5K1C	Down-regulated	0.835
ACTG1	Down-regulated	MYH14	Down-regulated	0.916
ACTN4	Down-regulated	VCL	Down-regulated	0.995
ACTN4	Down-regulated	MYH9	Down-regulated	0.817
ACTN4	Down-regulated	TSG101	Up-regulated	0.633
ACTN4	Down-regulated	MYL12B	Up-regulated	0.405
ACTN4	Down-regulated	HNRNPA2B1	Down-regulated	0.408
ACTN4	Down-regulated	PHGDH	Up-regulated	0.422
ACTN4	Down-regulated	FN1	Down-regulated	0.43
ACTN4	Down-regulated	MYO18A	Down-regulated	0.447
ACTN4	Down-regulated	IRS1	Down-regulated	0.454
ACTN4	Down-regulated	MYO6	Down-regulated	0.474
ACTN4	Down-regulated	TCIRG1	Down-regulated	0.484
ACTN4	Down-regulated	SVIL	Down-regulated	0.49
ACTN4	Down-regulated	FAT1	Down-regulated	0.496
ACTN4	Down-regulated	CSRP2	Up-regulated	0.496
ACTN4	Down-regulated	AHNAK	Down-regulated	0.496
ACTN4	Down-regulated	HDAC4	Down-regulated	0.505
ACTN4	Down-regulated	FLNA	Down-regulated	0.514
ACTN4	Down-regulated	MYLK	Down-regulated	0.534
ACTN4	Down-regulated	MYH10	Down-regulated	0.543
ACTN4	Down-regulated	MSN	Down-regulated	0.553
ACTN4	Down-regulated	PSMB3	Up-regulated	0.556
ACTN4	Down-regulated	MYO1C	Down-regulated	0.564
ACTN4	Down-regulated	CDH1	Down-regulated	0.573
ACTN4	Down-regulated	COQ2	Up-regulated	0.579
ACTN4	Down-regulated	SPTBN1	Down-regulated	0.593
ACTN4	Down-regulated	ACTR2	Down-regulated	0.601
ACTN4	Down-regulated	PODXL	Down-regulated	0.603
ACTN4	Down-regulated	PIKFYVE	Down-regulated	0.604
ACTN4	Down-regulated	EPHA2	Up-regulated	0.625
ACTN4	Down-regulated	SCEL	Down-regulated	0.625
ACTN4	Down-regulated	PIP5K1C	Down-regulated	0.652
ACTN4	Down-regulated	ITGAV	Down-regulated	0.68
ACTN4	Down-regulated	IQGAP1	Down-regulated	0.754
ACTN4	Down-regulated	KIRREL	Down-regulated	0.855
ACTN4	Down-regulated	LMO7	Down-regulated	0.874
ACTN4	Down-regulated	PIK3R1	Down-regulated	0.906
ACTN4	Down-regulated	SYNPO	Down-regulated	0.907
ACTN4	Down-regulated	ICAM1	Up-regulated	0.909
ACTN4	Down-regulated	CTNNB1	Down-regulated	0.92
ACTN4	Down-regulated	ACTB	Down-regulated	0.922
ACTN4	Down-regulated	RAC1	Up-regulated	0.929
ACTN4	Down-regulated	ACTG1	Down-regulated	0.946
ACTN4	Down-regulated	MAGI1	Down-regulated	0.96
ACTN4	Down-regulated	PXN	Down-regulated	0.96
ACTN4	Down-regulated	TLN1	Down-regulated	0.966
ACTR2	Down-regulated	OSGEP	Up-regulated	0.417
ACTR2	Down-regulated	VCL	Down-regulated	0.75
ACTR2	Down-regulated	MYH9	Down-regulated	0.799
ACTR2	Down-regulated	ARPC3	Up-regulated	0.999
ACTR2	Down-regulated	CAP2	Down-regulated	0.461
ACTR2	Down-regulated	PPP3R1	Up-regulated	0.419
ACTR2	Down-regulated	CLTA	Up-regulated	0.752
ACTR2	Down-regulated	YWHAH	Up-regulated	0.614
ACTR2	Down-regulated	RAC2	Down-regulated	0.706
ACTR2	Down-regulated	ACTN4	Down-regulated	0.601
ACTR2	Down-regulated	DSG2	Down-regulated	0.501
ACTR2	Down-regulated	PRR11	Down-regulated	0.46
ACTR2	Down-regulated	ARPC1A	Up-regulated	0.999
ACTR2	Down-regulated	CNN2	Down-regulated	0.401
ACTR2	Down-regulated	EHBP1	Down-regulated	0.425
ACTR2	Down-regulated	RAB10	Up-regulated	0.435
ACTR2	Down-regulated	SEPT11	Down-regulated	0.416
ACTR2	Down-regulated	PXN	Down-regulated	0.522
ACTR2	Down-regulated	IQGAP1	Down-regulated	0.648
ACTR2	Down-regulated	IQGAP2	Down-regulated	0.59
ACTR2	Down-regulated	CCT5	Up-regulated	0.688
ACTR2	Down-regulated	PSMB4	Up-regulated	0.656
ACTR2	Down-regulated	ARPC2	Up-regulated	0.999
ACTR2	Down-regulated	CCT2	Up-regulated	0.487
ACTR2	Down-regulated	LUZP1	Down-regulated	0.491
ACTR2	Down-regulated	TMEM208	Up-regulated	0.461
ACTR2	Down-regulated	TLN1	Down-regulated	0.401
ACTR2	Down-regulated	BIN1	Up-regulated	0.621
ACTR2	Down-regulated	WASF3	Down-regulated	0.864
ACTR2	Down-regulated	HIP1	Down-regulated	0.869
ACTR2	Down-regulated	CORO2A	Down-regulated	0.498
ACTR2	Down-regulated	ARPC5L	Up-regulated	0.999
ACTR2	Down-regulated	SVIL	Down-regulated	0.607
ACTR2	Down-regulated	RAC1	Up-regulated	0.889
ACTR2	Down-regulated	ACTB	Down-regulated	0.937
ACTR2	Down-regulated	GMFB	Down-regulated	0.786
ACTR2	Down-regulated	XRCC6	Up-regulated	0.461
ACTR2	Down-regulated	MYO1C	Down-regulated	0.753
ACTR2	Down-regulated	MSN	Down-regulated	0.478
ACTR2	Down-regulated	MYH10	Down-regulated	0.628
ACTR2	Down-regulated	NCKAP1	Down-regulated	0.97
ACTR2	Down-regulated	CAPZA2	Down-regulated	0.932
ACTR2	Down-regulated	GLRX3	Up-regulated	0.641
ACTR2	Down-regulated	FLNA	Down-regulated	0.445
ACTR2	Down-regulated	MYO6	Down-regulated	0.595
ACTR2	Down-regulated	PSMA7	Up-regulated	0.907
ACTR2	Down-regulated	DNM1	Down-regulated	0.413
ACTR2	Down-regulated	ITPR3	Down-regulated	0.511
ACTR2	Down-regulated	MYL12B	Up-regulated	0.413
ACTR2	Down-regulated	CIT	Down-regulated	0.415
ACTR2	Down-regulated	PPP2CA	Up-regulated	0.42
ACTR2	Down-regulated	RND2	Down-regulated	0.462
ACTR2	Down-regulated	CLTC	Down-regulated	0.474
ACTR2	Down-regulated	MYO18A	Down-regulated	0.495
ACTR2	Down-regulated	FNBP1	Down-regulated	0.511
ACTR2	Down-regulated	DAAM1	Down-regulated	0.601
ACTR2	Down-regulated	PPP1R12A	Down-regulated	0.643
ACTR2	Down-regulated	AHNAK	Down-regulated	0.663
ACTR2	Down-regulated	MYO10	Down-regulated	0.688
ACTR2	Down-regulated	COBL	Down-regulated	0.69
ACTR2	Down-regulated	ITSN1	Down-regulated	0.761
ACTR2	Down-regulated	MYO5A	Down-regulated	0.828
ACTR2	Down-regulated	ACTG1	Down-regulated	0.888
ACTR2	Down-regulated	BRK1	Up-regulated	0.979
ACTR2	Down-regulated	ARPC4	Up-regulated	0.999
ACTR6	Down-regulated	RPL37A	Up-regulated	0.41
ACTR6	Down-regulated	HIST1H2AC	Up-regulated	0.42
ACTR6	Down-regulated	H2AFX	Up-regulated	0.42
ACTR6	Down-regulated	LLGL1	Down-regulated	0.458
ACTR6	Down-regulated	NOP58	Up-regulated	0.486
ACTR6	Down-regulated	SMARCA1	Down-regulated	0.557
ACTR6	Down-regulated	CETN3	Down-regulated	0.566
ACTR6	Down-regulated	CHD6	Down-regulated	0.575
ACTR6	Down-regulated	NEURL1B	Down-regulated	0.593
ACTR6	Down-regulated	TRRAP	Down-regulated	0.628
ACTR6	Down-regulated	INO80C	Up-regulated	0.645
ACTR6	Down-regulated	CFDP1	Up-regulated	0.661
ACTR6	Down-regulated	PRPF3	Up-regulated	0.702
ACTR6	Down-regulated	UBQLN4	Down-regulated	0.738
ACTR6	Down-regulated	EP400	Down-regulated	0.916
ACTR6	Down-regulated	ZNHIT1	Up-regulated	0.997
ADAM19	Down-regulated	HBEGF	Up-regulated	0.4
ADAM19	Down-regulated	MAD2L2	Up-regulated	0.736
ADAM19	Down-regulated	MMP24	Down-regulated	0.458
ADAM19	Down-regulated	HECTD3	Down-regulated	0.462
ADAM19	Down-regulated	ITGAV	Down-regulated	0.489
ADAM19	Down-regulated	ALKBH5	Up-regulated	0.501
ADAM19	Down-regulated	THSD4	Down-regulated	0.574
ADAP2	Down-regulated	KIF13B	Down-regulated	0.445
ADAP2	Down-regulated	ZNF207	Up-regulated	0.55
ADAP2	Down-regulated	NF1	Down-regulated	0.605
ADAP2	Down-regulated	RAB11FIP4	Down-regulated	0.68
ADAR	Down-regulated	ALKBH1	Up-regulated	0.506
ADAR	Down-regulated	AGO2	Down-regulated	0.659
ADAR	Down-regulated	OAS3	Down-regulated	0.972
ADAR	Down-regulated	EGR1	Up-regulated	0.907
ADAR	Down-regulated	IRF1	Up-regulated	0.937
ADAR	Down-regulated	CELSR1	Down-regulated	0.414
ADAR	Down-regulated	DGCR8	Down-regulated	0.852
ADAR	Down-regulated	MBNL1	Down-regulated	0.415
ADAR	Down-regulated	ISG20	Up-regulated	0.944
ADAR	Down-regulated	STAT2	Down-regulated	0.961
ADAR	Down-regulated	RNASEH2B	Up-regulated	0.718
ADAR	Down-regulated	CTNNB1	Down-regulated	0.459
ADAR	Down-regulated	VANGL1	Down-regulated	0.431
ADAR	Down-regulated	UPF2	Down-regulated	0.408
ADAR	Down-regulated	DNAJC14	Down-regulated	0.527
ADAR	Down-regulated	DHX9	Down-regulated	0.837
ADAR	Down-regulated	CTNND1	Down-regulated	0.414
ADAR	Down-regulated	MB21D1	Up-regulated	0.432
ADAR	Down-regulated	MYC	Up-regulated	0.433
ADAR	Down-regulated	HSPA1A	Down-regulated	0.453
ADAR	Down-regulated	DDX17	Down-regulated	0.494
ADAR	Down-regulated	ENDOV	Up-regulated	0.51
ADAR	Down-regulated	HLA-B	Up-regulated	0.904
ADAR	Down-regulated	DICER1	Down-regulated	0.992
ADCY1	Down-regulated	CAP2	Down-regulated	0.417
ADCY1	Down-regulated	GNB4	Down-regulated	0.683
ADCY1	Down-regulated	ADCY3	Down-regulated	0.913
ADCY1	Down-regulated	PRKAR2A	Down-regulated	0.789
ADCY1	Down-regulated	PLCB1	Down-regulated	0.539
ADCY1	Down-regulated	NUDT2	Up-regulated	0.65
ADCY1	Down-regulated	ADORA2B	Up-regulated	0.727
ADCY1	Down-regulated	PRKCA	Down-regulated	0.749
ADCY1	Down-regulated	HRAS	Up-regulated	0.92
ADCY1	Down-regulated	ADCY7	Down-regulated	0.931
ADCY3	Down-regulated	CAP2	Down-regulated	0.516
ADCY3	Down-regulated	GNB4	Down-regulated	0.685
ADCY3	Down-regulated	MLLT4	#N/A	0.439
ADCY3	Down-regulated	FTO	Down-regulated	0.456
ADCY3	Down-regulated	TMEM18	Up-regulated	0.47
ADCY3	Down-regulated	PRKCA	Down-regulated	0.644
ADCY3	Down-regulated	NUDT2	Up-regulated	0.65
ADCY3	Down-regulated	ADORA2B	Up-regulated	0.708
ADCY3	Down-regulated	PRKAR2A	Down-regulated	0.784
ADCY3	Down-regulated	ADCY1	Down-regulated	0.913
ADCY3	Down-regulated	ADCY7	Down-regulated	0.932
ADCY7	Down-regulated	CAP2	Down-regulated	0.411
ADCY7	Down-regulated	GNB4	Down-regulated	0.715
ADCY7	Down-regulated	ADCY3	Down-regulated	0.932
ADCY7	Down-regulated	PRKAR2A	Down-regulated	0.781
ADCY7	Down-regulated	NKD1	Down-regulated	0.691
ADCY7	Down-regulated	ADCY1	Down-regulated	0.931
ADCY7	Down-regulated	ADORA2B	Up-regulated	0.757
ADCY7	Down-regulated	CTNNB1	Down-regulated	0.904
ADCY7	Down-regulated	AKAP13	Down-regulated	0.517
ADCY7	Down-regulated	NUDT2	Up-regulated	0.65
ADCY7	Down-regulated	PRKCA	Down-regulated	0.612
ADI1	Up-regulated	MLEC	Down-regulated	0.536
ADI1	Up-regulated	PA2G4	Up-regulated	0.593
ADI1	Up-regulated	MAT2A	Down-regulated	0.472
ADI1	Up-regulated	RBCK1	Up-regulated	0.407
ADI1	Up-regulated	NIT1	Up-regulated	0.413
ADI1	Up-regulated	MT-ND6	Up-regulated	0.538
ADI1	Up-regulated	MT-ND1	Up-regulated	0.575
ADI1	Up-regulated	PNP	Up-regulated	0.6
ADORA1	Down-regulated	ADORA2B	Up-regulated	0.85
ADORA1	Down-regulated	P2RY2	Down-regulated	0.681
ADORA1	Down-regulated	CLU	Up-regulated	0.403
ADORA1	Down-regulated	VEGFA	Up-regulated	0.414
ADORA1	Down-regulated	LAMB3	Up-regulated	0.433
ADORA1	Down-regulated	EDN2	Down-regulated	0.6
ADORA1	Down-regulated	P2RY6	Down-regulated	0.619
ADORA2B	Up-regulated	GNB4	Down-regulated	0.661
ADORA2B	Up-regulated	ADCY3	Down-regulated	0.708
ADORA2B	Up-regulated	ADCY1	Down-regulated	0.727
ADORA2B	Up-regulated	VEGFA	Up-regulated	0.456
ADORA2B	Up-regulated	P2RY6	Down-regulated	0.611
ADORA2B	Up-regulated	P2RY2	Down-regulated	0.695
ADORA2B	Up-regulated	ADCY7	Down-regulated	0.757
ADORA2B	Up-regulated	ADORA1	Down-regulated	0.85
ADPRM	Up-regulated	GPD1L	Down-regulated	0.902
ADPRM	Up-regulated	GPD2	Down-regulated	0.904
ADPRM	Up-regulated	MYO1C	Down-regulated	0.647
ADPRM	Up-regulated	C6orf1	Up-regulated	0.642
ADPRM	Up-regulated	AGPAT9	#N/A	0.9
ADSL	Up-regulated	LGALS1	Up-regulated	0.539
ADSL	Up-regulated	PCK2	Up-regulated	0.8
ADSL	Up-regulated	OGDH	Down-regulated	0.839
ADSL	Up-regulated	RARS	Up-regulated	0.436
ADSL	Up-regulated	ACLY	Down-regulated	0.834
ADSL	Up-regulated	CAD	Down-regulated	0.438
ADSL	Up-regulated	NPM1	Up-regulated	0.427
ADSL	Up-regulated	ICT1	#N/A	0.816
ADSL	Up-regulated	ASL	Down-regulated	0.967
ADSL	Up-regulated	KARS	Up-regulated	0.582
ADSL	Up-regulated	DRG1	Up-regulated	0.572
ADSL	Up-regulated	UPP1	Up-regulated	0.425
ADSL	Up-regulated	WARS	Up-regulated	0.591
ADSL	Up-regulated	EIF2B3	Up-regulated	0.517
ADSL	Up-regulated	PNP	Up-regulated	0.705
ADSL	Up-regulated	MT-ATP6	Up-regulated	0.522
ADSL	Up-regulated	FH	Up-regulated	0.711
ADSL	Up-regulated	PMF1	Up-regulated	0.403
ADSL	Up-regulated	ECHS1	Up-regulated	0.416
ADSL	Up-regulated	GOT1	Up-regulated	0.53
ADSL	Up-regulated	NCOA6	Down-regulated	0.495
ADSL	Up-regulated	NFKBIL1	Up-regulated	0.507
ADSL	Up-regulated	APRT	Up-regulated	0.992
ADSL	Up-regulated	DUT	Up-regulated	0.454
ADSL	Up-regulated	MTHFD2	Up-regulated	0.684
ADSL	Up-regulated	LDHB	Up-regulated	0.828
ADSL	Up-regulated	UBE4A	Down-regulated	0.574
ADSL	Up-regulated	DMXL1	Down-regulated	0.522
ADSL	Up-regulated	LDHA	Up-regulated	0.784
ADSL	Up-regulated	NDUFAB1	Up-regulated	0.49
ADSL	Up-regulated	MTHFD1L	Up-regulated	0.492
AFAP1	Down-regulated	RALGAPB	Down-regulated	0.532
AFAP1	Down-regulated	RB1	Down-regulated	0.605
AFAP1	Down-regulated	ABLIM1	Down-regulated	0.446
AFAP1	Down-regulated	FNDC3B	Down-regulated	0.517
AFAP1	Down-regulated	ARHGEF12	Down-regulated	0.501
AFAP1	Down-regulated	PRKCA	Down-regulated	0.403
AFAP1	Down-regulated	TMCO1	Up-regulated	0.72
AFF1	Down-regulated	AFF4	Down-regulated	0.794
AFF1	Down-regulated	SSR2	Up-regulated	0.456
AFF1	Down-regulated	NPM1	Up-regulated	0.535
AFF1	Down-regulated	SIAH2	Up-regulated	0.556
AFF1	Down-regulated	HEXIM1	Down-regulated	0.722
AFF1	Down-regulated	SIAH1	Up-regulated	0.919
AFF1	Down-regulated	MED23	Down-regulated	0.459
AFF1	Down-regulated	MLLT4	#N/A	0.695
AFF1	Down-regulated	HRAS	Up-regulated	0.437
AFF1	Down-regulated	NSD1	Down-regulated	0.455
AFF1	Down-regulated	MYC	Up-regulated	0.526
AFF1	Down-regulated	KMT2A	Down-regulated	0.877
AFF4	Down-regulated	POLR2C	Up-regulated	0.608
AFF4	Down-regulated	SUPT4H1	Up-regulated	0.711
AFF4	Down-regulated	TCEB2	Up-regulated	0.62
AFF4	Down-regulated	EP300	Down-regulated	0.419
AFF4	Down-regulated	SHROOM3	Down-regulated	0.454
AFF4	Down-regulated	MYC	Up-regulated	0.485
AFF4	Down-regulated	MED19	Up-regulated	0.541
AFF4	Down-regulated	POLR2G	Up-regulated	0.6
AFF4	Down-regulated	SIAH1	Up-regulated	0.658
AFF4	Down-regulated	WDR61	Up-regulated	0.671
AFF4	Down-regulated	POLR2A	Down-regulated	0.713
AFF4	Down-regulated	RTF1	Down-regulated	0.758
AFF4	Down-regulated	AFF1	Down-regulated	0.794
AFF4	Down-regulated	KMT2A	Down-regulated	0.809
AFF4	Down-regulated	HEXIM1	Down-regulated	0.91
AGAP1	Down-regulated	ZC3H13	Down-regulated	0.404
AGAP1	Down-regulated	ASAP1	Down-regulated	0.401
AGAP1	Down-regulated	SYNGAP1	Down-regulated	0.402
AGAP1	Down-regulated	SPTBN2	Down-regulated	0.412
AGO1	Down-regulated	CBX5	Down-regulated	0.645
AGO1	Down-regulated	POLR2C	Up-regulated	0.625
AGO1	Down-regulated	AGO2	Down-regulated	0.976
AGO1	Down-regulated	CCND1	Down-regulated	0.72
AGO1	Down-regulated	NOTCH2	Down-regulated	0.905
AGO1	Down-regulated	DDB2	Up-regulated	0.43
AGO1	Down-regulated	KMT2C	Down-regulated	0.916
AGO1	Down-regulated	DGCR8	Down-regulated	0.967
AGO1	Down-regulated	EP300	Down-regulated	0.91
AGO1	Down-regulated	NOTCH3	Down-regulated	0.906
AGO1	Down-regulated	P4HA1	Up-regulated	0.452
AGO1	Down-regulated	POLR1A	Down-regulated	0.457
AGO1	Down-regulated	DNMT3A	Down-regulated	0.715
AGO1	Down-regulated	XRN1	Down-regulated	0.757
AGO1	Down-regulated	MRPS5	Up-regulated	0.599
AGO1	Down-regulated	LIMD1	Down-regulated	0.933
AGO1	Down-regulated	UBXN7	Down-regulated	0.477
AGO1	Down-regulated	KMT2D	Down-regulated	0.917
AGO1	Down-regulated	POLR2G	Up-regulated	0.639
AGO1	Down-regulated	POP7	Up-regulated	0.72
AGO1	Down-regulated	MUS81	Up-regulated	0.55
AGO1	Down-regulated	DDX10	Up-regulated	0.453
AGO1	Down-regulated	EZH2	Up-regulated	0.433
AGO1	Down-regulated	CNOT1	Down-regulated	0.503
AGO1	Down-regulated	EIF4A2	Up-regulated	0.511
AGO1	Down-regulated	EEF1A1	Up-regulated	0.477
AGO1	Down-regulated	EIF4EBP1	Up-regulated	0.737
AGO1	Down-regulated	DPY30	Up-regulated	0.901
AGO1	Down-regulated	HNRNPA2B1	Down-regulated	0.479
AGO1	Down-regulated	HTT	Down-regulated	0.539
AGO1	Down-regulated	POP5	Up-regulated	0.72
AGO1	Down-regulated	ANKRD17	Down-regulated	0.484
AGO1	Down-regulated	HELZ	Down-regulated	0.538
AGO1	Down-regulated	EDC4	Down-regulated	0.542
AGO1	Down-regulated	PCBP2	Up-regulated	0.457
AGO1	Down-regulated	MPHOSPH8	Down-regulated	0.478
AGO1	Down-regulated	DHX9	Down-regulated	0.977
AGO1	Down-regulated	RFWD2	Up-regulated	0.661
AGO1	Down-regulated	DDX3X	Down-regulated	0.426
AGO1	Down-regulated	BUD31	Up-regulated	0.433
AGO1	Down-regulated	HSPA8	Down-regulated	0.435
AGO1	Down-regulated	PRNP	Up-regulated	0.448
AGO1	Down-regulated	NOP56	Up-regulated	0.472
AGO1	Down-regulated	DDX17	Down-regulated	0.556
AGO1	Down-regulated	HIST1H2AC	Up-regulated	0.605
AGO1	Down-regulated	SLC1A5	Up-regulated	0.61
AGO1	Down-regulated	HIST1H2BJ	Up-regulated	0.613
AGO1	Down-regulated	H2AFX	Up-regulated	0.627
AGO1	Down-regulated	CDKN2D	Up-regulated	0.667
AGO1	Down-regulated	EIF4G1	Down-regulated	0.681
AGO1	Down-regulated	RPP40	Up-regulated	0.72
AGO1	Down-regulated	RPP38	Up-regulated	0.73
AGO1	Down-regulated	RAN	Up-regulated	0.741
AGO1	Down-regulated	FKBP5	Down-regulated	0.798
AGO1	Down-regulated	POLR2A	Down-regulated	0.893
AGO1	Down-regulated	SIN3B	Down-regulated	0.906
AGO1	Down-regulated	KMT2A	Down-regulated	0.915
AGO1	Down-regulated	KMT2B	Down-regulated	0.915
AGO1	Down-regulated	SETD1B	Down-regulated	0.92
AGO1	Down-regulated	MYC	Up-regulated	0.953
AGO1	Down-regulated	TNRC6B	Down-regulated	0.975
AGO1	Down-regulated	DDX6	Down-regulated	0.997
AGO1	Down-regulated	TNRC6A	Down-regulated	0.999
AGO1	Down-regulated	DICER1	Down-regulated	0.999
AGO2	Down-regulated	YTHDC2	Down-regulated	0.401
AGO2	Down-regulated	CBX5	Down-regulated	0.475
AGO2	Down-regulated	PABPN1	Up-regulated	0.494
AGO2	Down-regulated	POLR2C	Up-regulated	0.62
AGO2	Down-regulated	SLC1A5	Up-regulated	0.404
AGO2	Down-regulated	STAT3	Down-regulated	0.405
AGO2	Down-regulated	EIF4EBP2	Down-regulated	0.405
AGO2	Down-regulated	UBR5	Down-regulated	0.411
AGO2	Down-regulated	FUBP3	Down-regulated	0.417
AGO2	Down-regulated	HRAS	Up-regulated	0.42
AGO2	Down-regulated	P4HA1	Up-regulated	0.421
AGO2	Down-regulated	BUD31	Up-regulated	0.423
AGO2	Down-regulated	CTGF	Up-regulated	0.427
AGO2	Down-regulated	NCOR2	Down-regulated	0.427
AGO2	Down-regulated	YLPM1	Down-regulated	0.428
AGO2	Down-regulated	HELZ	Down-regulated	0.432
AGO2	Down-regulated	TNFRSF10D	Down-regulated	0.438
AGO2	Down-regulated	THBS1	Down-regulated	0.439
AGO2	Down-regulated	EIF4A2	Up-regulated	0.44
AGO2	Down-regulated	BIRC6	Down-regulated	0.441
AGO2	Down-regulated	CDH1	Down-regulated	0.445
AGO2	Down-regulated	SERPINE2	Up-regulated	0.447
AGO2	Down-regulated	ANAPC1	Down-regulated	0.447
AGO2	Down-regulated	MT-ND1	Up-regulated	0.447
AGO2	Down-regulated	EEF1A1	Up-regulated	0.449
AGO2	Down-regulated	TMEM18	Up-regulated	0.45
AGO2	Down-regulated	DDX10	Up-regulated	0.453
AGO2	Down-regulated	FKBP5	Down-regulated	0.456
AGO2	Down-regulated	RB1	Down-regulated	0.46
AGO2	Down-regulated	RPL10A	Up-regulated	0.464
AGO2	Down-regulated	RPL5	Up-regulated	0.468
AGO2	Down-regulated	MPHOSPH8	Down-regulated	0.472
AGO2	Down-regulated	UBXN7	Down-regulated	0.477
AGO2	Down-regulated	ANXA5	Up-regulated	0.48
AGO2	Down-regulated	CD63	Up-regulated	0.481
AGO2	Down-regulated	FAM172A	Down-regulated	0.482
AGO2	Down-regulated	CTNNB1	Down-regulated	0.484
AGO2	Down-regulated	HSPA1B	Down-regulated	0.492
AGO2	Down-regulated	TIAL1	Up-regulated	0.496
AGO2	Down-regulated	CHD7	Down-regulated	0.518
AGO2	Down-regulated	RPL27A	Up-regulated	0.519
AGO2	Down-regulated	MUS81	Up-regulated	0.55
AGO2	Down-regulated	RPS20	Up-regulated	0.553
AGO2	Down-regulated	HNRNPA2B1	Down-regulated	0.558
AGO2	Down-regulated	PCBP2	Up-regulated	0.559
AGO2	Down-regulated	ACTB	Down-regulated	0.574
AGO2	Down-regulated	TSG101	Up-regulated	0.603
AGO2	Down-regulated	GIGYF2	Down-regulated	0.603
AGO2	Down-regulated	EIF4G1	Down-regulated	0.605
AGO2	Down-regulated	HIST1H2AC	Up-regulated	0.614
AGO2	Down-regulated	HIST1H2BJ	Up-regulated	0.614
AGO2	Down-regulated	DDX17	Down-regulated	0.616
AGO2	Down-regulated	RPL11	Up-regulated	0.619
AGO2	Down-regulated	PRNP	Up-regulated	0.624
AGO2	Down-regulated	H2AFX	Up-regulated	0.639
AGO2	Down-regulated	POLR2G	Up-regulated	0.639
AGO2	Down-regulated	ADAR	Down-regulated	0.659
AGO2	Down-regulated	ZC3HAV1	Down-regulated	0.686
AGO2	Down-regulated	EZH2	Up-regulated	0.724
AGO2	Down-regulated	EP300	Down-regulated	0.725
AGO2	Down-regulated	HSPA8	Down-regulated	0.773
AGO2	Down-regulated	CCND1	Down-regulated	0.781
AGO2	Down-regulated	EDC4	Down-regulated	0.807
AGO2	Down-regulated	XRN1	Down-regulated	0.817
AGO2	Down-regulated	DDX3X	Down-regulated	0.819
AGO2	Down-regulated	EIF4EBP1	Up-regulated	0.835
AGO2	Down-regulated	CNOT1	Down-regulated	0.839
AGO2	Down-regulated	POLR2A	Down-regulated	0.844
AGO2	Down-regulated	NUP88	Up-regulated	0.9
AGO2	Down-regulated	NUP205	Down-regulated	0.9
AGO2	Down-regulated	POP5	Up-regulated	0.9
AGO2	Down-regulated	RPP40	Up-regulated	0.9
AGO2	Down-regulated	POP7	Up-regulated	0.9
AGO2	Down-regulated	RPP38	Up-regulated	0.903
AGO2	Down-regulated	NUP214	Down-regulated	0.904
AGO2	Down-regulated	POM121	Down-regulated	0.904
AGO2	Down-regulated	POM121C	Down-regulated	0.905
AGO2	Down-regulated	NOTCH3	Down-regulated	0.912
AGO2	Down-regulated	NOTCH2	Down-regulated	0.915
AGO2	Down-regulated	LIMD1	Down-regulated	0.931
AGO2	Down-regulated	RAN	Up-regulated	0.932
AGO2	Down-regulated	HTT	Down-regulated	0.942
AGO2	Down-regulated	MYC	Up-regulated	0.962
AGO2	Down-regulated	NPM1	Up-regulated	0.967
AGO2	Down-regulated	DGCR8	Down-regulated	0.967
AGO2	Down-regulated	AGO1	Down-regulated	0.976
AGO2	Down-regulated	TNRC6B	Down-regulated	0.99
AGO2	Down-regulated	DHX9	Down-regulated	0.997
AGO2	Down-regulated	DDX6	Down-regulated	0.998
AGO2	Down-regulated	TNRC6A	Down-regulated	0.999
AGO2	Down-regulated	DICER1	Down-regulated	0.999
AGPAT9	#N/A	PPAP2A	#N/A	0.415
AGPAT9	#N/A	MGLL	Down-regulated	0.488
AGPAT9	#N/A	GPD1L	Down-regulated	0.916
AGPAT9	#N/A	FASN	Down-regulated	0.524
AGPAT9	#N/A	GPD2	Down-regulated	0.91
AGPAT9	#N/A	ACSL4	Down-regulated	0.534
AGPAT9	#N/A	EIF4EBP1	Up-regulated	0.499
AGPAT9	#N/A	MTOR	Down-regulated	0.442
AGPAT9	#N/A	ADPRM	Up-regulated	0.9
AGPAT9	#N/A	ACACA	Down-regulated	0.422
AHCYL1	Down-regulated	MARS	Up-regulated	0.446
AHCYL1	Down-regulated	ERP44	Up-regulated	0.463
AHCYL1	Down-regulated	DNMT3A	Down-regulated	0.928
AHCYL1	Down-regulated	MRPS5	Up-regulated	0.41
AHCYL1	Down-regulated	SLC4A7	Down-regulated	0.85
AHCYL1	Down-regulated	MAT2A	Down-regulated	0.826
AHCYL1	Down-regulated	ITPR1	Down-regulated	0.996
AHCYL1	Down-regulated	AHCYL2	Down-regulated	0.995
AHCYL1	Down-regulated	TACC1	Down-regulated	0.449
AHCYL1	Down-regulated	UPP1	Up-regulated	0.576
AHCYL1	Down-regulated	EPB41L1	Down-regulated	0.469
AHCYL1	Down-regulated	UBE2C	Up-regulated	0.464
AHCYL1	Down-regulated	MTR	Down-regulated	0.936
AHCYL1	Down-regulated	UBQLN4	Down-regulated	0.666
AHCYL1	Down-regulated	YARS	Up-regulated	0.428
AHCYL1	Down-regulated	PPAPDC1A	#N/A	0.437
AHCYL1	Down-regulated	LDHB	Up-regulated	0.451
AHCYL1	Down-regulated	LDHA	Up-regulated	0.451
AHCYL1	Down-regulated	ERRFI1	Up-regulated	0.557
AHCYL1	Down-regulated	BICC1	Down-regulated	0.676
AHCYL1	Down-regulated	ITPR3	Down-regulated	0.845
AHCYL1	Down-regulated	SLC4A4	Down-regulated	0.996
AHCYL2	Down-regulated	MARS	Up-regulated	0.489
AHCYL2	Down-regulated	DNMT3A	Down-regulated	0.915
AHCYL2	Down-regulated	MRPS5	Up-regulated	0.41
AHCYL2	Down-regulated	SLC4A7	Down-regulated	0.459
AHCYL2	Down-regulated	MAT2A	Down-regulated	0.842
AHCYL2	Down-regulated	ITPR1	Down-regulated	0.482
AHCYL2	Down-regulated	MTHFD1L	Up-regulated	0.421
AHCYL2	Down-regulated	PNP	Up-regulated	0.436
AHCYL2	Down-regulated	LDHB	Up-regulated	0.451
AHCYL2	Down-regulated	LDHA	Up-regulated	0.451
AHCYL2	Down-regulated	YARS	Up-regulated	0.476
AHCYL2	Down-regulated	UPP1	Up-regulated	0.576
AHCYL2	Down-regulated	MTHFD2	Up-regulated	0.603
AHCYL2	Down-regulated	MTR	Down-regulated	0.945
AHCYL2	Down-regulated	SLC4A4	Down-regulated	0.967
AHCYL2	Down-regulated	AHCYL1	Down-regulated	0.995
AHNAK	Down-regulated	MYH9	Down-regulated	0.414
AHNAK	Down-regulated	PLCG1	Down-regulated	0.447
AHNAK	Down-regulated	ACTN4	Down-regulated	0.496
AHNAK	Down-regulated	BFAR	Up-regulated	0.574
AHNAK	Down-regulated	CDH1	Down-regulated	0.476
AHNAK	Down-regulated	PKP1	Down-regulated	0.409
AHNAK	Down-regulated	S100A11	Up-regulated	0.45
AHNAK	Down-regulated	SRRM2	Down-regulated	0.559
AHNAK	Down-regulated	FOSL1	Up-regulated	0.774
AHNAK	Down-regulated	LIMCH1	Down-regulated	0.438
AHNAK	Down-regulated	NQO1	Up-regulated	0.454
AHNAK	Down-regulated	PLEC	Down-regulated	0.644
AHNAK	Down-regulated	FLNC	Down-regulated	0.414
AHNAK	Down-regulated	PPL	Down-regulated	0.741
AHNAK	Down-regulated	PTRF	Down-regulated	0.466
AHNAK	Down-regulated	MYOF	Down-regulated	0.826
AHNAK	Down-regulated	AHNAK2	Down-regulated	0.857
AHNAK	Down-regulated	S100A6	Up-regulated	0.464
AHNAK	Down-regulated	S100A10	Up-regulated	0.999
AHNAK	Down-regulated	FLNA	Down-regulated	0.475
AHNAK	Down-regulated	PLAU	Up-regulated	0.581
AHNAK	Down-regulated	SLC3A2	Up-regulated	0.768
AHNAK	Down-regulated	ACTR2	Down-regulated	0.663
AHNAK	Down-regulated	SYNPO	Down-regulated	0.495
AHNAK	Down-regulated	AKAP12	Down-regulated	0.503
AHNAK	Down-regulated	LMO7	Down-regulated	0.635
AHNAK	Down-regulated	EEF1B2	Up-regulated	0.687
AHNAK	Down-regulated	PRKCA	Down-regulated	0.726
AHNAK2	Down-regulated	MYOF	Down-regulated	0.535
AHNAK2	Down-regulated	S100A10	Up-regulated	0.836
AHNAK2	Down-regulated	AHNAK	Down-regulated	0.857
AIF1L	Down-regulated	MYH10	Down-regulated	0.644
AIF1L	Down-regulated	CPVL	Up-regulated	0.41
AIF1L	Down-regulated	SYNPO	Down-regulated	0.413
AIFM2	Up-regulated	GSR	Up-regulated	0.433
AIFM2	Up-regulated	SCCPDH	Up-regulated	0.425
AIFM2	Up-regulated	TXNRD1	Up-regulated	0.482
AIM1	Down-regulated	ACTB	Down-regulated	0.447
AK6	Up-regulated	USP22	Down-regulated	0.972
AK6	Up-regulated	HAT1	Down-regulated	0.673
AK6	Up-regulated	NOP58	Up-regulated	0.816
AK6	Up-regulated	SMARCC2	Down-regulated	0.426
AK6	Up-regulated	NCOR1	Down-regulated	0.42
AK6	Up-regulated	COPS2	Down-regulated	0.573
AK6	Up-regulated	BRD3	Down-regulated	0.42
AK6	Up-regulated	BPTF	Down-regulated	0.595
AK6	Up-regulated	HCFC1	Down-regulated	0.926
AK6	Up-regulated	GTF2E2	Up-regulated	0.922
AK6	Up-regulated	TRRAP	Down-regulated	0.991
AK6	Up-regulated	TEX10	Up-regulated	0.902
AK6	Up-regulated	USP49	Down-regulated	0.411
AK6	Up-regulated	RPS14	Up-regulated	0.733
AK6	Up-regulated	NOP56	Up-regulated	0.738
AK6	Up-regulated	INO80C	Up-regulated	0.902
AK6	Up-regulated	ERCC2	Down-regulated	0.902
AK6	Up-regulated	CHD8	Down-regulated	0.927
AK6	Up-regulated	KMT2A	Down-regulated	0.95
AK6	Up-regulated	TAF1	Down-regulated	0.999
AKAP11	Down-regulated	PHC2	Up-regulated	0.428
AKAP11	Down-regulated	PRR14L	Down-regulated	0.43
AKAP11	Down-regulated	MYO9A	Down-regulated	0.438
AKAP11	Down-regulated	EDEM3	Down-regulated	0.44
AKAP11	Down-regulated	CTNNB1	Down-regulated	0.45
AKAP11	Down-regulated	ACAP2	Down-regulated	0.45
AKAP11	Down-regulated	RELL2	Down-regulated	0.514
AKAP11	Down-regulated	SPHK1	Up-regulated	0.537
AKAP11	Down-regulated	MICU3	Down-regulated	0.549
AKAP11	Down-regulated	AKAP6	Down-regulated	0.56
AKAP11	Down-regulated	AKAP12	Down-regulated	0.572
AKAP11	Down-regulated	AKAP13	Down-regulated	0.635
AKAP11	Down-regulated	PRKAR2A	Down-regulated	0.735
AKAP11	Down-regulated	GSK3B	Down-regulated	0.84
AKAP11	Down-regulated	IQGAP1	Down-regulated	0.893
AKAP11	Down-regulated	IQGAP2	Down-regulated	0.946
AKAP12	Down-regulated	AKAP11	Down-regulated	0.572
AKAP12	Down-regulated	AURKA	Up-regulated	0.462
AKAP12	Down-regulated	CCND1	Down-regulated	0.427
AKAP12	Down-regulated	PRKAR2A	Down-regulated	0.552
AKAP12	Down-regulated	AKAP6	Down-regulated	0.634
AKAP12	Down-regulated	NUP205	Down-regulated	0.453
AKAP12	Down-regulated	MAP1B	Down-regulated	0.404
AKAP12	Down-regulated	SRRM2	Down-regulated	0.508
AKAP12	Down-regulated	RAB11FIP1	Down-regulated	0.558
AKAP12	Down-regulated	CTNNB1	Down-regulated	0.476
AKAP12	Down-regulated	PTRF	Down-regulated	0.855
AKAP12	Down-regulated	MYLK	Down-regulated	0.4
AKAP12	Down-regulated	AKAP13	Down-regulated	0.759
AKAP12	Down-regulated	PEA15	Up-regulated	0.467
AKAP12	Down-regulated	S100A10	Up-regulated	0.536
AKAP12	Down-regulated	DUSP5	Up-regulated	0.462
AKAP12	Down-regulated	AHNAK	Down-regulated	0.503
AKAP12	Down-regulated	ZDHHC20	Down-regulated	0.447
AKAP12	Down-regulated	MTHFD1L	Up-regulated	0.407
AKAP12	Down-regulated	NNMT	Up-regulated	0.763
AKAP12	Down-regulated	PRKCA	Down-regulated	0.832
AKAP13	Down-regulated	AKAP11	Down-regulated	0.635
AKAP13	Down-regulated	HDAC5	Down-regulated	0.494
AKAP13	Down-regulated	RAC2	Down-regulated	0.482
AKAP13	Down-regulated	PRKAR2A	Down-regulated	0.978
AKAP13	Down-regulated	AKAP6	Down-regulated	0.786
AKAP13	Down-regulated	PKN3	Down-regulated	0.524
AKAP13	Down-regulated	ARHGAP42	Down-regulated	0.495
AKAP13	Down-regulated	PRKAG1	Up-regulated	0.901
AKAP13	Down-regulated	FMNL3	Down-regulated	0.561
AKAP13	Down-regulated	RAC1	Up-regulated	0.416
AKAP13	Down-regulated	ITGB1BP1	Up-regulated	0.444
AKAP13	Down-regulated	FLNA	Down-regulated	0.41
AKAP13	Down-regulated	LRRK1	Down-regulated	0.419
AKAP13	Down-regulated	ARHGEF2	Up-regulated	0.419
AKAP13	Down-regulated	SYNGAP1	Down-regulated	0.433
AKAP13	Down-regulated	JUN	Up-regulated	0.448
AKAP13	Down-regulated	ZAK	#N/A	0.457
AKAP13	Down-regulated	PLEKHG6	Down-regulated	0.458
AKAP13	Down-regulated	MTR	Down-regulated	0.483
AKAP13	Down-regulated	ADCY7	Down-regulated	0.517
AKAP13	Down-regulated	ARHGEF12	Down-regulated	0.568
AKAP13	Down-regulated	PPARA	Down-regulated	0.578
AKAP13	Down-regulated	AKAP12	Down-regulated	0.759
AKAP13	Down-regulated	TGM2	Down-regulated	0.771
AKAP13	Down-regulated	KSR1	Down-regulated	0.931
AKAP6	Down-regulated	AKAP11	Down-regulated	0.56
AKAP6	Down-regulated	HDAC5	Down-regulated	0.431
AKAP6	Down-regulated	PLA2R1	Down-regulated	0.497
AKAP6	Down-regulated	AKAP12	Down-regulated	0.634
AKAP6	Down-regulated	NOP16	Up-regulated	0.679
AKAP6	Down-regulated	RPS6KA2	Down-regulated	0.745
AKAP6	Down-regulated	AKAP13	Down-regulated	0.786
AKIRIN1	Up-regulated	GEMIN7	Up-regulated	0.406
AKIRIN1	Up-regulated	RRAGC	Up-regulated	0.486
AKIRIN1	Up-regulated	KCNQ3	Down-regulated	0.411
AKIRIN1	Up-regulated	PSMB3	Up-regulated	0.444
AKIRIN1	Up-regulated	RAN	Up-regulated	0.51
ALCAM	Down-regulated	LGALS1	Up-regulated	0.538
ALCAM	Down-regulated	ITGAV	Down-regulated	0.549
ALCAM	Down-regulated	CDH1	Down-regulated	0.456
ALCAM	Down-regulated	ICAM1	Up-regulated	0.602
ALCAM	Down-regulated	AMIGO2	Up-regulated	0.467
ALCAM	Down-regulated	IQGAP2	Down-regulated	0.544
ALCAM	Down-regulated	EPHA2	Up-regulated	0.402
ALCAM	Down-regulated	CD63	Up-regulated	0.422
ALCAM	Down-regulated	VEGFA	Up-regulated	0.465
ALCAM	Down-regulated	TBCD	Down-regulated	0.476
ALCAM	Down-regulated	CTNNB1	Down-regulated	0.479
ALCAM	Down-regulated	FN1	Down-regulated	0.492
ALCAM	Down-regulated	NES	Down-regulated	0.56
ALCAM	Down-regulated	CD24	Down-regulated	0.663
ALDH2	Up-regulated	TSPAN2	Down-regulated	0.4
ALDH2	Up-regulated	ACTB	Down-regulated	0.416
ALDH2	Up-regulated	COX4I1	Up-regulated	0.418
ALDH2	Up-regulated	H6PD	Down-regulated	0.425
ALDH2	Up-regulated	LDHA	Up-regulated	0.426
ALDH2	Up-regulated	GPT2	Up-regulated	0.464
ALDH2	Up-regulated	NFIB	Down-regulated	0.485
ALDH2	Up-regulated	ECHS1	Up-regulated	0.491
ALDH2	Up-regulated	SOD1	Up-regulated	0.553
ALDH2	Up-regulated	LDHB	Up-regulated	0.599
ALDH2	Up-regulated	PHGDH	Up-regulated	0.6
ALDH2	Up-regulated	HECTD4	Down-regulated	0.608
ALDH2	Up-regulated	CCNB1IP1	Up-regulated	0.643
ALDH2	Up-regulated	TALDO1	Up-regulated	0.718
ALDH2	Up-regulated	FH	Up-regulated	0.82
ALG5	Up-regulated	RPN2	Up-regulated	0.706
ALG5	Up-regulated	PSMD14	Up-regulated	0.417
ALG5	Up-regulated	EXOSC8	Up-regulated	0.425
ALG5	Up-regulated	UGGT1	Down-regulated	0.506
ALG5	Up-regulated	SEC61A1	Up-regulated	0.531
ALG5	Up-regulated	STT3A	Up-regulated	0.576
ALG5	Up-regulated	RER1	Up-regulated	0.583
ALG5	Up-regulated	NDUFAB1	Up-regulated	0.749
ALG5	Up-regulated	DDOST	Up-regulated	0.783
ALKBH1	Up-regulated	YTHDC2	Down-regulated	0.692
ALKBH1	Up-regulated	ENDOV	Up-regulated	0.409
ALKBH1	Up-regulated	RPL27A	Up-regulated	0.428
ALKBH1	Up-regulated	DNMT3A	Down-regulated	0.431
ALKBH1	Up-regulated	RNASEH2B	Up-regulated	0.438
ALKBH1	Up-regulated	HNRNPA2B1	Down-regulated	0.483
ALKBH1	Up-regulated	ADAR	Down-regulated	0.506
ALKBH1	Up-regulated	TET2	Down-regulated	0.507
ALKBH1	Up-regulated	ZC3H13	Down-regulated	0.52
ALKBH1	Up-regulated	NSUN5	Up-regulated	0.557
ALKBH1	Up-regulated	METTL4	Up-regulated	0.565
ALKBH1	Up-regulated	ASCC3	Down-regulated	0.59
ALKBH1	Up-regulated	TRMT61A	Up-regulated	0.692
ALKBH1	Up-regulated	YTHDF3	Down-regulated	0.699
ALKBH1	Up-regulated	FTO	Down-regulated	0.87
ALKBH1	Up-regulated	ALKBH5	Up-regulated	0.923
ALKBH1	Up-regulated	ALKBH3	Up-regulated	0.948
ALKBH3	Up-regulated	ALKBH1	Up-regulated	0.948
ALKBH3	Up-regulated	NEIL3	Up-regulated	0.44
ALKBH3	Up-regulated	CAPN5	Down-regulated	0.597
ALKBH3	Up-regulated	YTHDF3	Down-regulated	0.432
ALKBH3	Up-regulated	ENDOV	Up-regulated	0.541
ALKBH3	Up-regulated	TRMT61A	Up-regulated	0.551
ALKBH3	Up-regulated	FTO	Down-regulated	0.738
ALKBH3	Up-regulated	ALKBH5	Up-regulated	0.739
ALKBH3	Up-regulated	ASCC3	Down-regulated	0.998
ALKBH5	Up-regulated	YTHDC2	Down-regulated	0.792
ALKBH5	Up-regulated	ALKBH1	Up-regulated	0.923
ALKBH5	Up-regulated	ADAM19	Down-regulated	0.501
ALKBH5	Up-regulated	ZC3H13	Down-regulated	0.786
ALKBH5	Up-regulated	ALKBH3	Up-regulated	0.739
ALKBH5	Up-regulated	HNRNPA2B1	Down-regulated	0.624
ALKBH5	Up-regulated	SRSF3	Up-regulated	0.463
ALKBH5	Up-regulated	NOP16	Up-regulated	0.444
ALKBH5	Up-regulated	METTL4	Up-regulated	0.652
ALKBH5	Up-regulated	YTHDF3	Down-regulated	0.852
ALKBH5	Up-regulated	DDX3X	Down-regulated	0.892
ALKBH5	Up-regulated	FTO	Down-regulated	0.979
AMIGO2	Up-regulated	ALCAM	Down-regulated	0.467
AMIGO2	Up-regulated	F2RL2	Up-regulated	0.486
AMOTL1	Down-regulated	RBM39	Up-regulated	0.495
AMOTL1	Down-regulated	PITPNM3	Down-regulated	0.572
AMOTL1	Down-regulated	REXO2	Up-regulated	0.403
AMOTL1	Down-regulated	TEAD4	Up-regulated	0.613
AMOTL1	Down-regulated	PTPN14	Down-regulated	0.498
AMOTL1	Down-regulated	CTGF	Up-regulated	0.451
AMOTL1	Down-regulated	MOB1A	Down-regulated	0.777
AMOTL1	Down-regulated	MOB1B	Down-regulated	0.739
AMOTL1	Down-regulated	WWC2	Down-regulated	0.478
AMOTL1	Down-regulated	CYR61	Up-regulated	0.525
AMOTL1	Down-regulated	TEAD1	Down-regulated	0.534
AMOTL1	Down-regulated	WWC1	Down-regulated	0.732
AMOTL1	Down-regulated	MPDZ	Down-regulated	0.934
AMOTL1	Down-regulated	MYC	Up-regulated	0.949
ANAPC1	Down-regulated	AURKA	Up-regulated	0.703
ANAPC1	Down-regulated	AGO2	Down-regulated	0.447
ANAPC1	Down-regulated	PCGF1	Up-regulated	0.55
ANAPC1	Down-regulated	PPP3R1	Up-regulated	0.616
ANAPC1	Down-regulated	MAD2L2	Up-regulated	0.625
ANAPC1	Down-regulated	PHC2	Up-regulated	0.9
ANAPC1	Down-regulated	HAT1	Down-regulated	0.419
ANAPC1	Down-regulated	CDK2	Up-regulated	0.782
ANAPC1	Down-regulated	RB1	Down-regulated	0.625
ANAPC1	Down-regulated	RNF7	Up-regulated	0.661
ANAPC1	Down-regulated	SKP2	Down-regulated	0.575
ANAPC1	Down-regulated	CCNB2	Up-regulated	0.754
ANAPC1	Down-regulated	ORC5	Up-regulated	0.457
ANAPC1	Down-regulated	DIP2B	Down-regulated	0.473
ANAPC1	Down-regulated	CXCL8	Up-regulated	0.9
ANAPC1	Down-regulated	AURKB	Up-regulated	0.73
ANAPC1	Down-regulated	ARHGEF12	Down-regulated	0.402
ANAPC1	Down-regulated	SMC4	Down-regulated	0.456
ANAPC1	Down-regulated	CFAP97	Down-regulated	0.474
ANAPC1	Down-regulated	PPP2CA	Up-regulated	0.478
ANAPC1	Down-regulated	TNRC6A	Down-regulated	0.574
ANAPC1	Down-regulated	UBA52	Up-regulated	0.615
ANAPC1	Down-regulated	CCNB3	Down-regulated	0.646
ANAPC1	Down-regulated	CETN2	Up-regulated	0.647
ANAPC1	Down-regulated	PTTG1	Up-regulated	0.716
ANAPC1	Down-regulated	CUL7	Down-regulated	0.9
ANAPC1	Down-regulated	PHC1	Down-regulated	0.9
ANAPC1	Down-regulated	CDKN1A	Up-regulated	0.9
ANAPC1	Down-regulated	UBE2C	Up-regulated	0.982
ANAPC1	Down-regulated	ANAPC16	Up-regulated	0.998
ANAPC1	Down-regulated	CDC16	Up-regulated	0.999
ANAPC16	Up-regulated	AURKA	Up-regulated	0.606
ANAPC16	Up-regulated	PCGF1	Up-regulated	0.55
ANAPC16	Up-regulated	PHC2	Up-regulated	0.9
ANAPC16	Up-regulated	CDK2	Up-regulated	0.611
ANAPC16	Up-regulated	RB1	Down-regulated	0.6
ANAPC16	Up-regulated	SKP2	Down-regulated	0.616
ANAPC16	Up-regulated	CXCL8	Up-regulated	0.9
ANAPC16	Up-regulated	AURKB	Up-regulated	0.606
ANAPC16	Up-regulated	ANAPC1	Down-regulated	0.998
ANAPC16	Up-regulated	MAP2K3	Up-regulated	0.635
ANAPC16	Up-regulated	UBE2C	Up-regulated	0.988
ANAPC16	Up-regulated	TOMM7	Up-regulated	0.752
ANAPC16	Up-regulated	CDC16	Up-regulated	0.999
ANAPC16	Up-regulated	PTTG1	Up-regulated	0.725
ANAPC16	Up-regulated	CDKN1A	Up-regulated	0.902
ANAPC16	Up-regulated	UBA52	Up-regulated	0.856
ANAPC16	Up-regulated	SEC61G	Up-regulated	0.518
ANAPC16	Up-regulated	CFAP97	Down-regulated	0.693
ANAPC16	Up-regulated	CNBP	Up-regulated	0.664
ANAPC16	Up-regulated	CUL7	Down-regulated	0.9
ANAPC16	Up-regulated	PHC1	Down-regulated	0.9
ANAPC16	Up-regulated	TNFAIP3	Up-regulated	0.419
ANGEL1	Down-regulated	VASH1	Down-regulated	0.773
ANGEL1	Down-regulated	RPS16	Up-regulated	0.406
ANGEL1	Down-regulated	TRIM44	Down-regulated	0.409
ANGEL1	Down-regulated	REXO2	Up-regulated	0.444
ANGEL1	Down-regulated	CNOT1	Down-regulated	0.557
ANGPTL4	Up-regulated	MED10	Up-regulated	0.9
ANGPTL4	Up-regulated	EP300	Down-regulated	0.911
ANGPTL4	Up-regulated	P4HA1	Up-regulated	0.416
ANGPTL4	Up-regulated	PLIN2	Up-regulated	0.616
ANGPTL4	Up-regulated	MED8	Up-regulated	0.9
ANGPTL4	Up-regulated	MED1	Down-regulated	0.905
ANGPTL4	Up-regulated	CXCL8	Up-regulated	0.426
ANGPTL4	Up-regulated	CTGF	Up-regulated	0.435
ANGPTL4	Up-regulated	AREG	Up-regulated	0.439
ANGPTL4	Up-regulated	BNIP3	Up-regulated	0.444
ANGPTL4	Up-regulated	MYC	Up-regulated	0.452
ANGPTL4	Up-regulated	ACTB	Down-regulated	0.511
ANGPTL4	Up-regulated	MMP1	Up-regulated	0.532
ANGPTL4	Up-regulated	FN1	Down-regulated	0.723
ANGPTL4	Up-regulated	VEGFA	Up-regulated	0.73
ANGPTL4	Up-regulated	MED23	Down-regulated	0.9
ANGPTL4	Up-regulated	MED19	Up-regulated	0.9
ANGPTL4	Up-regulated	MED14	Down-regulated	0.9
ANGPTL4	Up-regulated	MED6	Up-regulated	0.9
ANGPTL4	Up-regulated	MED12	Down-regulated	0.9
ANGPTL4	Up-regulated	CDK19	Down-regulated	0.9
ANGPTL4	Up-regulated	FAM120B	Down-regulated	0.9
ANGPTL4	Up-regulated	NCOA6	Down-regulated	0.901
ANGPTL4	Up-regulated	CHD9	Down-regulated	0.902
ANGPTL4	Up-regulated	NCOA2	Down-regulated	0.904
ANGPTL4	Up-regulated	NCOA3	Down-regulated	0.908
ANGPTL4	Up-regulated	PPARA	Down-regulated	0.966
ANKFY1	Down-regulated	PIK3C2A	Down-regulated	0.421
ANKFY1	Down-regulated	WARS	Up-regulated	0.55
ANKFY1	Down-regulated	PHLDB1	Down-regulated	0.499
ANKFY1	Down-regulated	IRF2BP2	Up-regulated	0.494
ANKFY1	Down-regulated	PARP1	Down-regulated	0.657
ANKFY1	Down-regulated	SACS	Down-regulated	0.502
ANKFY1	Down-regulated	CTNND1	Down-regulated	0.483
ANKFY1	Down-regulated	DENND4C	Down-regulated	0.727
ANKRD17	Down-regulated	ZFAND3	Up-regulated	0.427
ANKRD17	Down-regulated	TMEM11	Up-regulated	0.521
ANKRD17	Down-regulated	CNOT1	Down-regulated	0.51
ANKRD17	Down-regulated	FTO	Down-regulated	0.428
ANKRD17	Down-regulated	GIGYF2	Down-regulated	0.459
ANKRD17	Down-regulated	ASXL2	Down-regulated	0.464
ANKRD17	Down-regulated	AGO1	Down-regulated	0.484
ANKRD17	Down-regulated	SETD1B	Down-regulated	0.525
ANKRD17	Down-regulated	UHMK1	Down-regulated	0.709
ANKRD2	Down-regulated	ENSA	Up-regulated	0.426
ANKRD2	Down-regulated	RPLP1	Up-regulated	0.462
ANKRD2	Down-regulated	PLCB1	Down-regulated	0.477
ANKRD2	Down-regulated	ZNF205	Up-regulated	0.536
ANKRD2	Down-regulated	ZNF207	Up-regulated	0.618
ANKRD52	Down-regulated	PPIF	Up-regulated	0.71
ANKRD52	Down-regulated	FAM98A	Down-regulated	0.719
ANKRD52	Down-regulated	SEPT3	Down-regulated	0.406
ANKRD52	Down-regulated	DLG5	Down-regulated	0.426
ANKRD52	Down-regulated	IPO9	Down-regulated	0.439
ANKRD52	Down-regulated	ZNF609	Down-regulated	0.529
ANKRD52	Down-regulated	NCOR1	Down-regulated	0.55
ANKRD52	Down-regulated	NCOR2	Down-regulated	0.572
ANKS1A	Down-regulated	DAB2IP	Down-regulated	0.727
ANKS1A	Down-regulated	PKN3	Down-regulated	0.58
ANKS1A	Down-regulated	RIN1	Up-regulated	0.651
ANKS1A	Down-regulated	EPHA2	Up-regulated	0.543
ANKS1A	Down-regulated	SYNGAP1	Down-regulated	0.42
ANKS1A	Down-regulated	CDK18	Down-regulated	0.438
ANKS1A	Down-regulated	NCKAP1	Down-regulated	0.536
ANKS6	Down-regulated	NEK9	Down-regulated	0.859
ANKS6	Down-regulated	BICC1	Down-regulated	0.409
ANKS6	Down-regulated	IQCB1	Up-regulated	0.444
ANKS6	Down-regulated	DDX6	Down-regulated	0.506
ANKS6	Down-regulated	MAPKBP1	Down-regulated	0.679
ANTXR1	Down-regulated	TTYH3	Down-regulated	0.501
ANTXR1	Down-regulated	LRP5	Down-regulated	0.416
ANTXR1	Down-regulated	FN1	Down-regulated	0.416
ANTXR1	Down-regulated	TDP2	Up-regulated	0.451
ANTXR1	Down-regulated	SMC4	Down-regulated	0.493
ANTXR1	Down-regulated	DUSP5	Up-regulated	0.539
ANTXR1	Down-regulated	KIRREL	Down-regulated	0.616
ANTXR1	Down-regulated	CSPG4	Down-regulated	0.618
ANXA2R	Up-regulated	S100A10	Up-regulated	0.73
ANXA5	Up-regulated	VCL	Down-regulated	0.947
ANXA5	Up-regulated	LGALS1	Up-regulated	0.473
ANXA5	Up-regulated	XBP1	Up-regulated	0.549
ANXA5	Up-regulated	NFKBIA	Up-regulated	0.611
ANXA5	Up-regulated	TIMP1	Up-regulated	0.416
ANXA5	Up-regulated	AGO2	Down-regulated	0.48
ANXA5	Up-regulated	RELB	Up-regulated	0.401
ANXA5	Up-regulated	PPIF	Up-regulated	0.416
ANXA5	Up-regulated	CCND1	Down-regulated	0.819
ANXA5	Up-regulated	CTSD	Up-regulated	0.405
ANXA5	Up-regulated	TSG101	Up-regulated	0.603
ANXA5	Up-regulated	ITGAV	Down-regulated	0.427
ANXA5	Up-regulated	CDH1	Down-regulated	0.684
ANXA5	Up-regulated	STAT3	Down-regulated	0.754
ANXA5	Up-regulated	ICAM1	Up-regulated	0.566
ANXA5	Up-regulated	CDK2	Up-regulated	0.694
ANXA5	Up-regulated	RB1	Down-regulated	0.406
ANXA5	Up-regulated	IGF1R	Down-regulated	0.537
ANXA5	Up-regulated	MAP1LC3B	Up-regulated	0.687
ANXA5	Up-regulated	SOD1	Up-regulated	0.935
ANXA5	Up-regulated	S100A11	Up-regulated	0.621
ANXA5	Up-regulated	TNFRSF10B	Up-regulated	0.74
ANXA5	Up-regulated	ATM	Down-regulated	0.61
ANXA5	Up-regulated	TP53BP1	Down-regulated	0.404
ANXA5	Up-regulated	TPCN1	Down-regulated	0.404
ANXA5	Up-regulated	BIRC5	Up-regulated	0.404
ANXA5	Up-regulated	RPTOR	Down-regulated	0.405
ANXA5	Up-regulated	HUWE1	Down-regulated	0.409
ANXA5	Up-regulated	BNIP3	Up-regulated	0.414
ANXA5	Up-regulated	HSPA1A	Down-regulated	0.422
ANXA5	Up-regulated	ITGB3BP	Down-regulated	0.424
ANXA5	Up-regulated	S100A6	Up-regulated	0.43
ANXA5	Up-regulated	NPM1	Up-regulated	0.43
ANXA5	Up-regulated	JAK1	Down-regulated	0.43
ANXA5	Up-regulated	NQO1	Up-regulated	0.431
ANXA5	Up-regulated	NFE2L2	Up-regulated	0.433
ANXA5	Up-regulated	LDHA	Up-regulated	0.439
ANXA5	Up-regulated	CASP4	Up-regulated	0.44
ANXA5	Up-regulated	ATF4	Up-regulated	0.45
ANXA5	Up-regulated	BBC3	Up-regulated	0.454
ANXA5	Up-regulated	CD83	Up-regulated	0.455
ANXA5	Up-regulated	NES	Down-regulated	0.456
ANXA5	Up-regulated	GADD45A	Up-regulated	0.457
ANXA5	Up-regulated	VIM	Up-regulated	0.473
ANXA5	Up-regulated	CTSB	Up-regulated	0.474
ANXA5	Up-regulated	SDPR	Down-regulated	0.479
ANXA5	Up-regulated	PLAU	Up-regulated	0.479
ANXA5	Up-regulated	EZH2	Up-regulated	0.496
ANXA5	Up-regulated	PRNP	Up-regulated	0.508
ANXA5	Up-regulated	HSPA8	Down-regulated	0.515
ANXA5	Up-regulated	SQSTM1	Up-regulated	0.53
ANXA5	Up-regulated	CD24	Down-regulated	0.53
ANXA5	Up-regulated	BIRC2	Up-regulated	0.534
ANXA5	Up-regulated	GSK3B	Down-regulated	0.537
ANXA5	Up-regulated	EIF4EBP1	Up-regulated	0.539
ANXA5	Up-regulated	S100A10	Up-regulated	0.554
ANXA5	Up-regulated	CHEK1	Up-regulated	0.556
ANXA5	Up-regulated	COX4I1	Up-regulated	0.562
ANXA5	Up-regulated	CXCL8	Up-regulated	0.59
ANXA5	Up-regulated	DDIT3	Up-regulated	0.592
ANXA5	Up-regulated	PDIA3	Up-regulated	0.595
ANXA5	Up-regulated	HRAS	Up-regulated	0.606
ANXA5	Up-regulated	MTOR	Down-regulated	0.614
ANXA5	Up-regulated	CSF2	Up-regulated	0.635
ANXA5	Up-regulated	FN1	Down-regulated	0.642
ANXA5	Up-regulated	CDKN1A	Up-regulated	0.653
ANXA5	Up-regulated	PADI2	Down-regulated	0.656
ANXA5	Up-regulated	JUN	Up-regulated	0.66
ANXA5	Up-regulated	MKI67	Down-regulated	0.665
ANXA5	Up-regulated	CTNNB1	Down-regulated	0.696
ANXA5	Up-regulated	H2AFX	Up-regulated	0.698
ANXA5	Up-regulated	CD63	Up-regulated	0.715
ANXA5	Up-regulated	VEGFA	Up-regulated	0.724
ANXA5	Up-regulated	PARP1	Down-regulated	0.732
ANXA5	Up-regulated	MYC	Up-regulated	0.742
ANXA5	Up-regulated	BCL2L11	Down-regulated	0.75
ANXA5	Up-regulated	BCL2L1	Up-regulated	0.854
ANXA5	Up-regulated	ACTB	Down-regulated	0.906
ANXA5	Up-regulated	TLN1	Down-regulated	0.914
ANXA5	Up-regulated	ACTG1	Down-regulated	0.929
ANXA5	Up-regulated	FLNA	Down-regulated	0.93
AP1G1	Down-regulated	CTSZ	Up-regulated	0.605
AP1G1	Down-regulated	DNASE2	Up-regulated	0.615
AP1G1	Down-regulated	PRKAB1	Up-regulated	0.689
AP1G1	Down-regulated	CTSD	Up-regulated	0.407
AP1G1	Down-regulated	CLTA	Up-regulated	0.746
AP1G1	Down-regulated	RAC2	Down-regulated	0.511
AP1G1	Down-regulated	AAGAB	Up-regulated	0.77
AP1G1	Down-regulated	AP2S1	Up-regulated	0.85
AP1G1	Down-regulated	PIK3C2A	Down-regulated	0.625
AP1G1	Down-regulated	PACS1	Down-regulated	0.483
AP1G1	Down-regulated	LIMCH1	Down-regulated	0.466
AP1G1	Down-regulated	PSEN1	Up-regulated	0.503
AP1G1	Down-regulated	IGF2R	Down-regulated	0.985
AP1G1	Down-regulated	DYNLRB1	Up-regulated	0.432
AP1G1	Down-regulated	SNAPIN	Up-regulated	0.667
AP1G1	Down-regulated	ARFGEF2	Down-regulated	0.499
AP1G1	Down-regulated	DNM1	Down-regulated	0.711
AP1G1	Down-regulated	SEC14L1	Down-regulated	0.469
AP1G1	Down-regulated	DMXL2	Down-regulated	0.448
AP1G1	Down-regulated	UBE2D2	Up-regulated	0.488
AP1G1	Down-regulated	HLA-B	Up-regulated	0.6
AP1G1	Down-regulated	ARRB1	Down-regulated	0.606
AP1G1	Down-regulated	REPS1	Up-regulated	0.609
AP1G1	Down-regulated	SYNJ1	Down-regulated	0.687
AP1G1	Down-regulated	HEATR5A	Down-regulated	0.83
AP1G1	Down-regulated	HSPA8	Down-regulated	0.916
AP1G1	Down-regulated	AP2B1	Down-regulated	0.975
AP1G1	Down-regulated	CLTC	Down-regulated	0.98
AP2B1	Down-regulated	HBEGF	Up-regulated	0.607
AP2B1	Down-regulated	CLTA	Up-regulated	0.945
AP2B1	Down-regulated	MEA1	Up-regulated	0.425
AP2B1	Down-regulated	COPE	Up-regulated	0.46
AP2B1	Down-regulated	AP2S1	Up-regulated	0.999
AP2B1	Down-regulated	EHD2	Down-regulated	0.818
AP2B1	Down-regulated	ARCN1	Down-regulated	0.594
AP2B1	Down-regulated	CBL	Down-regulated	0.603
AP2B1	Down-regulated	ATM	Down-regulated	0.955
AP2B1	Down-regulated	HEXIM1	Down-regulated	0.433
AP2B1	Down-regulated	HIP1	Down-regulated	0.856
AP2B1	Down-regulated	ATR	Down-regulated	0.414
AP2B1	Down-regulated	HTT	Down-regulated	0.642
AP2B1	Down-regulated	IGF2R	Down-regulated	0.638
AP2B1	Down-regulated	MSN	Down-regulated	0.687
AP2B1	Down-regulated	DCTN1	Down-regulated	0.754
AP2B1	Down-regulated	RFWD2	Up-regulated	0.493
AP2B1	Down-regulated	COPA	Down-regulated	0.595
AP2B1	Down-regulated	MYO6	Down-regulated	0.582
AP2B1	Down-regulated	ROR1	Down-regulated	0.901
AP2B1	Down-regulated	DNM1	Down-regulated	0.826
AP2B1	Down-regulated	ITSN1	Down-regulated	0.966
AP2B1	Down-regulated	VLDLR	Up-regulated	0.61
AP2B1	Down-regulated	AP1G1	Down-regulated	0.975
AP2B1	Down-regulated	AREG	Up-regulated	0.6
AP2B1	Down-regulated	RDX	Down-regulated	0.676
AP2B1	Down-regulated	UBA52	Up-regulated	0.609
AP2B1	Down-regulated	REPS1	Up-regulated	0.882
AP2B1	Down-regulated	FCHO2	Down-regulated	0.788
AP2B1	Down-regulated	SHC1	Down-regulated	0.554
AP2B1	Down-regulated	PRKCA	Down-regulated	0.904
AP2B1	Down-regulated	ARRB1	Down-regulated	0.994
AP2B1	Down-regulated	SYNJ1	Down-regulated	0.728
AP2B1	Down-regulated	RPS6KA2	Down-regulated	0.605
AP2B1	Down-regulated	HEATR5A	Down-regulated	0.407
AP2B1	Down-regulated	PIP5K1C	Down-regulated	0.74
AP2B1	Down-regulated	CLTC	Down-regulated	0.998
AP2B1	Down-regulated	MYC	Up-regulated	0.42
AP2S1	Up-regulated	HBEGF	Up-regulated	0.6
AP2S1	Up-regulated	CLTA	Up-regulated	0.956
AP2S1	Up-regulated	RAB38	Up-regulated	0.598
AP2S1	Up-regulated	AAGAB	Up-regulated	0.878
AP2S1	Up-regulated	EPB41L1	Down-regulated	0.416
AP2S1	Up-regulated	ZNHIT1	Up-regulated	0.443
AP2S1	Up-regulated	AREG	Up-regulated	0.6
AP2S1	Up-regulated	CBL	Down-regulated	0.6
AP2S1	Up-regulated	HTT	Down-regulated	0.605
AP2S1	Up-regulated	VLDLR	Up-regulated	0.605
AP2S1	Up-regulated	RPS6KA2	Down-regulated	0.608
AP2S1	Up-regulated	SYNJ1	Down-regulated	0.618
AP2S1	Up-regulated	UBA52	Up-regulated	0.621
AP2S1	Up-regulated	IGF2R	Down-regulated	0.631
AP2S1	Up-regulated	MSN	Down-regulated	0.652
AP2S1	Up-regulated	ARRB1	Down-regulated	0.652
AP2S1	Up-regulated	RDX	Down-regulated	0.657
AP2S1	Up-regulated	DNM1	Down-regulated	0.694
AP2S1	Up-regulated	EHD2	Down-regulated	0.81
AP2S1	Up-regulated	ITSN1	Down-regulated	0.814
AP2S1	Up-regulated	HIP1	Down-regulated	0.835
AP2S1	Up-regulated	AP1G1	Down-regulated	0.85
AP2S1	Up-regulated	REPS1	Up-regulated	0.873
AP2S1	Up-regulated	FCHO2	Down-regulated	0.874
AP2S1	Up-regulated	ROR1	Down-regulated	0.901
AP2S1	Up-regulated	PRKCA	Down-regulated	0.906
AP2S1	Up-regulated	CLTC	Down-regulated	0.967
AP2S1	Up-regulated	AP2B1	Down-regulated	0.999
APBA1	Down-regulated	STX1A	Up-regulated	0.851
APBA1	Down-regulated	RAB3B	Down-regulated	0.4
APBA1	Down-regulated	SCAMP1	Down-regulated	0.405
APBA1	Down-regulated	DAPK1	Down-regulated	0.412
APBA1	Down-regulated	SCAMP5	Down-regulated	0.412
APBA1	Down-regulated	RASSF1	Up-regulated	0.468
APBA1	Down-regulated	HRAS	Up-regulated	0.482
APBA1	Down-regulated	MPP2	Down-regulated	0.761
APBA1	Down-regulated	APBB2	Down-regulated	0.771
APBA1	Down-regulated	PSEN1	Up-regulated	0.824
APBA1	Down-regulated	DLG1	Down-regulated	0.838
APBA1	Down-regulated	PPFIA4	Down-regulated	0.919
APBA1	Down-regulated	UNC13B	Down-regulated	0.925
APBA1	Down-regulated	STXBP1	Down-regulated	0.992
APBB2	Down-regulated	APBA1	Down-regulated	0.771
APBB2	Down-regulated	ABCA2	Down-regulated	0.414
APBB2	Down-regulated	STXBP1	Down-regulated	0.519
APBB2	Down-regulated	TRAPPC9	Down-regulated	0.438
APBB2	Down-regulated	HTATIP2	Up-regulated	0.416
APC	Down-regulated	NXT2	Down-regulated	0.545
APC	Down-regulated	PPP2CB	Up-regulated	0.609
APC	Down-regulated	CCND1	Down-regulated	0.641
APC	Down-regulated	BCL9	Down-regulated	0.757
APC	Down-regulated	NXT1	Up-regulated	0.545
APC	Down-regulated	JUN	Up-regulated	0.41
APC	Down-regulated	CDKN1A	Up-regulated	0.425
APC	Down-regulated	WNT7B	Down-regulated	0.434
APC	Down-regulated	NEURL1B	Down-regulated	0.435
APC	Down-regulated	MACF1	Down-regulated	0.467
APC	Down-regulated	DOCK4	Down-regulated	0.47
APC	Down-regulated	DCTN1	Down-regulated	0.473
APC	Down-regulated	DKK1	Down-regulated	0.482
APC	Down-regulated	CDH3	Down-regulated	0.574
APC	Down-regulated	UBA52	Up-regulated	0.6
APC	Down-regulated	IQGAP1	Down-regulated	0.604
APC	Down-regulated	HRAS	Up-regulated	0.634
APC	Down-regulated	KMT2D	Down-regulated	0.673
APC	Down-regulated	PPP2CA	Up-regulated	0.684
APC	Down-regulated	BCL9L	Down-regulated	0.73
APC	Down-regulated	MYC	Up-regulated	0.741
APC	Down-regulated	CTNND1	Down-regulated	0.799
APC	Down-regulated	SMAD4	Up-regulated	0.841
APC	Down-regulated	CDH1	Down-regulated	0.859
APC	Down-regulated	CACYBP	Up-regulated	0.9
APC	Down-regulated	RAC1	Up-regulated	0.938
APC	Down-regulated	ASAP1	Down-regulated	0.946
APC	Down-regulated	LRP5	Down-regulated	0.968
APC	Down-regulated	SIAH1	Up-regulated	0.972
APC	Down-regulated	JUP	Down-regulated	0.975
APC	Down-regulated	DLG1	Down-regulated	0.991
APC	Down-regulated	GSK3B	Down-regulated	0.999
APC	Down-regulated	CTNNB1	Down-regulated	0.999
APLN	Down-regulated	VEGFA	Up-regulated	0.588
APOPT1	Up-regulated	COX14	Up-regulated	0.536
APRT	Up-regulated	PSMD7	Up-regulated	0.502
APRT	Up-regulated	GSR	Up-regulated	0.521
APRT	Up-regulated	PPIF	Up-regulated	0.548
APRT	Up-regulated	MT2A	Up-regulated	0.435
APRT	Up-regulated	YWHAH	Up-regulated	0.652
APRT	Up-regulated	RPS16	Up-regulated	0.467
APRT	Up-regulated	HINT2	Up-regulated	0.51
APRT	Up-regulated	CDH1	Down-regulated	0.428
APRT	Up-regulated	CAD	Down-regulated	0.417
APRT	Up-regulated	TSPAN3	Up-regulated	0.509
APRT	Up-regulated	OLA1	Up-regulated	0.424
APRT	Up-regulated	MT1E	Up-regulated	0.539
APRT	Up-regulated	RPL13	Up-regulated	0.464
APRT	Up-regulated	NQO1	Up-regulated	0.629
APRT	Up-regulated	UPP1	Up-regulated	0.606
APRT	Up-regulated	MT1F	Up-regulated	0.538
APRT	Up-regulated	EEF1A1	Up-regulated	0.474
APRT	Up-regulated	COPS5	Up-regulated	0.405
APRT	Up-regulated	PNP	Up-regulated	0.983
APRT	Up-regulated	MT-CYB	Up-regulated	0.418
APRT	Up-regulated	UCK2	Up-regulated	0.612
APRT	Up-regulated	YARS	Up-regulated	0.482
APRT	Up-regulated	RPL10A	Up-regulated	0.545
APRT	Up-regulated	RPS28	Up-regulated	0.407
APRT	Up-regulated	MRPS12	Up-regulated	0.418
APRT	Up-regulated	LDHA	Up-regulated	0.525
APRT	Up-regulated	RPL18	Up-regulated	0.568
APRT	Up-regulated	RPS20	Up-regulated	0.57
APRT	Up-regulated	PEAK1	Down-regulated	0.589
APRT	Up-regulated	RPL6	Up-regulated	0.634
APRT	Up-regulated	CNBP	Up-regulated	0.653
APRT	Up-regulated	ADSL	Up-regulated	0.992
AQP3	Down-regulated	CDH1	Down-regulated	0.498
AQP3	Down-regulated	HSPA8	Down-regulated	0.426
AQP3	Down-regulated	FLG	Down-regulated	0.495
AQP3	Down-regulated	SCNN1A	Down-regulated	0.542
ARAP1	Down-regulated	WFS1	Down-regulated	0.474
ARAP1	Down-regulated	CLTA	Up-regulated	0.906
ARAP1	Down-regulated	EHBP1	Down-regulated	0.515
ARAP1	Down-regulated	LARP6	Up-regulated	0.443
ARAP1	Down-regulated	MTSS1L	Down-regulated	0.404
ARAP1	Down-regulated	RAC1	Up-regulated	0.922
ARAP1	Down-regulated	COPA	Down-regulated	0.925
ARAP1	Down-regulated	CAMK1D	Down-regulated	0.514
ARAP1	Down-regulated	FTO	Down-regulated	0.517
ARAP1	Down-regulated	HRAS	Up-regulated	0.914
ARCN1	Down-regulated	RPS12	Up-regulated	0.442
ARCN1	Down-regulated	BNIP1	Up-regulated	0.6
ARCN1	Down-regulated	TAOK1	Down-regulated	0.494
ARCN1	Down-regulated	ERP44	Up-regulated	0.445
ARCN1	Down-regulated	COPE	Up-regulated	0.999
ARCN1	Down-regulated	RPL10	Up-regulated	0.404
ARCN1	Down-regulated	RPL35A	Up-regulated	0.411
ARCN1	Down-regulated	RPL27A	Up-regulated	0.415
ARCN1	Down-regulated	SEC24C	Down-regulated	0.419
ARCN1	Down-regulated	RPS21	Up-regulated	0.422
ARCN1	Down-regulated	CLTC	Down-regulated	0.422
ARCN1	Down-regulated	RPS28	Up-regulated	0.428
ARCN1	Down-regulated	RFWD2	Up-regulated	0.435
ARCN1	Down-regulated	RPS4X	Up-regulated	0.438
ARCN1	Down-regulated	RPS6	Up-regulated	0.441
ARCN1	Down-regulated	RPS27	Up-regulated	0.445
ARCN1	Down-regulated	STXBP1	Down-regulated	0.448
ARCN1	Down-regulated	RAB10	Up-regulated	0.45
ARCN1	Down-regulated	PHLDB1	Down-regulated	0.451
ARCN1	Down-regulated	ARL16	Up-regulated	0.463
ARCN1	Down-regulated	ARL10	Down-regulated	0.463
ARCN1	Down-regulated	RPL10A	Up-regulated	0.507
ARCN1	Down-regulated	RPS19	Up-regulated	0.508
ARCN1	Down-regulated	RPL5	Up-regulated	0.513
ARCN1	Down-regulated	RPS11	Up-regulated	0.517
ARCN1	Down-regulated	RPS18	Up-regulated	0.517
ARCN1	Down-regulated	DDOST	Up-regulated	0.543
ARCN1	Down-regulated	RPS14	Up-regulated	0.554
ARCN1	Down-regulated	RPL3	Up-regulated	0.56
ARCN1	Down-regulated	RPLP2	Up-regulated	0.561
ARCN1	Down-regulated	AP2B1	Down-regulated	0.594
ARCN1	Down-regulated	PTGR1	Up-regulated	0.597
ARCN1	Down-regulated	SPTBN2	Down-regulated	0.6
ARCN1	Down-regulated	CD55	Up-regulated	0.6
ARCN1	Down-regulated	SPTBN1	Down-regulated	0.6
ARCN1	Down-regulated	CD59	Up-regulated	0.6
ARCN1	Down-regulated	RPLP1	Up-regulated	0.618
ARCN1	Down-regulated	GOLGA2	Down-regulated	0.624
ARCN1	Down-regulated	ASCC3	Down-regulated	0.639
ARCN1	Down-regulated	DNAJB4	Down-regulated	0.668
ARCN1	Down-regulated	AUP1	Up-regulated	0.689
ARCN1	Down-regulated	EIF4A2	Up-regulated	0.691
ARCN1	Down-regulated	STX18	Up-regulated	0.72
ARCN1	Down-regulated	STT3A	Up-regulated	0.746
ARCN1	Down-regulated	COPA	Down-regulated	0.999
AREG	Up-regulated	CTSZ	Up-regulated	0.627
AREG	Up-regulated	TIMP1	Up-regulated	0.422
AREG	Up-regulated	CCND1	Down-regulated	0.463
AREG	Up-regulated	HBEGF	Up-regulated	0.485
AREG	Up-regulated	CLTA	Up-regulated	0.6
AREG	Up-regulated	PLCG1	Down-regulated	0.62
AREG	Up-regulated	CDH1	Down-regulated	0.459
AREG	Up-regulated	AP2S1	Up-regulated	0.6
AREG	Up-regulated	CBL	Down-regulated	0.707
AREG	Up-regulated	STAT3	Down-regulated	0.477
AREG	Up-regulated	ICAM1	Up-regulated	0.589
AREG	Up-regulated	ERBB3	Down-regulated	0.983
AREG	Up-regulated	PXN	Down-regulated	0.909
AREG	Up-regulated	IGF1R	Down-regulated	0.822
AREG	Up-regulated	SEC24D	Down-regulated	0.6
AREG	Up-regulated	CSF2	Up-regulated	0.451
AREG	Up-regulated	ANGPTL4	Up-regulated	0.439
AREG	Up-regulated	CXCL8	Up-regulated	0.579
AREG	Up-regulated	ETV5	Up-regulated	0.424
AREG	Up-regulated	SEC16A	Down-regulated	0.6
AREG	Up-regulated	PTPN11	Down-regulated	0.567
AREG	Up-regulated	SEC24C	Down-regulated	0.6
AREG	Up-regulated	CTNNB1	Down-regulated	0.414
AREG	Up-regulated	ACTB	Down-regulated	0.422
AREG	Up-regulated	EPHA2	Up-regulated	0.685
AREG	Up-regulated	CCL20	Up-regulated	0.438
AREG	Up-regulated	CTGF	Up-regulated	0.541
AREG	Up-regulated	S100A2	Up-regulated	0.493
AREG	Up-regulated	PTPN3	Down-regulated	0.905
AREG	Up-regulated	SPRY2	Up-regulated	0.652
AREG	Up-regulated	TRAPPC9	Down-regulated	0.6
AREG	Up-regulated	MYC	Up-regulated	0.436
AREG	Up-regulated	CXCL2	Up-regulated	0.44
AREG	Up-regulated	CXCL1	Up-regulated	0.469
AREG	Up-regulated	CYR61	Up-regulated	0.513
AREG	Up-regulated	PIK3R1	Down-regulated	0.518
AREG	Up-regulated	VEGFA	Up-regulated	0.556
AREG	Up-regulated	GOLGA2	Down-regulated	0.6
AREG	Up-regulated	TRAPPC4	Up-regulated	0.6
AREG	Up-regulated	UBA52	Up-regulated	0.6
AREG	Up-regulated	AP2B1	Down-regulated	0.6
AREG	Up-regulated	CLTC	Down-regulated	0.605
AREG	Up-regulated	CD59	Up-regulated	0.617
AREG	Up-regulated	SHC1	Down-regulated	0.646
AREG	Up-regulated	HRAS	Up-regulated	0.957
AREL1	Down-regulated	KIAA1109	Down-regulated	0.499
AREL1	Down-regulated	BPTF	Down-regulated	0.51
AREL1	Down-regulated	ZNF598	Up-regulated	0.419
AREL1	Down-regulated	VPS13D	Down-regulated	0.461
AREL1	Down-regulated	UBE2D3	Up-regulated	0.471
AREL1	Down-regulated	CYHR1	Up-regulated	0.488
AREL1	Down-regulated	UBE2D2	Up-regulated	0.519
AREL1	Down-regulated	PRPF8	Down-regulated	0.531
AREL1	Down-regulated	TRRAP	Down-regulated	0.669
ARFGEF2	Down-regulated	WDR7	Down-regulated	0.439
ARFGEF2	Down-regulated	CDH1	Down-regulated	0.406
ARFGEF2	Down-regulated	CCT5	Up-regulated	0.61
ARFGEF2	Down-regulated	CCT8	Up-regulated	0.6
ARFGEF2	Down-regulated	CCT2	Up-regulated	0.6
ARFGEF2	Down-regulated	TBC1D16	Down-regulated	0.499
ARFGEF2	Down-regulated	CNOT1	Down-regulated	0.573
ARFGEF2	Down-regulated	CMTM4	Down-regulated	0.522
ARFGEF2	Down-regulated	EXOC7	Down-regulated	0.469
ARFGEF2	Down-regulated	CTNNB1	Down-regulated	0.471
ARFGEF2	Down-regulated	TRRAP	Down-regulated	0.463
ARFGEF2	Down-regulated	COPA	Down-regulated	0.529
ARFGEF2	Down-regulated	FLNA	Down-regulated	0.792
ARFGEF2	Down-regulated	SKIV2L	Down-regulated	0.44
ARFGEF2	Down-regulated	AP1G1	Down-regulated	0.499
ARFGEF2	Down-regulated	CLTC	Down-regulated	0.59
ARFGEF2	Down-regulated	CCT4	Up-regulated	0.6
ARHGAP22	Up-regulated	DCUN1D5	Up-regulated	0.433
ARHGAP22	Up-regulated	WDFY3	Down-regulated	0.436
ARHGAP22	Up-regulated	RAC1	Up-regulated	0.403
ARHGAP22	Up-regulated	ARHGEF2	Up-regulated	0.429
ARHGAP22	Up-regulated	FLNA	Down-regulated	0.59
ARHGAP22	Up-regulated	LAPTM4B	Up-regulated	0.488
ARHGAP22	Up-regulated	FNBP1	Down-regulated	0.488
ARHGAP42	Down-regulated	PSD4	Down-regulated	0.435
ARHGAP42	Down-regulated	RAP1GAP2	Down-regulated	0.409
ARHGAP42	Down-regulated	DAB2IP	Down-regulated	0.406
ARHGAP42	Down-regulated	DOCK1	Down-regulated	0.406
ARHGAP42	Down-regulated	ARHGEF2	Up-regulated	0.407
ARHGAP42	Down-regulated	SCOC	Down-regulated	0.469
ARHGAP42	Down-regulated	SASH1	Down-regulated	0.49
ARHGAP42	Down-regulated	AKAP13	Down-regulated	0.495
ARHGEF12	Down-regulated	GNB4	Down-regulated	0.688
ARHGEF12	Down-regulated	RAC2	Down-regulated	0.443
ARHGEF12	Down-regulated	HERC2	Down-regulated	0.408
ARHGEF12	Down-regulated	ARHGEF17	Down-regulated	0.582
ARHGEF12	Down-regulated	PXN	Down-regulated	0.422
ARHGEF12	Down-regulated	IGF1R	Down-regulated	0.611
ARHGEF12	Down-regulated	FNDC3B	Down-regulated	0.427
ARHGEF12	Down-regulated	ANAPC1	Down-regulated	0.402
ARHGEF12	Down-regulated	RAC1	Up-regulated	0.438
ARHGEF12	Down-regulated	PCNT	Down-regulated	0.454
ARHGEF12	Down-regulated	PTPRF	Down-regulated	0.482
ARHGEF12	Down-regulated	AKAP13	Down-regulated	0.568
ARHGEF12	Down-regulated	MYO6	Down-regulated	0.683
ARHGEF12	Down-regulated	PLXNA1	Down-regulated	0.467
ARHGEF12	Down-regulated	DAAM1	Down-regulated	0.623
ARHGEF12	Down-regulated	PLEKHG6	Down-regulated	0.528
ARHGEF12	Down-regulated	FNBP1	Down-regulated	0.431
ARHGEF12	Down-regulated	PPP1R12A	Down-regulated	0.473
ARHGEF12	Down-regulated	MYC	Up-regulated	0.481
ARHGEF12	Down-regulated	AFAP1	Down-regulated	0.501
ARHGEF12	Down-regulated	TMCO1	Up-regulated	0.539
ARHGEF12	Down-regulated	HRAS	Up-regulated	0.85
ARHGEF17	Down-regulated	RALGAPA2	Down-regulated	0.4
ARHGEF17	Down-regulated	ARPC3	Up-regulated	0.436
ARHGEF17	Down-regulated	CDC42EP1	Up-regulated	0.426
ARHGEF17	Down-regulated	RAI14	Down-regulated	0.44
ARHGEF17	Down-regulated	SETD1B	Down-regulated	0.441
ARHGEF17	Down-regulated	SYNGAP1	Down-regulated	0.465
ARHGEF17	Down-regulated	PLEKHG6	Down-regulated	0.477
ARHGEF17	Down-regulated	ABCA2	Down-regulated	0.5
ARHGEF17	Down-regulated	SHROOM3	Down-regulated	0.501
ARHGEF17	Down-regulated	ARHGEF12	Down-regulated	0.582
ARHGEF17	Down-regulated	NEURL1B	Down-regulated	0.592
ARHGEF2	Up-regulated	VCL	Down-regulated	0.503
ARHGEF2	Up-regulated	RIPK2	Up-regulated	0.85
ARHGEF2	Up-regulated	PPP2CB	Up-regulated	0.732
ARHGEF2	Up-regulated	YBX3	Up-regulated	0.766
ARHGEF2	Up-regulated	YWHAH	Up-regulated	0.793
ARHGEF2	Up-regulated	RAC2	Down-regulated	0.472
ARHGEF2	Up-regulated	DAB2IP	Down-regulated	0.4
ARHGEF2	Up-regulated	TUBB4A	Down-regulated	0.821
ARHGEF2	Up-regulated	PXN	Down-regulated	0.801
ARHGEF2	Up-regulated	CGN	Down-regulated	0.996
ARHGEF2	Up-regulated	ARHGAP42	Down-regulated	0.407
ARHGEF2	Up-regulated	FMNL3	Down-regulated	0.493
ARHGEF2	Up-regulated	RAC1	Up-regulated	0.97
ARHGEF2	Up-regulated	AKAP13	Down-regulated	0.419
ARHGEF2	Up-regulated	DAAM1	Down-regulated	0.414
ARHGEF2	Up-regulated	CIT	Down-regulated	0.421
ARHGEF2	Up-regulated	ARHGAP22	Up-regulated	0.429
ARHGEF2	Up-regulated	PPP1R12A	Down-regulated	0.44
ARHGEF2	Up-regulated	USP49	Down-regulated	0.449
ARHGEF2	Up-regulated	KSR1	Down-regulated	0.45
ARHGEF2	Up-regulated	SYNGAP1	Down-regulated	0.457
ARHGEF2	Up-regulated	RAB3B	Down-regulated	0.475
ARHGEF2	Up-regulated	CCDC186	Down-regulated	0.48
ARHGEF2	Up-regulated	PPP1R9A	Down-regulated	0.542
ARHGEF2	Up-regulated	ASAP1	Down-regulated	0.849
ARID1A	Down-regulated	CCND1	Down-regulated	0.806
ARID1A	Down-regulated	IRF1	Up-regulated	0.9
ARID1A	Down-regulated	H3F3B	Up-regulated	0.835
ARID1A	Down-regulated	NOTCH2	Down-regulated	0.405
ARID1A	Down-regulated	WDR12	Up-regulated	0.405
ARID1A	Down-regulated	KMT2C	Down-regulated	0.794
ARID1A	Down-regulated	EP300	Down-regulated	0.949
ARID1A	Down-regulated	STAT3	Down-regulated	0.414
ARID1A	Down-regulated	DNMT3A	Down-regulated	0.786
ARID1A	Down-regulated	SMARCC2	Down-regulated	0.999
ARID1A	Down-regulated	ERBB3	Down-regulated	0.48
ARID1A	Down-regulated	RB1	Down-regulated	0.786
ARID1A	Down-regulated	NCOR1	Down-regulated	0.558
ARID1A	Down-regulated	ATM	Down-regulated	0.604
ARID1A	Down-regulated	KMT2D	Down-regulated	0.951
ARID1A	Down-regulated	BRD3	Down-regulated	0.46
ARID1A	Down-regulated	BPTF	Down-regulated	0.539
ARID1A	Down-regulated	HCFC1	Down-regulated	0.849
ARID1A	Down-regulated	EZH2	Up-regulated	0.885
ARID1A	Down-regulated	KAT6A	Down-regulated	0.406
ARID1A	Down-regulated	TET2	Down-regulated	0.407
ARID1A	Down-regulated	C11orf30	#N/A	0.418
ARID1A	Down-regulated	NFE2L2	Up-regulated	0.422
ARID1A	Down-regulated	PARP1	Down-regulated	0.447
ARID1A	Down-regulated	KMT2A	Down-regulated	0.462
ARID1A	Down-regulated	HEATR1	Down-regulated	0.463
ARID1A	Down-regulated	BAZ2A	Down-regulated	0.466
ARID1A	Down-regulated	TRRAP	Down-regulated	0.482
ARID1A	Down-regulated	FAT1	Down-regulated	0.483
ARID1A	Down-regulated	CHD6	Down-regulated	0.486
ARID1A	Down-regulated	MED12	Down-regulated	0.487
ARID1A	Down-regulated	CDK12	Down-regulated	0.49
ARID1A	Down-regulated	TP53BP1	Down-regulated	0.507
ARID1A	Down-regulated	PCLO	Down-regulated	0.514
ARID1A	Down-regulated	STK11	Up-regulated	0.532
ARID1A	Down-regulated	CHD8	Down-regulated	0.537
ARID1A	Down-regulated	PIK3R1	Down-regulated	0.538
ARID1A	Down-regulated	CHD7	Down-regulated	0.542
[truncated: 48,041 more rows]

## Sheet: CWCS
Number	Down-regulated_DE_genes	Predicted_microRNA	Context++score_percentile	3‘UTR_binding_site
1	ARRB1	hsa-miR-124-3p.1	83
2	ARRB1	hsa-miR-133a-3p.1	81
3	ARRB1	hsa-miR-133a-3p.2	95
4	ARRB1	hsa-miR-133b	95
5	ARRB1	hsa-miR-138-5p	89
6	ARRB1	hsa-miR-140-3p.1	95
7	ARRB1	hsa-miR-204-5p	53
8	ARRB1	hsa-miR-211-5p	53
9	ARRB1	hsa-miR-218-5p	72
10	ARRB1	hsa-miR-22-3p	99	429-436
11	ARRB1	hsa-miR-22-3p	70	4176-4182
12	ARRB1	hsa-miR-296-5p	75
13	ARRB1	hsa-miR-29a-3p	21
14	ARRB1	hsa-miR-29b-3p	20
15	ARRB1	hsa-miR-29c-3p	21
16	ARRB1	hsa-miR-31-5p	75
17	ARRB1	hsa-miR-331-3p	76
18	ARRB1	hsa-miR-3529-5p	80
19	ARRB1	hsa-miR-377-3p	47
20	ARRB1	hsa-miR-379-5p	86
21	ARRB1	hsa-miR-7-5p	84
1	HSPA1B	hsa-miR-34a-5p	99
2	HSPA1B	hsa-miR-34c-5p	99
3	HSPA1B	hsa-miR-449a	99
4	HSPA1B	hsa-miR-449b-5p	99
1	HSPA2	hsa-miR-124-3p.2	70
2	HSPA2	hsa-miR-1271-5p	97
3	HSPA2	hsa-miR-183-5p.2	95
4	HSPA2	hsa-miR-19a-3p	96
5	HSPA2	hsa-miR-19b-3p	96
6	HSPA2	hsa-miR-216b-5p	71
7	HSPA2	hsa-miR-299-5p	93
8	HSPA2	hsa-miR-30a-5p	51
9	HSPA2	hsa-miR-30b-5p	56
10	HSPA2	hsa-miR-30c-5p	56
11	HSPA2	hsa-miR-30d-5p	51
12	HSPA2	hsa-miR-30e-5p	52
13	HSPA2	hsa-miR-371a-5p	99
14	HSPA2	hsa-miR-377-3p	87
15	HSPA2	hsa-miR-382-5p	98
16	HSPA2	hsa-miR-506-3p	67
17	HSPA2	hsa-miR-96-5p	98
1	HSPA8	hsa-miR-106a-5p	99
2	HSPA8	hsa-miR-106b-5p	99
3	HSPA8	hsa-miR-1297	99
4	HSPA8	hsa-miR-130a-3p	99
5	HSPA8	hsa-miR-130b-3p	98
6	HSPA8	hsa-miR-142-5p	98
7	HSPA8	hsa-miR-17-5p	99
8	HSPA8	hsa-miR-20a-5p	99
9	HSPA8	hsa-miR-20b-5p	99
10	HSPA8	hsa-miR-26a-5p	99
11	HSPA8	hsa-miR-26b-5p	99
12	HSPA8	hsa-miR-301a-3p	99
13	HSPA8	hsa-miR-301b-3p	99
14	HSPA8	hsa-miR-33a-5p	95
15	HSPA8	hsa-miR-33b-5p	95
16	HSPA8	hsa-miR-365a-3p	98
17	HSPA8	hsa-miR-365b-3p	98
18	HSPA8	hsa-miR-3666	98
19	HSPA8	hsa-miR-4295	99
20	HSPA8	hsa-miR-4465	99
21	HSPA8	hsa-miR-454-3p	99
22	HSPA8	hsa-miR-519d-3p	99
23	HSPA8	hsa-miR-526b-3p	99
24	HSPA8	hsa-miR-5590-3p	99
25	HSPA8	hsa-miR-93-5p	99
